# Supplementary material for: SAPCD2 promotes neuroblastoma progression by altering the subcellular distribution of E2F7
Source: Cell Death Dis. 2022 Feb 23;13(2):174. doi: 10.1038/s41419-022-04624-z (PMC8866461; doi:10.1038/s41419-022-04624-z)
Supplement: Supplementary file 9 — Supplementary Table S2 [file 41419_2022_4624_MOESM9_ESM.xlsx]

## Sheet: Deseq2_Down_CisTarget_motifEnri
Supplementary Table 3-1 - motif enrichment analysis by cisTarget to identify upstream transcription factors that might target the downregulated genes in SAPCD2-knockdown SK-N-BE(2) cell.
	geneSet	motif	NES	AUC	TF_highConf	TF_lowConf	nEnrGenes	rankAtMax	enrichedGenes
1	geneSet	dbcorrdb__E2F4__ENCSR000DYY_1__m1	10.5	0.103	E2F4 (directAnnotation).	E2F6; SIN3A; TFDP1; TFDP2 (inferredBy_MotifSimilarity).	192	4030	ADAMTS9;ANAPC15;ANKHD1-EIF4EBP3;APOLD1;AQP1;ARHGEF39;ASCL1;AURKB;BLM;BMP4;BNC2;BRCA1;BRCA2;BRIP1;C12orf75;CACNG4;CAST;CDC6;CDCA5;CDK1;CDKN1A;CENPF;CENPI;CEP152;CLSTN2;CPLX2;DDIAS;DHFR;DHX40;DIAPH1;DLGAP5;DNA2;DNALI1;DPY19L2P2;DRGX;DSN1;DUT;E2F8;ENOX2;ERBB2;ESCO2;FAM122B;FAM72A;FAM72B;FAM72C;FAM72D;FANCD2;FANCI;FANCL;FBXL19-AS1;FBXO43;FHL1;FXYD6;FZD4;FZD8;GAB1;GALNT6;GAS1;GEN1;GINS4;GSTCD;HAND2-AS…
2	geneSet	dbcorrdb__E2F4__ENCSR000EVL_1__m1	10	0.0993	E2F4 (directAnnotation).	E2F6; SIN3A; TFDP1 (inferredBy_MotifSimilarity).	202	4535	ADCYAP1R1;ANAPC15;ANKHD1-EIF4EBP3;APOLD1;AQP1;ARHGEF39;ASB16-AS1;ATAD2;AURKB;BLM;BMP4;BNC2;BRCA1;BRCA2;BRIP1;BTF3L4;C12orf75;C14orf132;CACNG4;CARHSP1;CAST;CCDC150;CCDC68;CDC14B;CDC6;CDC7;CDCA5;CDCA7;CDH7;CDKN1A;CENPF;CEP152;CHST15;CLSPN;CLSTN2;CPLX2;CYB561A3;DCAKD;DDIAS;DHFR;DHX40;DLGAP5;DNA2;DNALI1;DPY19L2P2;DRGX;DSN1;DUT;E2F7;E2F8;ENOX2;ESCO2;EYA1;FAM122B;FAM72A;FAM72C;FAM72D;FANCD2;FANCG;FANCI…
3	geneSet	cisbp__M4537	9.31	0.0943	E2F4 (directAnnotation).	E2F6; SIN3A (inferredBy_MotifSimilarity).	160	3585	ADARB2;ADCYAP1R1;AKAP5;ANKHD1-EIF4EBP3;APOLD1;AQP1;ARHGAP30;ARHGEF39;ASB16-AS1;ATAD2;AURKB;BMP4;BNC2;BRCA1;BRIP1;BTF3L4;C12orf75;C14orf132;CACNG4;CARHSP1;CAST;CDC6;CDC7;CDCA5;CDCA7;CDKN1A;CLSTN2;CPLX2;DDIAS;DHFR;DHX40;DNA2;DNALI1;DPY19L2P2;DRGX;DTL;DUT;E2F7;E2F8;ENOX2;FAM122B;FAM72A;FAM72C;FAM72D;FANCD2;FANCG;FANCL;FBXL19-AS1;FHL1;FXYD6;FZD8;GAS1;GINS2;GINS4;GTDC1;GTPBP1;HAND2-AS1;HAS2;HAUS4;HMGA…
4	geneSet	factorbook__E2F4	9.23	0.0938	E2F4; E2F6 (directAnnotation).	SIN3A (inferredBy_MotifSimilarity).	200	4962	ADCYAP1R1;AKAP5;ALG10B;ANAPC15;ANKHD1-EIF4EBP3;APOLD1;AQP1;ARHGAP30;ASB16-AS1;ATAD2;ATG13;AURKB;B3GALNT1;B4GALNT1;BMP4;BNC2;BORCS7;BRCA1;BRCA2;BRIP1;BTF3L4;C12orf75;C14orf132;CACNG4;CARHSP1;CCDC68;CDC6;CDC7;CDCA5;CDCA7;CDH7;CDKN1A;CENPF;CENPH;CEP152;CHST15;CLSPN;CLSTN2;CPLX2;CTSV;CYB561A3;DDIAS;DHFR;DHX40;DNA2;DNALI1;DPY19L2P2;DRGX;DSN1;DTL;DUT;E2F7;E2F8;ENOX2;ERBB2;ETV1;EYA1;FAM122B;FAM72A;FAM72…
5	geneSet	dbcorrdb__E2F4__ENCSR000EWL_1__m1	8.92	0.0917	E2F4 (directAnnotation).	E2F6; ELF1; ELK4; ETS1; GABPA; HCFC1; SIN3A; ZNF274 (inferredBy_MotifSimilarity).	200	4802	ACVRL1;ADARB2;ADCYAP1R1;AKAP5;ALG10B;ANAPC15;ANKHD1-EIF4EBP3;APOLD1;AQP1;ASB16-AS1;ATAD2;ATG13;AURKB;B4GALNT1;BLM;BMP4;BNC2;BORCS7;BRCA1;BRCA2;BRIP1;BTF3L4;C12orf75;C14orf132;CACNG4;CARHSP1;CAST;CCDC68;CDC6;CDC7;CDCA5;CDCA7;CDKN1A;CENPH;CENPI;CEP152;CHST15;CLSPN;CLSTN2;CTSV;CYB561A3;DDIAS;DHFR;DHX40;DNA2;DPY19L2P2;DRGX;DSN1;DTL;DUT;E2F7;E2F8;EYA1;FAM122B;FAM72A;FAM72C;FAM72D;FANCD2;FANCG;FANCI;FA…
6	geneSet	cisbp__M4598	8.9	0.0915	E2F4 (directAnnotation).	E2F6; SIN3A (inferredBy_MotifSimilarity).	155	3364	ACVRL1;ADARB2;ADCYAP1R1;AKAP5;ANAPC15;ANKHD1-EIF4EBP3;APOLD1;AQP1;ARHGAP30;ARHGEF39;ASB16-AS1;ATAD2;AURKB;BNC2;BRCA1;BRIP1;C12orf75;C14orf132;CACNG4;CARHSP1;CAST;CCDC68;CDC6;CDC7;CDCA5;CDCA7;CDKN1A;CENPH;CLSTN2;CPLX2;DDIAS;DHFR;DNA2;DNALI1;DPY19L2P2;DRGX;DTL;DUT;E2F7;E2F8;EMILIN3;ENOX2;FAM122B;FAM72A;FAM72C;FAM72D;FANCD2;FANCG;FANCL;FBXL19-AS1;FHL1;FXYD6;FZD8;GINS2;GINS4;GSTCD;GTDC1;GTPBP1;HAND2-…
7	geneSet	homer__VDTTTCCCGCCA_E2F7	8.24	0.087	E2F7 (directAnnotation).	E2F4 (inferredBy_MotifSimilarity).	146	3259	ADARB2;ADCYAP1R1;ANKHD1-EIF4EBP3;APOLD1;AQP1;ATAD2;BMP4;BNC2;BRCA1;BRIP1;C12orf75;CARHSP1;CCDC68;CDC14B;CDC6;CDC7;CDCA7;CDKN1A;CENPH;CLSPN;CTSV;DDIAS;DHFR;DHX40;DPY19L2P2;DUT;E2F7;E2F8;EIF4EBP2;ERMAP;EYA1;FAM122B;FAM72A;FAM72C;FAM72D;FANCD2;FANCG;FANCI;FANCL;FBXL19-AS1;FBXO36;FEV;FHL1;FXYD6;FZD8;GAS1;GINS2;GTDC1;GTPBP1;HAND2-AS1;HAS2;HAUS4;HMGA1;HOXD8;ITSN1;KIF18B;KIF24;KITLG;KNTC1;LAMA3;LDLRAD4;…
8	geneSet	homer__GGCGGGAAAH_E2F4	8.22	0.0868	E2F4 (directAnnotation).	E2F3; E2F6; E2F7; TFDP1 (inferredBy_MotifSimilarity). EVX1; EVX2 (inferredBy_MotifSimilarity_n_Orthology).	177	4131	ADARB2;ADCYAP1R1;AIF1L;ANAPC15;ANKHD1-EIF4EBP3;APOLD1;ATAD2;BLM;BMP4;BNC2;BRCA1;BRCA2;BRIP1;C12orf75;C21orf58;CARHSP1;CCDC150;CDC14B;CDC6;CDC7;CDCA5;CDCA7;CDKN1A;CENPH;CIB2;CLSPN;DCAKD;DDIAS;DHFR;DHX40;DPY19L2P2;DRGX;DUT;E2F7;E2F8;EGFR;EIF4EBP2;ENOX2;ERMAP;ETV1;FAM122B;FAM72A;FAM72C;FAM72D;FANCD2;FANCG;FANCI;FANCL;FBXL19-AS1;FEV;FLRT3;FUZ;FXYD6;FZD8;GAB1;GAS1;GEN1;GINS2;GRIP1;GTDC1;HAND2-AS1;HAS2…
9	geneSet	jaspar__MA0541.1	8.21	0.0868		TFDP1; TFDP2 (inferredBy_MotifSimilarity).	197	4960	ADARB2;ADCYAP1R1;AIF1L;AKAP5;ALG10B;ANKHD1-EIF4EBP3;APOLD1;AQP1;ASCL1;ASF1B;ATAD2;BMP4;BNC2;BRCA1;BRCA2;BRIP1;BTF3L4;CCDC171;CCDC25;CCDC68;CDC14B;CDC6;CDCA7;CDH7;CDKN1A;CENPI;CHST15;CLSPN;CLUHP3;CTXN2;CYB561A3;DCAKD;DHFR;DHX40;DPY19L2P2;DRGX;DSN1;DTL;DUT;E2F7;E2F8;EIF4EBP2;ENOX2;ERBB2;ESCO2;ETV1;EYA1;FAM122B;FAM163B;FAM72C;FAM72D;FANCG;FANCI;FANCL;FBXL19-AS1;FUZ;FXYD6;FZD8;GAB1;GABPB2;GAS1;GINS1;…
10	geneSet	transfac_pro__M07380	8.02	0.0855	E2F4 (directAnnotation).		198	4989	ADAMTS9;ADARB2;ADCYAP1R1;AKAP5;ALG10B;ANKHD1-EIF4EBP3;ARHGAP19;ASB16-AS1;ATAD2;ATG4C;BLM;BMP4;BNC2;BRCA1;BRCA2;BRIP1;CARHSP1;CAST;CCDC171;CCDC68;CDC14B;CDC6;CDC7;CDCA5;CDCA7;CDH7;CDK1;CDKN1A;CENPH;CEP152;CLSPN;DCAKD;DDIAS;DHFR;DHX40;DPY19L2P2;DRGX;DTL;DUT;E2F7;E2F8;EGFR;EIF4EBP2;ENOX2;ESCO2;ETV1;EYA1;FAM122B;FAM72A;FAM72C;FAM72D;FANCD2;FANCI;FANCL;FBXL19-AS1;FBXO43;FHL1;FUZ;FXYD6;FZD8;GAB1;GABPB2…
11	geneSet	cisbp__M2334	7.95	0.0849		TFDP1; TFDP2 (inferredBy_MotifSimilarity).	156	3360	ADARB2;ADCYAP1R1;AIF1L;AKAP5;ANKHD1-EIF4EBP3;APOLD1;AQP1;ASF1B;ATAD2;BMP4;BNC2;BRCA1;BRCA2;BRIP1;CCDC171;CCDC25;CDC14B;CDC6;CDCA7;CDH7;CDKN1A;CENPI;CHST15;CLSPN;CTXN2;DCAKD;DGKB;DHFR;DHX40;DPY19L2P2;DRGX;DUT;E2F7;E2F8;ENOX2;ESCO2;FAM122B;FAM163B;FAM72C;FANCG;FANCL;FBXL19-AS1;FUZ;FXYD6;FZD8;GAB1;GABPB2;GAS1;GINS1;GINS2;GRIP1;GTDC1;HAND2-AS1;HAS2;HAUS4;HMGA1;HMGN2;HOXD8;ITSN1;KIF14;KIF15;KITLG;KNTC…
12	geneSet	hocomoco__E2F4_HUMAN.H11MO.1.A	7.82	0.0841	E2F4 (directAnnotation).	E2F6; SIN3A (inferredBy_MotifSimilarity).	183	4364	ADAMTS9;ADCYAP1R1;ANKHD1-EIF4EBP3;APOLD1;AQP1;ARHGAP19;ARHGAP30;ATAD2;AURKB;BMP4;BNC2;BRCA1;BRIP1;BTF3L4;C12orf75;C14orf132;C21orf58;CARHSP1;CAST;CCDC68;CDC14B;CDC6;CDC7;CDCA5;CDCA7;CDH7;CDKN1A;CENPH;CHST15;CIT;CLSTN2;CPLX2;CTSV;DAZAP2;DDIAS;DHFR;DHX40;DNA2;DNALI1;DPY19L2P2;DRGX;DTL;DUT;E2F7;E2F8;ERBB2;EYA1;FAM122B;FAM72A;FAM72C;FAM72D;FANCD2;FANCG;FANCI;FANCL;FBXL19-AS1;FBXO43;FHL1;FXYD6;FZD8;GI…
13	geneSet	cisbp__M6193	7.78	0.0838	E2F4 (directAnnotation).	E2F1; E2F3; E2F7; E2F8; TFDP1 (inferredBy_MotifSimilarity).	152	3877	ADAMTS9;ADCYAP1R1;ANKHD1-EIF4EBP3;APOLD1;AQP1;ATAD2;BMP4;BORCS7;BRCA1;C14orf132;C2CD3;C8orf48;CACNG4;CAST;CDC14B;CDC6;CDCA7;CDH7;CDKN1A;CENPH;CLSTN2;CRYBG3;CYSTM1;DHFR;DHX40;DPY19L2P2;DUT;E2F8;EIF4EBP2;EMILIN3;ENOX2;FAM122B;FAM72A;FAM72C;FAM72D;FANCL;FBXL19-AS1;FHL1;FLRT3;FUZ;FXYD6;FZD8;GAB1;GABPB2;GAS1;GINS2;GRIP1;GSK3B;GTDC1;GTPBP1;HAND2-AS1;HAS2;HAUS4;HMGA1;HMGN2;HOXD8;ITPRIP;ITSN1;KCTD17;KIF1…
14	geneSet	dbcorrdb__SIN3A__ENCSR000DYX_1__m1	7.77	0.0837	SIN3A (directAnnotation).	E2F4; E2F6 (inferredBy_MotifSimilarity).	214	4999	ADAMTS9;AIF1L;AKAP5;ALG10B;ANAPC15;ANKHD1-EIF4EBP3;APOLD1;AQP1;ARHGEF39;ASCL1;ATAD2;AURKB;BABAM1;BMP4;BNC2;BRCA2;BRIP1;BSCL2;C12orf75;C2orf16;CACNG4;CARHSP1;CAST;CCDC25;CCDC3;CCDC68;CDC45;CDC6;CDCA5;CDH7;CDIPT;CDK1;CDKN1A;CENPF;CENPI;CEP152;CHST15;CIT;CLSTN2;CLUHP3;CYB561A3;DCAKD;DDIAS;DHFR;DLGAP5;DNA2;DNALI1;DPY19L2P2;DRGX;DSN1;DUT;E2F7;E2F8;EGFR;ENOX2;ERBB2;ERMAP;ESCO2;ETV1;FAM122B;FAM72C;FAM72…
15	geneSet	taipale_cyt_meth__E2F8_NTTTCCCGCCAAAN_eDBD	7.64	0.0828	E2F8 (directAnnotation).	E2F1; E2F3; E2F4; E2F7 (inferredBy_MotifSimilarity).	86	1612	ACVRL1;ADCYAP1R1;ANKHD1-EIF4EBP3;ASB16-AS1;ATAD2;BRCA2;BRIP1;C14orf132;CCDC68;CDC14B;CDC45;CDC6;CDCA7;CDKN1A;CENPH;CRYBG3;DHFR;DHX40;DTL;DUT;E2F7;E2F8;ETV1;FANCL;FHL1;GABPB2;GAS1;GINS2;GTPBP1;HAND2-AS1;HAS2;HMGA1;HMGN2;KIF4A;KNTC1;LHX4;LIG1;LYPD6;MBNL3;MCM10;MCM3;MCM4;MCM5;MCM6;METTL7A;MID1;MIR99AHG;MOB3B;MSH5;MSH5-SAPCD1;MUC1;MYB;MYBL2;NOTCH2;NR2F1-AS1;NTN3;PCNA;PDLIM5;PHACTR4;PHF19;PRIM1;PROX1-…
16	geneSet	transfac_pro__M00919	7.56	0.0823	E2F1; E2F3; E2F4; TFDP1 (directAnnotation).	E2F2; E2F5; E2F7 (inferredBy_MotifSimilarity).	63	906	AIF1L;ANKHD1-EIF4EBP3;APOLD1;BRCA2;CDC14B;CDC45;CDC6;CDCA7;CDKN1A;CHST15;CLSPN;DHFR;DHX40;DTL;DUT;E2F7;E2F8;FAM163B;FANCL;FHL1;GAB1;GABPB2;GAS1;GINS1;GINS2;HAND2-AS1;HAS2;HMGA1;HMGN2;KIF15;KNTC1;LIG1;LYPD6;MBNL3;MCM10;MCM4;MCM5;MCM6;MID1;MYB;NBAT1;NR2F1-AS1;PCGF2;PCNA;PHF19;POLE2;PROX1-AS1;PRSS35;RAD51;RBL1;RRM2;SEMA5A;SMC1A;SMC2;SP5;STON2;TMEM255A;TP73;UHRF1;ZGRF1;ZIC5;ZNF362;ZNF423
17	geneSet	dbcorrdb__E2F4__ENCSR000DOR_1__m1	7.37	0.081	E2F4 (directAnnotation).	E2F1; E2F6; SIN3A; TFDP1 (inferredBy_MotifSimilarity).	183	4715	ADAMTS9;ADCYAP1R1;AIF1L;ANAPC15;ANKHD1-EIF4EBP3;AQP1;ARHGAP30;ATAD2;ATG13;AURKB;B3GALNT1;BMP4;BNC2;BRCA1;BRCA2;BRIP1;C12orf75;C14orf132;CACNG4;CARHSP1;CDC14B;CDC6;CDC7;CDCA5;CDCA7;CDIPT;CDKN1A;CHST15;CLSPN;CTSV;CYB561A3;DCAKD;DDIAS;DHFR;DHX40;DNA2;DPY19L2P2;DRGX;DUT;E2F7;E2F8;ERBB2;ETV1;EYA1;FAM122B;FAM72A;FAM72C;FAM72D;FANCD2;FANCL;FBXL19-AS1;FBXO43;FHL1;FUZ;FXYD6;FZD8;GAB1;GAS1;GINS2;GINS4;GTDC…
18	geneSet	cisbp__M0665	7.32	0.0806		E2F1; E2F2 (inferredBy_MotifSimilarity).	116	2068	ADAMTS19;ADCYAP1R1;ANKHD1-EIF4EBP3;APOLD1;ASCL1;BORCS7;BRCA1;CCDC68;CDC14B;CDC6;CDCA7;CDH7;CDK1;CDKN1A;CLSPN;CTXN2;CYB561A3;DHFR;DHX40;E2F8;ENOX2;ETV1;EYA1;FAM111B;FAM72C;FANCI;FHL1;FZD4;GAB1;GABPB2;GALNT16;GINS1;GSK3B;GTPBP1;HAND2-AS1;HAS2;HAUS4;HMGA1;HMGN2;HOXD8;KIF14;KIF15;KNTC1;LDHA;LHX4;LIG1;LINC01515;LINC01521;LRRC20;LTBP2;LYPD6;MBNL3;MCM4;MCM5;MCM6;MDC1;MID1;MSH5;MSH5-SAPCD1;MUC1;NBAT1;NCA…
19	geneSet	transfac_pro__M00920	7.25	0.0802	E2F1; E2F3; E2F4; E2F7; TFDP1 (directAnnotation).	E2F5 (inferredBy_MotifSimilarity).	182	4830	ACVRL1;ADAMTS19;ADAMTS9;ADCYAP1R1;AIF1L;ANKHD1-EIF4EBP3;APOLD1;ASB16-AS1;ATAD2;BMP4;BNC2;BRCA1;BRCA2;BRIP1;C12orf75;CAST;CCDC171;CCDC39;CCDC68;CDC14B;CDC45;CDC6;CDCA7;CDH7;CDK1;CDKN1A;CENPF;CENPI;CHST15;CLSPN;CNIH2;CTXN2;CYB561A3;CYB5RL;DCAKD;DHFR;DHX40;DPY19L2P2;DRGX;DSCC1;DTL;DUT;E2F7;E2F8;EIF4EBP2;EMILIN3;EYA1;FAM111B;FAM163B;FAM72C;FANCG;FANCI;FANCL;FBXO36;FHL1;GAB1;GABPB2;GALNT6;GAS1;GINS1;G…
20	geneSet	transfac_public__M00516	7.07	0.0789	E2F1 (directAnnotation).	E2F2; E2F3; E2F4; E2F5; E2F7; E2F8; RB1; TFDP1 (inferredBy_MotifSimilarity).	152	3747	ADAMTS19;AIF1L;ALG10B;ANKHD1-EIF4EBP3;APOLD1;AQP1;ATAD2;ATG4C;BRCA2;C12orf75;CAST;CCDC171;CCDC68;CDC14B;CDC45;CDC6;CDCA7;CDK1;CDKN1A;CENPF;CENPI;CHST15;CLSPN;CTXN2;CYB561A3;CYB5RL;DCAKD;DHFR;DHX40;DRGX;DSCC1;DTL;DUT;E2F7;E2F8;ENOX2;ERBB2;EYA1;FAM111B;FAM122B;FAM163B;FAM72C;FANCG;FANCI;FANCL;FHL1;FZD8;GAB1;GABPB2;GAS1;GINS1;GINS2;GSK3B;GTDC1;HAND2-AS1;HAS2;HAUS4;HMGA1;HMGN2;HOXD8;IFT46;KIF14;KIF15…
21	geneSet	transfac_pro__M00940	7.07	0.0789	E2F3 (directAnnotation). EVX1; EVX2 (inferredBy_Orthology).	E2F1; E2F2; E2F4; E2F5; E2F7; TFDP1 (inferredBy_MotifSimilarity).	178	4567	ADAMTS9;ADCYAP1R1;AIF1L;ANKHD1-EIF4EBP3;APOLD1;ATAD2;B4GALNT1;BLM;BMP4;BNC2;BRCA2;BRIP1;C12orf75;C21orf58;CARHSP1;CAST;CCDC150;CCDC68;CDC14B;CDC6;CDCA7;CDH7;CDK1;CDKN1A;CENPH;CHST15;CLSPN;DCAKD;DHFR;DHX40;DPY19L2P2;DRGX;DTL;DUT;E2F7;E2F8;EIF4EBP2;EMILIN3;ENOX2;ETV1;FAM111B;FAM122B;FAM72C;FAM72D;FANCG;FANCI;FANCL;FBXL19-AS1;FHL1;FXYD6;FZD8;GAB1;GABPB2;GAS1;GEN1;GINS2;GSTCD;GTDC1;GTPBP1;HAND2-AS1;H…
22	geneSet	jaspar__MA0470.1	7.05	0.0788	E2F4 (directAnnotation).	E2F1; E2F6 (inferredBy_MotifSimilarity). E2F3 (inferredBy_MotifSimilarity_n_Orthology).	184	4369	ACVRL1;ADARB2;ADCYAP1R1;ALG10B;ANKHD1-EIF4EBP3;AP1S3;APOLD1;AQP1;ASB16-AS1;ATAD2;ATG16L2;B4GALNT1;BLM;BMP4;BORCS7;BRCA1;BRIP1;BTF3L4;C12orf75;C14orf132;CARHSP1;CCDC68;CDC14B;CDC6;CDC7;CDCA7;CDKN1A;CENPH;CEP152;CHST15;CIB2;CLSPN;CLSTN2;CRMP1;CRYBG3;CTSV;DCAKD;DDIAS;DHFR;DHX40;DPY19L2P2;DRGX;DUT;E2F7;E2F8;ELOVL1;ERMAP;ETV1;EYA1;FAM111B;FAM122B;FAM72A;FAM72C;FAM72D;FANCD2;FANCL;FBXL19-AS1;FHL1;FXYD6…
23	geneSet	transfac_pro__M04823	7.04	0.0787	E2F4 (directAnnotation).	E2F1; E2F6; E2F7; TFDP1 (inferredBy_MotifSimilarity).	147	3518	ADCYAP1R1;ANKHD1-EIF4EBP3;AQP1;ARHGAP19;ATAD2;ATG16L2;ATG4C;B4GALNT1;BMP4;BRCA1;C12orf75;C14orf132;CARHSP1;CDC14B;CDC6;CDC7;CDCA7;CDIPT;CDKN1A;CENPH;CLSPN;CLSTN2;CRMP1;DCAKD;DDIAS;DHFR;DHX40;DPY19L2P2;DUT;E2F7;E2F8;EGFR;ERLIN1;ETV1;EYA1;FAM122B;FAM72A;FAM72C;FAM72D;FANCD2;FANCL;FBXL19-AS1;FHL1;FUZ;FXYD6;FZD8;GAB1;GAS1;GINS2;GINS4;GSTCD;HAND2-AS1;HAS2;HAUS4;HMGA1;HMGN2;INIP;ITPRIP;ITSN1;KCTD17;KIF…
24	geneSet	homer__TTCGCGCGAAAA_E2F	6.92	0.0779		E2F1; E2F4; TFDP1; TFDP2 (inferredBy_MotifSimilarity).	175	4747	ADARB2;ADCYAP1R1;AIF1L;ANKHD1-EIF4EBP3;APOLD1;AQP1;ARHGAP19;ASF1B;ATAD2;BMP4;BRCA2;C12orf75;CACNG4;CARHSP1;CAST;CCDC68;CDC14B;CDC45;CDC6;CDCA7;CDKN1A;CENPF;CENPH;CHST15;CLSPN;DCAKD;DHFR;DHX40;DRGX;DSCC1;DTL;DUT;E2F7;E2F8;EIF4EBP2;EMILIN3;ERBB2;ERMAP;ETV1;FAM163B;FAM72C;FANCD2;FANCG;FANCI;FANCL;FBXL19-AS1;FBXO36;FHL1;FXYD6;FZD4;FZD8;GAB1;GABPB2;GALNT16;GEN1;GINS1;GINS2;GSK3B;GTDC1;GTPBP1;HAND2-AS1…
25	geneSet	cisbp__M3134	6.91	0.0778	E2F1 (directAnnotation).	E2F2; E2F3; E2F4; E2F5; E2F7; E2F8; RB1; TFDP1 (inferredBy_MotifSimilarity).	182	4904	ADAMTS19;AIF1L;ALG10B;ANKHD1-EIF4EBP3;APOLD1;AQP1;ATAD2;ATG13;ATG4C;BMP4;BNC2;BRCA1;BRCA2;BRIP1;CARHSP1;CAST;CCDC171;CCDC68;CDC14B;CDC45;CDC6;CDCA7;CDH7;CDK1;CDKN1A;CENPF;CENPI;CHST15;CLSPN;CYB561A3;CYB5RL;DCAKD;DHFR;DHX40;DPY19L2P2;DRGX;DSCC1;DTL;DUT;E2F7;E2F8;ENOX2;ERBB2;ETV1;EYA1;FAM111B;FAM122B;FAM163B;FAM72C;FANCG;FANCI;FANCL;FHL1;FZD8;GAB1;GABPB2;GAS1;GINS1;GINS2;GRIP1;GSK3B;GTDC1;GTPBP1;HA…
26	geneSet	homer__CWGGCGGGAA_E2F1	6.84	0.0774	E2F1 (directAnnotation).		168	4330	ADCYAP1R1;ANKHD1-EIF4EBP3;AQP1;ASF1B;ATAD2;ATG13;BLM;BMP4;BORCS7;BRCA1;BRIP1;BSCL2;C12orf75;C14orf132;C5;CARHSP1;CDC14B;CDC6;CDC7;CDCA7;CDKN1A;CENPH;CEP152;CEP41;CIB2;CIT;CTSV;DCAKD;DHFR;DHX40;DPY19L2P2;DRGX;DTL;DUT;E2F7;E2F8;ELOVL1;ERMAP;FAM122B;FAM163B;FAM72A;FAM72C;FAM72D;FANCD2;FANCG;FANCL;FBXL19-AS1;FEV;FHL1;FLRT3;FUZ;FXYD6;FZD8;GINS2;GSTCD;GTPBP1;HAND2-AS1;HAS2;HAUS4;HMGA1;HMGN2;HOXD8;INIP;…
27	geneSet	cisbp__M2272	6.83	0.0773	E2F4 (directAnnotation).	E2F1; E2F6 (inferredBy_MotifSimilarity). E2F3 (inferredBy_MotifSimilarity_n_Orthology).	171	4088	ACVRL1;ADARB2;ADCYAP1R1;ALG10B;ANKHD1-EIF4EBP3;APOLD1;AQP1;ATAD2;B4GALNT1;BLM;BMP4;BORCS7;BRCA1;BRIP1;BTF3L4;CARHSP1;CCDC68;CDC14B;CDC6;CDC7;CDCA7;CDKN1A;CENPH;CEP152;CIB2;CLSPN;CLSTN2;CRMP1;CRYBG3;CTSV;DCAKD;DDIAS;DHFR;DHX40;DPY19L2P2;DRGX;DUT;E2F7;E2F8;ELOVL1;ERMAP;ETV1;EYA1;FAM122B;FAM72A;FAM72C;FAM72D;FANCD2;FANCL;FBXL19-AS1;FEV;FHL1;FXYD6;FZD4;FZD8;GAS1;GINS2;GINS4;GSTCD;GTDC1;GTPBP1;HAND2-A…
28	geneSet	elemento__TTCCCGC	6.76	0.0768			78	1189	ADARB2;ANKHD1-EIF4EBP3;ASF1B;ATAD2;BMP4;BRCA1;BRIP1;CARHSP1;CDC7;CDCA7;CDKN1A;CIB2;CPLX2;CTSV;DPY19L2P2;DTL;E2F7;E2F8;ELOVL1;FAM122B;FAM72A;FAM72C;FAM72D;FBXL19-AS1;FLRT3;FXYD6;FZD8;GAB1;GINS2;GSTCD;GTPBP1;HAS2;HMGA1;HMGN2;LDLRAD4;LHX4;LIG1;MANSC1;MBNL3;MCM4;MDC1;MSH5;MSH5-SAPCD1;MTBP;MTUS1;MYB;NCAPG;NFIC;NR2F1-AS1;NRM;PCGF2;PCNA;PDLIM5;PHC1;PPFIBP1;PROX1-AS1;PRTFDC1;PSMC3IP;PTBP3;RBL1;RCBTB2;SEM…
29	geneSet	transfac_pro__M08874	6.65	0.076	E2F1 (directAnnotation).	E2F2; E2F3; E2F4; E2F5; E2F6; E2F7; TFDP1 (inferredBy_MotifSimilarity).	175	4567	ADAM1A;ADAMTS9;ADARB2;ALG10B;ANKHD1-EIF4EBP3;APOLD1;ATAD2;BMP4;BNC2;BRCA1;BRCA2;CARHSP1;CAST;CCDC68;CDC14B;CDC6;CDC7;CDCA7;CDH7;CDIPT;CDK1;CDKN1A;CENPH;CLSPN;CLSTN2;CYB5RL;DCAKD;DHFR;DHX40;DPY19L2P2;DRGX;DUT;E2F7;E2F8;EIF4EBP2;EMILIN3;ERBB2;ETV1;EYA1;FAM111B;FAM122B;FAM72A;FAM72C;FAM72D;FANCD2;FANCI;FANCL;FHL1;FXYD6;FZD8;GAB1;GABPB2;GALNT6;GAS1;GEN1;GINS1;GINS2;GRIP1;GSK3B;GTDC1;HAND2-AS1;HAS2;HA…
30	geneSet	taipale_cyt_meth__E2F1_NWTTTGGCGCCAWWWN_FL	6.64	0.0759	E2F1 (directAnnotation).	E2F2; E2F3; E2F4 (inferredBy_MotifSimilarity). E2F6 (inferredBy_MotifSimilarity_n_Orthology).	156	3936	ACVRL1;AIF1L;AK9;ALG10B;ANAPC15;ANKHD1-EIF4EBP3;APOLD1;ASB16-AS1;ASCL1;ATAD2;ATG4C;BLM;BMP4;BNC2;BORCS7;BRCA2;C2CD3;C2orf88;C4orf36;CABYR;CCDC171;CDC14B;CDC6;CDCA7;CDH7;CHST15;CLSPN;CPLX2;DCAKD;DHFR;DHX40;DSCC1;E2F7;E2F8;EIF4EBP2;ENOX2;ESCO2;EYA1;FAM111B;FAM122B;FAM163B;FAM72A;FAM72B;FAM72C;FAM72D;FHL1;FXYD6;FZD4;GAB1;GABPB2;GAS1;GEN1;GINS1;GINS2;GTDC1;HAND2-AS1;HAS2;HAUS4;HMGA1;HMGN2;HOXD8;IFT46…
31	geneSet	transfac_pro__M00939	6.56	0.0754	E2F1; E2F3; E2F4; TFDP1 (directAnnotation).	E2F2; E2F5; E2F7 (inferredBy_MotifSimilarity).	58	857	ANKHD1-EIF4EBP3;BRIP1;CDC14B;CDC6;CDCA7;CDH7;CDK1;CDKN1A;CHST15;CLSPN;DHFR;DHX40;DTL;DUT;E2F7;E2F8;FAM111B;FAM163B;FANCL;GAB1;GAS1;HAND2-AS1;HAS2;HMGA1;HMGN2;KIF15;KNTC1;LIG1;LPAR3;MBNL3;MCM4;MCM5;MCM6;MID1;MYB;NBAT1;NOTCH2;NR2F1-AS1;NXPH1;PCNA;PHF19;POLA2;PROX1-AS1;PRSS35;RBL1;RRM2;SEMA5A;SMC1A;SMC2;STON2;TMPO-AS1;TP73;UHRF1;VIM;ZGRF1;ZIC5;ZNF362;ZNF423
32	geneSet	cisbp__M6190	6.48	0.0748	E2F1 (directAnnotation).	E2F3; E2F4; TFDP1 (inferredBy_MotifSimilarity).	85	1648	ANKHD1-EIF4EBP3;APOLD1;AQP1;ATAD2;BMP4;BNC2;C2CD3;CDC14B;CDC6;CDCA7;CDIPT;DHFR;DHX40;DPY19L2P2;DUT;E2F7;E2F8;ETV1;FAM122B;FAM72A;FAM72C;FAM72D;FANCL;FHL1;FUZ;FXYD6;GINS2;GSK3B;HAND2-AS1;HAS2;HMGA1;HMGN2;KCTD17;KLHDC9;KNTC1;LAMA4;LHX4;LIG1;MBNL3;MCM3;MCM4;MCM5;MCM6;MID1;MOB3B;MSH5;MSH5-SAPCD1;MUC1;NBAT1;NFIC;NR2F1-AS1;PCGF2;PCNA;PDLIM5;PHC1;PHF19;PLSCR1;PPFIBP1;PRIMA1;PROX1-AS1;PSMC3IP;RAI14;RBL1;…
33	geneSet	transfac_pro__M00739	6.33	0.0738	TFDP2 (directAnnotation).	E2F4; TFDP1 (inferredBy_MotifSimilarity).	125	3077	ADAMTS9;ADCYAP1R1;ALG10B;ANKHD1-EIF4EBP3;ASB16-AS1;BMP4;BRCA1;BRIP1;CDC14B;CDC6;CDC7;CDCA7;CDK1;CDKN1A;CENPH;CHST15;CLSPN;CTSV;DCAKD;DHFR;DHX40;DPY19L2P2;DTL;DUT;E2F7;E2F8;EIF4EBP2;EMILIN3;FAM122B;FAM72C;FANCD2;FANCG;FANCI;FXYD6;FZD8;GAB1;GAS1;GEN1;GINS2;HAND2-AS1;HAS2;HAUS4;HMGA1;HOXD8;KIF15;KNTC1;LDHA;LDLRAD4;LHX4;LIG1;LRRC4;MBNL3;MCM3;MCM4;MCM5;MCM6;MFAP3;MID1;MIR99AHG;MOB3B;MSH5;MSH5-SAPCD1;M…
34	geneSet	cisbp__M4711	6.3	0.0736		E2F4; E2F7; TFDP2 (inferredBy_MotifSimilarity).	188	4684	ACVRL1;ADAMTS9;ADCYAP1R1;AIF1L;ANKHD1-EIF4EBP3;APOLD1;ATAD2;B4GALNT1;BMP4;BRCA1;BRCA2;BRIP1;CARHSP1;CCDC171;CCDC25;CCDC68;CDC14B;CDC6;CDCA7;CDKN1A;CENPF;CENPH;CENPI;CHRAC1;CHST15;CLSPN;CTXN2;DCAKD;DDIAS;DHFR;DHX40;DLGAP5;DPY19L2P2;DRGX;DUT;E2F7;E2F8;EMILIN3;ENOX2;ERBB2;ESCO2;ETV1;FAM122B;FANCG;FANCI;FBXL19-AS1;FBXL22;FEV;FLRT3;FXYD6;FZD8;GAB1;GABPB2;GAS1;GEN1;GINS2;GRIP1;GSK3B;GTDC1;GTPBP1;HAND2-…
35	geneSet	transfac_pro__M00918	6.3	0.0736	E2F1; E2F3; E2F4; TFDP1 (directAnnotation).	E2F2; E2F5; E2F7; RB1 (inferredBy_MotifSimilarity).	106	2475	AIF1L;ANKHD1-EIF4EBP3;APOLD1;ATAD2;BRIP1;C12orf75;CCDC68;CDC14B;CDC45;CDC6;CDCA7;CDH7;CDK1;CDKN1A;CENPF;CENPI;CHST15;CLSPN;CTXN2;DHFR;DHX40;DTL;DUT;E2F7;E2F8;EYA1;FAM111B;FAM163B;FANCI;FANCL;FHL1;FZD8;GAB1;GAS1;GEN1;GFRA3;GINS1;GINS2;HAND2-AS1;HAS2;HMGA1;HMGN2;IFT46;KIF11;KIF15;KNTC1;LIG1;LINC01515;LPAR3;LYPD6;MBNL3;MCM10;MCM4;MCM5;MCM6;MID1;MIR99AHG;MKI67;MND1;MOB3B;MYB;MYO1E;NBAT1;NOTCH2;NR2F1-…
36	geneSet	transfac_pro__M00738	6.14	0.0725	TFDP1 (directAnnotation).	E2F1; E2F2; E2F3; E2F4; E2F5; RB1 (inferredBy_MotifSimilarity).	168	4443	ACVRL1;ADCYAP1R1;AIF1L;AKAP5;ALG10B;ANKHD1-EIF4EBP3;APOLD1;ASB16-AS1;ATAD2;ATG4C;B4GALNT1;BNC2;BRCA2;BRIP1;C12orf75;CCDC171;CDC14B;CDC6;CDCA7;CDH7;CDK1;CDKN1A;CENPI;CHST15;CLSPN;CLUHP3;CPLX2;CYB5RL;CYSTM1;DCAKD;DHFR;DHX40;DPY19L2P2;DTL;DUT;E2F7;E2F8;ENOX2;FAM122B;FAM163B;FANCG;FANCI;FANCL;FHL1;FXYD6;FZD8;GAB1;GABPB2;GALNT16;GAS1;GEN1;GINS1;GINS2;GTDC1;HAND2-AS1;HAS2;HAUS4;HMGA1;HOXD8;ITPRIP;ITSN1…
37	geneSet	hocomoco__E2F5_HUMAN.H11MO.0.B	6.14	0.0725	E2F5 (directAnnotation).	E2F1; E2F2; E2F3; E2F4; E2F7; RB1; TFDP1 (inferredBy_MotifSimilarity). EVX1; EVX2 (inferredBy_MotifSimilarity_n_Orthology).	183	4953	ADAMTS9;ADARB2;ADCYAP1R1;AIF1L;ALG10B;ANKHD1-EIF4EBP3;APOLD1;ASB16-AS1;ATAD2;ATG4C;B4GALNT1;BMP4;BNC2;BRCA2;C12orf75;C5;CAST;CCDC171;CCDC68;CDC14B;CDC6;CDCA7;CDH7;CDK1;CDKN1A;CENPI;CHST15;CLSPN;CYB5RL;CYSTM1;DCAKD;DHFR;DHX40;DPY19L2P2;DRGX;DTL;DUT;E2F7;E2F8;EIF4EBP2;EMILIN3;ENOX2;FAM122B;FAM163B;FAM72C;FANCL;FHL1;FLRT3;FXYD6;FZD8;GAB1;GABPB2;GAS1;GEN1;GINS1;GINS2;GSK3B;GTDC1;HAND2-AS1;HAS2;HAUS4;…
38	geneSet	transfac_pro__M00740	6.13	0.0724	RB1 (directAnnotation).	E2F1; E2F2; E2F3; E2F4; E2F5; TFDP1 (inferredBy_MotifSimilarity).	169	4389	ACVRL1;ADCYAP1R1;AIF1L;AKAP5;ALG10B;ANKHD1-EIF4EBP3;APOLD1;ASB16-AS1;ATAD2;ATG4C;BMP4;BRCA1;BRCA2;BRIP1;C12orf75;CCDC171;CDC14B;CDC6;CDCA7;CDH7;CDK1;CDKN1A;CENPI;CHST15;CLSPN;CLUHP3;CPLX2;CYB5RL;CYSTM1;DCAKD;DHFR;DHX40;DPY19L2P2;DTL;DUT;E2F7;E2F8;ENOX2;FAM163B;FANCI;FANCL;FHL1;FXYD6;FZD8;GAB1;GABPB2;GALNT16;GAS1;GEN1;GINS1;GINS2;GTDC1;HAND2-AS1;HAS2;HAUS4;HMGA1;HMGN2;HOXD8;ITPRIP;ITSN1;KCNIP4;KCT…
39	geneSet	dbcorrdb__E2F6__ENCSR000EVK_1__m1	6.05	0.0719	E2F6 (directAnnotation).	BRF1; CEBPB; CTCF; E2F1; E2F4; EZH2; HDAC2; MAZ; NELFE; POLR2A; RAD21; RBBP5; SMARCA4; SREBF1; SREBF2; SUPT20H; TAF1; XRCC4; ZNF274 (inferredBy_MotifSimilarity). E2F3 (inferredBy_MotifSimilarity_n_Orthology).	156	3816	ACVRL1;ADARB2;ALG10B;ANKHD1-EIF4EBP3;AQP1;ASF1B;ATAD2;B3GALNT1;B4GALNT1;BMP4;BNC2;BRCA1;BRCA2;BRIP1;C12orf75;C14orf132;CARHSP1;CCDC171;CDC14B;CDC6;CDCA7;CDKN1A;CEP41;CHST15;CLSPN;CLSTN2;CPLX2;CRMP1;CRYBG3;CTSV;DHX40;DPY19L2P2;DRGX;DUT;E2F7;E2F8;ENOX2;ERMAP;FAM111B;FAM163B;FAM72A;FAM72C;FAM72D;FANCL;FBXL19-AS1;FHL1;FXYD6;FZD4;FZD8;GAB1;GAS1;GINS2;GINS4;GSTCD;GTPBP1;HAND2-AS1;HAS2;HAUS4;HMGA1;HMGN2…
40	geneSet	cisbp__M5352	6.04	0.0718	E2F1 (directAnnotation).	E2F2; E2F3; E2F4; E2F7; E2F8 (inferredBy_MotifSimilarity).	80	1632	ALG10B;ANKHD1-EIF4EBP3;ATAD2;BMP4;C2CD3;CABYR;CAST;CDC14B;CDCA7;CDH7;CLSPN;DCAKD;DHFR;DPY19L2P2;E2F7;E2F8;ENOX2;GAB1;GABPB2;GEN1;GINS1;GINS2;GLB1L;GTDC1;HAND2-AS1;HAS2;IFT46;KCTD12;KIF14;LIG1;LINC00648;LINC01515;LMNB2;LRRC20;LRRC4;MBNL3;MCM4;MCM5;MCM6;MID1;MIR99AHG;MND1;MYB;NCAPH;NFIC;NPTXR;NREP;NXPH1;PCGF2;PCNA;PHF19;PLS3;POLE2;POM121L9P;PPP3CB-AS1;PRIMA1;PRTFDC1;RAD51;RAD54B;RBL1;RNF41;RRM2;SLC…
41	geneSet	transfac_pro__M00736	5.95	0.0712	TFDP1 (directAnnotation).	E2F1; E2F3; E2F4; TFDP2 (inferredBy_MotifSimilarity). EVX1; EVX2 (inferredBy_MotifSimilarity_n_Orthology).	126	3066	ADAMTS9;ADARB2;ADCYAP1R1;ANKHD1-EIF4EBP3;BMP4;BRCA1;BRIP1;C12orf75;CARHSP1;CCDC150;CDC6;CDCA7;CDH7;CDK1;CDKN1A;CENPH;CHST15;CLSPN;DHFR;DHX40;DLGAP5;DPY19L2P2;DTL;DUT;E2F7;E2F8;FAM122B;FAM72A;FAM72C;FAM72D;FANCD2;FAT3;FHL1;FXYD6;FZD8;GAB1;GAS1;GEN1;GINS2;GRIP1;HAND2-AS1;HAS2;HAUS4;HMGA1;HMGN2;HOXD8;KIF14;KIF15;KNTC1;LDHA;LDLRAD4;LHX4;LIG1;LRRC4;MBNL3;MCM3;MCM4;MCM5;MCM6;MID1;MIR99AHG;MSH5;MSH5-SAP…
42	geneSet	taipale_cyt_meth__E2F4_WTTTGGCGCCAWWW_eDBD	5.87	0.0706	E2F4 (directAnnotation).	E2F1; E2F2; E2F3 (inferredBy_MotifSimilarity).	176	4981	ACVRL1;ADAMTS9;ADCYAP1R1;AIF1L;ALG10B;ANAPC15;ANKHD1-EIF4EBP3;APOLD1;ASB16-AS1;ASCL1;ATAD2;BMP4;BNC2;BORCS7;BRCA1;C2CD3;C2orf88;C4orf36;CABYR;CACNG4;CAST;CDC14B;CDC6;CDCA7;CDH7;CDKN1A;CEP41;CHST15;CLSPN;CPLX2;DCAKD;DHFR;DHX40;DRGX;DSCC1;E2F7;E2F8;ENOX2;ERBB2;ESCO2;ETV1;EYA1;FAM163B;FHL1;FXYD6;FZD4;GAB1;GABPB2;GAS1;GEN1;GINS1;GINS2;GSK3B;GSTCD;GTDC1;HAND2-AS1;HAS2;HAUS4;HMGA1;HOXD8;IFT46;IFT52;IGF…
43	geneSet	transfac_pro__M00737	5.84	0.0705	TFDP2 (directAnnotation).	E2F1; E2F4; TFDP1 (inferredBy_MotifSimilarity).	141	3480	ADAMTS9;ADARB2;ADCYAP1R1;ANKHD1-EIF4EBP3;ASB16-AS1;B3GALNT1;BMP4;BRCA1;BRIP1;C12orf75;CDC14B;CDC6;CDC7;CDCA7;CDK1;CDKN1A;CENPH;CHST15;CLSPN;CYSTM1;DHFR;DHX40;DLGAP5;DPY19L2P2;DTL;DUT;E2F7;E2F8;EGFR;EIF4EBP2;EMILIN3;ENOX2;ETV1;FAM122B;FAM72C;FAM72D;FANCD2;FANCG;FXYD6;FZD8;GAB1;GALNT16;GAS1;GEN1;GINS2;GRIP1;GSTCD;GTDC1;HAND2-AS1;HAS2;HAUS4;HMGA1;HMGN2;HOXD8;INIP;KIF14;KIF15;KITLG;LDHA;LDLRAD4;LHX4;…
44	geneSet	cisbp__M6194	5.83	0.0704	E2F5 (directAnnotation).	E2F1; E2F2; E2F3; E2F4; E2F7; RB1; TFDP1 (inferredBy_MotifSimilarity). EVX1; EVX2 (inferredBy_MotifSimilarity_n_Orthology).	183	4715	ACVRL1;ADARB2;ADCYAP1R1;AIF1L;ALG10B;ANKHD1-EIF4EBP3;APOLD1;ASB16-AS1;ATAD2;ATG4C;B4GALNT1;BMP4;BNC2;BRCA1;BRCA2;C12orf75;C4orf36;CARHSP1;CAST;CCDC171;CCDC68;CDC14B;CDC6;CDCA7;CDH7;CDK1;CDKN1A;CENPF;CENPH;CENPI;CHST15;CLSPN;CLUHP3;CYB5RL;CYSTM1;DCAKD;DHFR;DHX40;DPY19L2P2;DRGX;DTL;DUT;E2F7;E2F8;ENOX2;FAM122B;FAM163B;FAM72C;FANCG;FANCI;FANCL;FBXL19-AS1;FHL1;FXYD6;FZD8;GAB1;GABPB2;GAS1;GEN1;GINS1;GI…
45	geneSet	transfac_public__M00050	5.71	0.0696	E2F1; E2F2; E2F3; E2F4; E2F5 (directAnnotation).	RB1; TFDP1 (inferredBy_MotifSimilarity). EVX1; EVX2 (inferredBy_MotifSimilarity_n_Orthology).	146	3694	ADAMTS9;ADARB2;ADCYAP1R1;AIF1L;ANKHD1-EIF4EBP3;APOLD1;ASB16-AS1;ATAD2;ATG4C;B4GALNT1;BNC2;BRCA2;C12orf75;CCDC171;CDC14B;CDC6;CDCA7;CDH7;CDK1;CDKN1A;CHST15;CLSPN;CYSTM1;DCAKD;DHFR;DHX40;DPY19L2P2;DTL;DUT;E2F7;E2F8;EIF4EBP2;ENOX2;FAM122B;FAM163B;FHL1;FXYD6;FZD8;GAB1;GABPB2;GAS1;GEN1;GINS1;GINS2;GTDC1;HAND2-AS1;HAS2;HAUS4;HMGA1;HOXD8;ITSN1;KCNIP4;KCTD12;KIF14;KIF15;LDHA;LDLRAD4;LHX4;LIG1;LMNB2;LPAR3…
46	geneSet	taipale__E2F3_DBD_NNTTTTGGCGCCAAAANN	5.65	0.0691	E2F3 (directAnnotation).	E2F1; E2F2; E2F4 (inferredBy_MotifSimilarity).	63	1077	AIF1L;ANKHD1-EIF4EBP3;ATAD2;ATG4C;C2orf16;C2orf88;CAST;CDC14B;CKAP2L;CLSPN;DHFR;DHX40;DLGAP5;DUT;E2F7;E2F8;ENOX2;ESCO2;FAM111B;GABPB2;GINS1;GLB1L;GTDC1;HAND2-AS1;HAUS4;LMNB2;MBNL3;MCM5;MCM6;MIR99AHG;MND1;MYB;NBAT1;NFIC;NPIPA3;NUP188;PALM3;PCNA;PDZRN3;PIP4K2B;PLS3;PPP3CB-AS1;PROX1-AS1;PRTFDC1;PYGO2;RRM2;SKA3;SLC1A4;SMC4;SORBS2;TMEM8B;TNFAIP8;TP73;TSC22D3;TTC30B;TYMS;UBXN2B;UHRF1;VSTM4;ZDHHC13;ZIC5…
47	geneSet	jaspar__MA0502.1	5.63	0.069	NFYB (directAnnotation).	E2F4; IRF3; NFYA; NFYC; RFX5; SP1 (inferredBy_MotifSimilarity). POLE3 (inferredBy_MotifSimilarity_n_Orthology).	69	1321	ACAT2;ARHGAP19;BNC2;BRCA1;CDC14B;CDC45;CDC6;CDK1;CENPF;CENPI;CIT;E2F7;E2F8;EIF2B2;ELK1;FAM72A;FAM72B;FAM72C;FAM72D;GSK3B;HMGN2;HMMR;KIF14;KIF18B;KIF20A;KIF24;KITLG;LPAR3;LRRC20;LYPD6;MCM3;MDC1;MID1;MIR99AHG;MSH5;MSH5-SAPCD1;MYO1E;NANOS1;NBAT1;NCAPH;NID2;NT5DC1;OLMALINC;ORC6;PCNA;PHF19;PRR11;PRTFDC1;SAP130;SF3B4;SFR1;SKA2;SNRNP40;SORBS2;SP2;SPC25;STIL;STON2;TGFB1I1;THAP7;THAP7-AS1;TOP2A;TTF2;TTK;T…
48	geneSet	cisbp__M0670	5.63	0.069	E2F2 (inferredBy_Orthology).	E2F3 (inferredBy_MotifSimilarity_n_Orthology).	169	4693	ADAMTS9;AIF1L;ANKHD1-EIF4EBP3;APOLD1;ARHGAP30;ASCL1;ATG13;BCL2L12;BORCS7;BRCA1;BSCL2;C12orf75;CACNG4;CAST;CCDC171;CCDC68;CDC14B;CDC6;CDH7;CDK1;CDKN1A;CENPF;CHST15;CLSPN;CTXN2;CYB561A3;CYSTM1;DCAKD;DGKB;DHFR;DPY19L2P2;DRGX;DTL;E2F7;E2F8;EGFR;EIF4EBP2;ENOX2;ERBB2;ETV1;EYA1;FAM111B;FANCI;FHL1;GAB1;GAS1;GSK3B;GTDC1;HAND2-AS1;HAS2;HAUS4;HMGA1;HMGN2;HOXD8;IFT52;KIF14;KIF15;KNTC1;LAMA3;LDHA;LHX4;LIG1;LI…
49	geneSet	transfac_pro__M00425	5.56	0.0685		E2F1; E2F2; E2F3; E2F4; E2F5; E2F6; E2F7; RB1; TFDP1 (inferredBy_MotifSimilarity). EVX1; EVX2 (inferredBy_MotifSimilarity_n_Orthology).	169	4600	ACVRL1;ADARB2;AIF1L;AKAP5;ALG10B;ANKHD1-EIF4EBP3;APOLD1;ATG4C;BNC2;BRCA1;BRCA2;BRIP1;C12orf75;C4orf36;CAST;CCDC171;CCDC68;CDC14B;CDC6;CDCA7;CDH7;CDK1;CDKN1A;CENPF;CENPI;CHST15;CLSPN;CYSTM1;DCAKD;DHFR;DHX40;DPY19L2P2;DTL;DUT;E2F7;E2F8;ENOX2;EYA1;FAM111B;FAM163B;FANCI;FHL1;FXYD6;FZD8;GAB1;GABPB2;GALNT16;GALNT6;GAS1;GEN1;GFRA3;GINS1;GINS2;GSK3B;GTDC1;HAS2;HAUS4;HMGA1;HMGN2;HOXD8;IFT46;IFT52;ITSN1;KC…
50	geneSet	cisbp__M6191	5.54	0.0684	E2F2 (directAnnotation).	E2F3 (inferredBy_MotifSimilarity). EVX1; EVX2 (inferredBy_MotifSimilarity_n_Orthology).	100	2066	ADCYAP1R1;ANKHD1-EIF4EBP3;APOLD1;ATG4C;BMP4;BNC2;BORCS7;BRCA1;BRIP1;CABYR;CCDC39;CCDC68;CDC14B;CDCA7;CDH7;CHST15;CLSTN2;CLUHP3;CRMP1;DHFR;DHX40;DPY19L2P2;DRGX;E2F8;FAM163B;FAM72A;FAM72B;FAM72C;FAM72D;FANCI;FBXL19-AS1;FHL1;FXYD6;GAS1;GEN1;GINS2;HAND2-AS1;HAS2;HMGA1;HOXD8;KIF14;LDLRAD4;LHX4;LIG1;LINC01515;LMO1;LNX1;LOXL1-AS1;LRRC4;LYPD6;MBNL3;MCM3;MCM4;MCM5;MCM6;MDC1;MID1;MIR99AHG;MNS1;MTBP;MUC1;NB…
51	geneSet	cisbp__M2301	5.47	0.0679	NFYB (directAnnotation).	E2F4; IRF3; NFYA; NFYC; RFX5; SP1 (inferredBy_MotifSimilarity). POLE3 (inferredBy_MotifSimilarity_n_Orthology).	46	628	ACAT2;BNC2;BRCA1;CDC45;CDC6;CDK1;CENPF;CENPI;CIT;E2F7;E2F8;ELK1;FAM72A;FAM72B;FAM72C;FAM72D;GSK3B;KIF18B;KIF20A;LRRC20;LYPD6;MCM3;MDC1;MID1;MIR99AHG;NANOS1;NID2;OLMALINC;PCNA;PHF19;PRR11;SAP130;SF3B4;SFR1;SKA2;SNRNP40;SORBS2;SP2;TGFB1I1;THAP7;TOP2A;TUBA3FP;UHRF1;VSIG10L;WASF2;ZDHHC5
52	geneSet	transfac_pro__M00427	5.47	0.0679		E2F1; E2F2; E2F3; E2F4; E2F5; E2F6; E2F7; RB1; TFDP1 (inferredBy_MotifSimilarity). EVX1; EVX2 (inferredBy_MotifSimilarity_n_Orthology).	43	668	ANKHD1-EIF4EBP3;CDC6;CDCA7;CDK1;CDKN1A;CLSPN;DHFR;DHX40;DTL;DUT;E2F7;E2F8;GAB1;GAS1;GINS1;HMGN2;KIF15;LIG1;MBNL3;MCM4;MCM5;MCM6;MID1;MYB;MYO1E;NOTCH2;PCGF2;PCNA;PDLIM5;PHF19;POLA2;PROX1-AS1;RBL1;RFC3;RRM2;TBC1D16;TMEM255A;TMPO-AS1;UHRF1;ZDHHC5;ZGRF1;ZIC5;ZNF362
53	geneSet	cisbp__M0667	5.46	0.0678			153	3966	ADAM1A;ADAMTS9;ADCYAP1R1;AIF1L;ANKHD1-EIF4EBP3;APOLD1;ASB16-AS1;ASCL1;B4GALNT1;BMP4;BRCA1;C4orf36;C8orf48;CACNG4;CAST;CCDC171;CCDC68;CDC14B;CDC6;CDH7;CDK1;CDKN1A;CENPF;CENPK;CHST15;CLSPN;CPLX2;CTXN2;CYB561A3;DCAKD;DHFR;DHX40;DPY19L2P2;E2F8;EIF4EBP2;ENOX2;ETV1;EYA1;FAM111B;FAM72C;FAM72D;FANCL;FHL1;FXYD6;FZD4;GAB1;GALNT16;GINS1;GINS2;GSK3B;HAND2-AS1;HAS2;HAUS4;HMGA1;HOXD8;IFT46;IFT52;KIF14;KIF15;LA…
54	geneSet	transfac_pro__M07250	5.37	0.0672	E2F1 (directAnnotation).		181	4927	ADAMTS19;ADAMTS9;AKAP5;ANKHD1-EIF4EBP3;APOLD1;ASCL1;BNC2;BRCA1;BRCA2;BRIP1;C12orf75;C14orf132;CARHSP1;CAST;CCDC171;CCDC68;CDC14B;CDC6;CDCA7;CDH7;CDK1;CDKN1A;CEP152;CHST15;CLSPN;CTXN2;CYB561A3;CYB5RL;DHFR;DHX40;DPY19L2P2;DRGX;DUT;E2F7;E2F8;EIF4EBP2;ENOX2;ETV1;EYA1;FAM111B;FAM122B;FAM163B;FAM72A;FAM72C;FAM72D;FANCI;FANCL;FHL1;FXYD6;FZD8;GAB1;GABPB2;GALNT16;GAS1;GINS1;GINS2;GSK3B;GTDC1;HAND2-AS1;HAS…
55	geneSet	cisbp__M1776	5.36	0.0672			172	4576	ACVRL1;ADAMTS9;AIF1L;ALG10B;ANAPC15;ANKHD1-EIF4EBP3;APOLD1;ASB16-AS1;ATAD2;ATG4C;BMP4;BNC2;BRCA1;BRCA2;BRIP1;C14orf132;CARHSP1;CCDC68;CDC14B;CDC6;CDC7;CDCA5;CDK1;CDKN1A;CENPF;CEP152;CHST15;CLSTN2;CTSV;CYSTM1;DGKB;DHFR;DHX40;DPY19L2P2;DRGX;DUT;E2F7;E2F8;EGFR;EIF4EBP2;ENOX2;ETV1;EYA1;FAM122B;FAM72A;FAM72C;FAM72D;FANCI;FANCL;FHL1;FLRT3;GAB1;GALNT6;GAS1;GINS2;GINS4;GSK3B;GTDC1;HAS2;HMGA1;HMGN2;HOXD8;…
56	geneSet	transfac_pro__M01622	5.36	0.0671			140	3276	ACVRL1;ADCYAP1R1;AIF1L;ALG10B;ANKHD1-EIF4EBP3;AQP1;ASB16-AS1;ATAD2;BMP4;BRCA1;BRIP1;BTF3L4;CARHSP1;CDC14B;CDC6;CDC7;CDKN1A;CYSTM1;DCAKD;DHX40;DPY19L2P2;DRGX;DUT;E2F7;E2F8;EGFR;ELOVL1;ETV1;EYA1;FAM111B;FAM72A;FAM72C;FAM72D;FANCI;FHL1;FZD8;GAS1;GEN1;GINS2;GSK3B;GTPBP1;HAND2-AS1;HAS2;HAUS4;HMGN2;INIP;ITPRIP;ITSN1;KCNIP4;KCTD17;KIF14;KNTC1;LAMA3;LDLRAD4;LHX4;LIG1;LINC00899;LMO1;LNX1;LOXL1-AS1;LRRC20;…
57	geneSet	swissregulon__sacCer__UGA3	5.35	0.0671			165	4197	ACVRL1;ADCYAP1R1;AIF1L;ALG10B;ANKHD1-EIF4EBP3;AQP1;ASB16-AS1;ATAD2;BMP4;BRCA1;BRIP1;BTF3L4;CARHSP1;CCDC68;CDC14B;CDC6;CDC7;CDKN1A;CHST15;CTSV;CYSTM1;DCAKD;DHX40;DPY19L2P2;DRGX;DUT;E2F7;E2F8;EGFR;ELOVL1;EMILIN3;ETV1;EYA1;FAM111B;FAM72A;FAM72C;FAM72D;FANCI;FANCL;FHL1;FXYD6;FZD8;GALNT6;GAS1;GEN1;GINS2;GSK3B;GTPBP1;HAND2-AS1;HAS2;HAUS4;HMGN2;INIP;INSM2;ITPRIP;ITSN1;KCNIP4;KCTD17;KIF14;KITLG;KNTC1;LAM…
58	geneSet	yetfasco__YDL170W_486	5.35	0.0671			142	3356	ACVRL1;ADCYAP1R1;AIF1L;ALG10B;ANKHD1-EIF4EBP3;AQP1;ASB16-AS1;ATAD2;BMP4;BRCA1;BRIP1;BTF3L4;CARHSP1;CDC14B;CDC6;CDC7;CDKN1A;CYSTM1;DCAKD;DHX40;DPY19L2P2;DRGX;DUT;E2F7;E2F8;EGFR;ELOVL1;ETV1;EYA1;FAM111B;FAM72A;FAM72C;FAM72D;FANCI;FHL1;FZD8;GAS1;GEN1;GINS2;GSK3B;GTPBP1;HAND2-AS1;HAS2;HAUS4;HMGN2;INIP;ITPRIP;ITSN1;KCNIP4;KCTD17;KIF14;KNTC1;LAMA3;LDLRAD4;LHX4;LIG1;LINC00899;LMO1;LNX1;LOXL1-AS1;LRRC20;…
59	geneSet	jaspar__MA0410.1	5.33	0.0669			157	3926	ACVRL1;ADCYAP1R1;AIF1L;ALG10B;ANKHD1-EIF4EBP3;AQP1;ASB16-AS1;ATAD2;BMP4;BRCA1;BRIP1;BTF3L4;CARHSP1;CCDC68;CDC14B;CDC6;CDC7;CDKN1A;CHST15;CTSV;CYSTM1;DCAKD;DHX40;DPY19L2P2;DRGX;DUT;E2F7;E2F8;EGFR;ELOVL1;EMILIN3;ETV1;EYA1;FAM111B;FAM72A;FAM72C;FAM72D;FANCI;FANCL;FHL1;FXYD6;FZD8;GALNT6;GAS1;GEN1;GINS2;GSK3B;GTPBP1;HAND2-AS1;HAS2;HAUS4;HMGN2;INIP;ITPRIP;ITSN1;KCNIP4;KCTD17;KIF14;KNTC1;LAMA3;LDHA;LDLR…
60	geneSet	cisbp__M2215	5.31	0.0668			160	4033	ACVRL1;ADCYAP1R1;AIF1L;ALG10B;ANKHD1-EIF4EBP3;AQP1;ASB16-AS1;ATAD2;BMP4;BRCA1;BRIP1;BTF3L4;CARHSP1;CCDC68;CDC14B;CDC6;CDC7;CDKN1A;CHST15;CTSV;CYSTM1;DCAKD;DHX40;DPY19L2P2;DRGX;DUT;E2F7;E2F8;EGFR;ELOVL1;EMILIN3;ETV1;EYA1;FAM111B;FAM72A;FAM72C;FAM72D;FANCI;FANCL;FHL1;FXYD6;FZD8;GALNT6;GAS1;GEN1;GINS2;GSK3B;GTPBP1;HAND2-AS1;HAS2;HAUS4;HMGN2;INIP;ITPRIP;ITSN1;KCNIP4;KCTD17;KIF14;KNTC1;LAMA3;LDHA;LDLR…
61	geneSet	transfac_pro__M00431	5.29	0.0667	E2F1 (directAnnotation).	E2F2; E2F3; E2F4; E2F5; E2F6; E2F7; RB1; TFDP1; TFDP2 (inferredBy_MotifSimilarity). EVX1; EVX2 (inferredBy_MotifSimilarity_n_Orthology).	168	4724	ADAMTS9;ADARB2;ADCYAP1R1;ANKHD1-EIF4EBP3;APOLD1;B3GALNT1;BMP4;BNC2;BRCA1;BRIP1;C12orf75;C2orf16;C2orf88;CAST;CCDC68;CDC14B;CDC6;CDCA7;CDH7;CDK1;CDKN1A;CENPH;CHST15;CLSPN;CYSTM1;DHFR;DHX40;DLGAP5;DRGX;DTL;DUT;E2F7;E2F8;EGFR;EIF4EBP2;ENOX2;ETV1;EYA1;FAM111B;FAM122B;FAM72C;FAM72D;FANCI;FANCL;FAT3;FHL1;FLRT3;FXYD6;FZD8;GAB1;GABPB2;GAS1;GEN1;GINS1;GINS2;GRIP1;GSK3B;GSTCD;GTDC1;HAND2-AS1;HAS2;HAUS4;HMG…
62	geneSet	swissregulon__hs__E2F1..5.p2	5.28	0.0666	E2F1; E2F2; E2F3; E2F4; E2F5 (directAnnotation).	RB1; TFDP1 (inferredBy_MotifSimilarity).	181	4823	ACVRL1;ADCYAP1R1;AIF1L;ANKHD1-EIF4EBP3;APOLD1;ASB16-AS1;ATAD2;ATG4C;B4GALNT1;BMP4;BRCA2;C12orf75;C2orf16;C4orf36;CACNG4;CCDC171;CCDC68;CDC14B;CDC6;CDCA7;CDH7;CDK1;CDKN1A;CENPI;CHST15;CLSPN;CRYBG3;CYB5RL;CYSTM1;DCAKD;DHFR;DHX40;DPY19L2P2;DTL;DUT;E2F7;E2F8;ENOX2;FAM163B;FANCI;FHL1;FLRT3;FXYD6;FZD8;GAB1;GABPB2;GALNT16;GALNT6;GAS1;GEN1;GFRA3;GINS1;GINS2;GRIP1;GTDC1;HAND2-AS1;HAS2;HAUS4;HMGA1;HOXD8;IF…
63	geneSet	cisbp__M0669	5.22	0.0662	E2F3 (inferredBy_Orthology).	E2F2 (inferredBy_MotifSimilarity_n_Orthology).	170	4575	ADAMTS9;AIF1L;ANKHD1-EIF4EBP3;APOLD1;ARHGAP30;ASCL1;ATG13;BCL2L12;BORCS7;BRCA1;C12orf75;C4orf36;CACNG4;CAST;CCDC171;CCDC68;CDC14B;CDC6;CDH7;CDK1;CDKN1A;CENPF;CHST15;CLSPN;CTXN2;CYB561A3;CYSTM1;DCAKD;DGKB;DHFR;DPY19L2P2;DRGX;E2F7;E2F8;EGFR;EIF4EBP2;ENOX2;ERBB2;ETV1;EYA1;FAM111B;FANCI;FBXO21;FEV;FHL1;FXYD6;GAB1;GALNT6;GAS1;GSK3B;GSTCD;GTDC1;HAND2-AS1;HAS2;HAUS4;HMGA1;HMGN2;HOXD8;IFT52;KCNIP4;KIF11;…
64	geneSet	transfac_pro__M09193	5.22	0.0662		E2F1; E2F2; E2F3; E2F4 (inferredBy_MotifSimilarity).	61	1221	AIF1L;ANKHD1-EIF4EBP3;ATAD2;C2CD3;CABYR;CDC14B;CDC6;CDH7;CEP41;CLSPN;DCAKD;DHFR;E2F8;ENOX2;GABPB2;GAS1;GINS1;GINS2;GTDC1;HAND2-AS1;KIF14;KIF15;LINC01515;LMNB2;MBNL3;MCM10;MCM5;MCM6;MID1;MIR99AHG;MND1;NBAT1;NCAPH;NFIC;NOTCH2;PCNA;PLS3;POLE2;POM121L9P;PPP3CB-AS1;PRRC2A;RAD51;RAD54B;RRM2;SAMD11;SEMA5A;SLC1A4;SMC4;SORBS2;STON2;SUMO1;TAB3;TMEM255A;TP73;TSC22D3;USP54;VIM;WASF2;ZDHHC13;ZIC5;ZNF423
65	geneSet	cisbp__M6515	5.21	0.0661	TFDP1 (directAnnotation).	E2F1; E2F3; E2F4 (inferredBy_MotifSimilarity).	163	4268	ACVRL1;ADARB2;AIF1L;ANAPC15;ANKHD1-EIF4EBP3;APOLD1;AQP1;ASCL1;ATAD2;B3GALNT1;BMP4;C14orf132;C5;CABYR;CDC14B;CDC6;CDCA7;CDK1;CDK5RAP2;CDKN1A;CENPF;CEP152;CHST15;CLSTN2;CRYBG3;CTXN2;CYB561A3;DCAKD;DDIAS;DHFR;DHX40;DPY19L2P2;DUT;E2F8;ELOVL1;ERBB2;EYA1;FAM163B;FAM72A;FAM72B;FAM72C;FAM72D;FANCL;FBXO43;FEV;FLRT3;FUZ;FXYD6;FZD8;GINS2;GRIP1;GSK3B;HAND2-AS1;HAS2;HMGA1;HMGN2;HOXD8;ITSN1;KCNIP4;KCTD17;KIF14…
66	geneSet	dbcorrdb__HA-E2F1__ENCSR000EWX_1__m1	5.15	0.0657	E2F1 (directAnnotation).	E2F6 (inferredBy_MotifSimilarity).	175	4891	ACVRL1;ADAM1A;ADCYAP1R1;ANKHD1-EIF4EBP3;ARHGAP30;ASB16-AS1;ASCL1;ATAD2;BNC2;BORCS7;BRCA1;BRIP1;BTBD2;C4orf36;CACNG4;CARHSP1;CCDC171;CCDC68;CDC14B;CDC6;CDH7;CDKN1A;CENPF;CHST15;CLSPN;CTSV;CTXN2;CYB561A3;DCAKD;DHFR;E2F7;E2F8;EIF4EBP2;ETV1;EYA1;FAM111B;FAM122B;FAM163B;FAM72C;FANCI;FANCL;FBF1;FHL1;FXYD6;FZD4;GAB1;GABPB2;GALNT16;GALNT6;GINS1;GINS4;GSK3B;GTPBP1;HAND2-AS1;HAS2;HAUS4;HMGA1;HMGN2;HOXD8;IP…
67	geneSet	cisbp__M5351	5.15	0.0657	E2F1 (directAnnotation).	E2F2; E2F3; E2F4 (inferredBy_MotifSimilarity).	54	1024	ANKHD1-EIF4EBP3;APOLD1;CABYR;CDC14B;CDCA7;CDH7;CLSPN;DHFR;E2F7;E2F8;ENOX2;FAM163B;GAB1;GABPB2;GINS1;GTDC1;HAND2-AS1;KIF14;LMNB2;LRRC4;MBNL3;MCM5;MCM6;MID1;MIR99AHG;MND1;MYB;NBAT1;NFIC;NOTCH2;NREP;NUSAP1;NXPH1;PCNA;PLS3;POLE2;PPP3CB-AS1;PRIMA1;PRTFDC1;RAD51;RAD54B;RBL1;RRM2;SLC6A2;SMC4;STON2;TMEM255A;TP73;TSC22D3;TUBA3FP;USP54;WASF2;ZIC5;ZNF362
68	geneSet	hocomoco__E2F1_MOUSE.H11MO.0.A	5.07	0.0651	E2F1 (inferredBy_Orthology).	E2F4; E2F6; TFDP1 (inferredBy_MotifSimilarity).	154	3771	ACVRL1;AK9;ANKHD1-EIF4EBP3;AQP1;ASB16-AS1;ASCL1;ATAD2;B4GALNT1;BMP4;BORCS7;BRCA1;BSCL2;C12orf75;C14orf132;CACNG4;CARHSP1;CAST;CCDC15;CCDC150;CCDC25;CCDC68;CDC14B;CDCA7;CDK1;CDKN1A;CENPF;CHST15;CLUHP3;CRMP1;CYSTM1;DCAKD;DPY19L2P2;DUT;E2F7;E2F8;ELOVL1;ERBB2;ESCO2;ETV1;FAM163B;FAM72A;FAM72C;FAM72D;FANCL;FBXO43;FHL1;FUZ;FXYD6;FZD4;FZD8;GINS2;GINS4;GSK3B;GSTCD;GTDC1;GTPBP1;HAND2-AS1;HAS2;HAUS4;HMGA1;H…
69	geneSet	transfac_pro__M00426	5.04	0.065		E2F1; E2F2; E2F3; E2F4; E2F5; E2F6; E2F7; RB1; TFDP1 (inferredBy_MotifSimilarity). EVX1; EVX2 (inferredBy_MotifSimilarity_n_Orthology).	55	1090	ANKHD1-EIF4EBP3;C2orf88;CDC6;CDCA7;CDK1;CDKN1A;CLSPN;DHFR;DHX40;DTL;DUT;E2F7;E2F8;ENOX2;FAM122B;FANCI;GAB1;GAS1;GINS1;GSK3B;HMGN2;KIF15;LHX4;LIG1;MBNL3;MCM4;MCM5;MCM6;MID1;MYB;MYO1E;NBAT1;NOTCH2;PCGF2;PCNA;PDLIM5;PHF19;POLA2;PROX1-AS1;PRSS35;RASGRF2;RBL1;RRM2;TBC1D16;TMEM255A;TMEM8B;TMPO-AS1;TP73;UHRF1;WASF2;XKR5;ZDHHC5;ZGRF1;ZIC5;ZNF362
70	geneSet	transfac_pro__M07302	4.98	0.0646	NFYA; NFYB; NFYC (directAnnotation).	CEBPZ; E2F4; FOS; FOXI1; IRF3; PBX3; RFX5; SP1; SREBF1 (inferredBy_MotifSimilarity). PBX1; POLE3 (inferredBy_MotifSimilarity_n_Orthology).	149	3771	ABHD3;ACAT2;ADARB2;ADCYAP1R1;ANAPC15;AP1S3;ARHGAP19;ASF1B;ATAD2;AURKB;BCL2L12;BLM;BNC2;BRCA1;BRIP1;C12orf75;C21orf58;CCDC25;CDC14B;CDC45;CDC6;CDK1;CDKN1A;CENPF;CENPH;CENPI;CENPK;CENPU;CEP152;CEP41;CIT;CKAP2L;CLUHP3;CPLX2;CRYL1;CYSTM1;DAZAP2;DDIAS;DLGAP5;DTL;E2F7;E2F8;EFCAB11;EIF2B2;ELK1;ESCO2;ETV1;FAM72A;FAM72B;FAM72C;FAM72D;GINS4;GSK3B;HAS2;HMMR;INSM2;ITSN1;KIF14;KIF18B;KIF20A;KIF24;KITLG;LOXL1-…
71	geneSet	elemento__TTTCGCGC	4.98	0.0645			150	3872	ACVRL1;ADARB2;ADCYAP1R1;ALG10B;APOLD1;ATAD2;ATG4C;B3GALNT1;BMP4;BNC2;C12orf75;CAST;CCDC68;CDC14B;CDC6;CDCA7;CDH7;CDK1;CDKN1A;CENPF;CENPI;CHRAC1;CHST15;CLSPN;CLUHP3;CYB561A3;CYSTM1;DCAKD;DHFR;DHX40;DPY19L2P2;E2F7;E2F8;EI24;EIF4EBP2;FAM111B;FAM122B;FAM163B;FANCI;FANCL;FBF1;FBXO43;FHL1;FXYD6;FZD8;GAB1;GALNT16;GALNT6;GAS1;GEN1;GINS1;GINS2;GRIP1;GSK3B;GSTCD;GTPBP1;HAND2-AS1;HAS2;HMGA1;HMGN2;HOXD8;ITPR…
72	geneSet	taipale__E2F1_DBD_TTTGGCGCCAAA	4.94	0.0642	E2F1 (directAnnotation).	E2F2; E2F3; E2F4 (inferredBy_MotifSimilarity).	80	1867	ANKHD1-EIF4EBP3;APOLD1;ATAD2;C2CD3;CABYR;CACNG4;CDC14B;CDC6;CDCA7;CDH7;CHST15;CLSPN;DHFR;E2F7;E2F8;ENOX2;FAM122B;FAM163B;FZD4;GAB1;GABPB2;GINS1;GTDC1;HAND2-AS1;IGFBP4;ITPRIP;KIF14;KIF15;KIF20B;LDLRAD4;LMNB2;LRRC4;MBNL3;MCM5;MCM6;MID1;MIR99AHG;MKI67;MND1;MYB;NBAT1;NCAPH;NFIC;NOTCH2;NREP;NUSAP1;NXPH1;PCGF2;PCNA;PLS3;POLE2;POM121L9P;PPP3CB-AS1;PRIMA1;PRTFDC1;RAD51;RAD54B;RBL1;RRM2;SAMD11;SLC6A2;SMC4…
73	geneSet	dbcorrdb__E2F6__ENCSR000BLI_1__m1	4.9	0.064	E2F6 (directAnnotation).	BRF1; BRF2; CEBPB; CTCF; E2F1; E2F4; EGR1; ELF1; ELK4; ESRRA; EZH2; GABPA; HDAC2; MAX; MAZ; MXI1; MYC; NELFE; POLR2A; RAD21; RBBP5; RXRA; SMARCA4; SP2; SP3; SP4; SREBF1; SREBF2; SUPT20H; TFAP2B; XRCC4; ZMIZ1; ZNF274 (inferredBy_MotifSimilarity). E2F3 (inferredBy_MotifSimilarity_n_Orthology).	159	4013	ACVRL1;ADARB2;ADCYAP1R1;AIF1L;ALG10B;ANKHD1-EIF4EBP3;APOLD1;AQP1;ATAD2;B3GALNT1;B4GALNT1;BMP4;BNC2;BRCA1;BRCA2;BRIP1;C12orf75;C14orf132;CACNG4;CARHSP1;CCDC68;CDC14B;CDC6;CDCA7;CDKN1A;CLSPN;CRMP1;CTSV;DHX40;DPY19L2P2;DRGX;E2F7;E2F8;EYA1;FAM111B;FAM163B;FAM72A;FAM72C;FAM72D;FANCI;FANCL;FHL1;FXYD6;FZD4;FZD8;GALNT16;GALNT6;GAS1;GINS2;GINS4;GSTCD;GTPBP1;HAND2-AS1;HAS2;HAUS4;HMGA1;HMGN2;INSM2;ITPRIP;IT…
74	geneSet	transfac_pro__M08875	4.87	0.0638	E2F1; E2F2; E2F3; E2F4; E2F5; E2F6; E2F7 (directAnnotation).		162	4224	ADAMTS9;ANKHD1-EIF4EBP3;APOLD1;ATAD2;B4GALNT1;BMP4;BNC2;BRCA2;CARHSP1;CAST;CCDC171;CCDC68;CDC14B;CDC6;CDCA7;CDH7;CDIPT;CDK1;CDKN1A;CENPF;CENPH;CHST15;CLSPN;CPLX2;CTSV;CTXN2;DCAKD;DHFR;DHX40;DPY19L2P2;DTL;DUT;E2F7;E2F8;EIF4EBP2;ENOX2;FAM122B;FAM72A;FAM72C;FAM72D;FANCD2;FANCI;FANCL;FHL1;FXYD6;FZD8;GAB1;GABPB2;GAS1;GEN1;GINS1;GINS2;GSK3B;GTDC1;HAND2-AS1;HAS2;HAUS4;HMGA1;HMGN2;HOXD8;IFT46;KIF11;KIF15…
75	geneSet	transfac_pro__M02107	4.87	0.0638	NFYC (directAnnotation).	E2F4; NFYA; NFYB (inferredBy_MotifSimilarity). PBX1 (inferredBy_MotifSimilarity_n_Orthology).	124	3148	ACAT2;ADAMTS9;ADARB2;ADCYAP1R1;ALG10B;ASCL1;ASF1B;ATAD2;BCL2L12;BNC2;BRCA1;CCDC171;CDC14B;CDC45;CDC6;CDH7;CDK1;CDKN1A;CENPF;CENPI;CIT;CLUHP3;CPLX2;CYSTM1;DNALI1;DTL;E2F7;E2F8;EIF2B2;ELK1;ERBB2;FAM72A;FAM72B;FAM72C;FAM72D;FZD8;GSK3B;GTDC1;HMGA1;HMMR;KCTD17;KIF14;KIF18B;KIF20A;KIF24;LDLRAD4;LIX1;LMO1;LOXL1-AS1;LPAR3;LRRC20;LYPD6;MCM5;MDC1;MID1;MIR99AHG;MNS1;MYB;NANOS1;NBAT1;NCAPH;NID2;NOTCH2;NREP;N…
76	geneSet	taipale__E2F7_DBD_TTTTCCCGCCAAAW_repr	4.86	0.0637	E2F7 (directAnnotation).	E2F1; E2F3; E2F4; E2F8 (inferredBy_MotifSimilarity).	171	4916	ABHD3;ADAM1A;ADARB2;APOLD1;AQP1;ATG4C;BLM;BORCS7;BRCA2;C12orf75;C2CD3;C2orf88;C4orf36;CBLL1;CCDC171;CCDC3;CCDC68;CDC45;CDH7;CDKN1A;CENPE;CENPH;CNIH2;CPLX2;CTXN2;CYB561A3;DCAKD;DHFR;DHX40;DIAPH1;DPY19L2P2;DSCC1;E2F8;ELK1;ENOX2;ETV1;FAM111B;FAM163B;FAM72C;FANCL;FHL1;FIP1L1;FLRT3;GAB1;GAS1;GINS2;GRIP1;GSK3B;HAND2-AS1;HAS2;HAUS4;HMGN2;HMMR;HOXD8;IFT46;INIP;ISY1;ITPRIP;KANK4;KCNIP4;KIF11;KIF15;KNTC1;L…
77	geneSet	transfac_pro__M07206	4.84	0.0636	E2F1 (directAnnotation).	E2F4; E2F6 (inferredBy_MotifSimilarity). E2F3 (inferredBy_MotifSimilarity_n_Orthology).	189	4909	ACVRL1;ADARB2;ADCYAP1R1;ALG10B;ANKHD1-EIF4EBP3;APOLD1;AQP1;ATAD2;ATG16L2;B4GALNT1;BNC2;BORCS7;BRCA1;BRCA2;BTF3L4;C14orf132;CACNG4;CARHSP1;CCDC25;CCDC68;CDC14B;CDC6;CDCA7;CDH7;CDIPT;CDK1;CDKN1A;CENPF;CEP152;CHST15;CLSPN;CLSTN2;CRMP1;CRYBG3;CYB561A3;DCAKD;DHFR;DHX40;DPY19L2P2;DUT;E2F7;E2F8;EGFR;ELOVL1;ERMAP;ESCO2;ETV1;EYA1;FAM111B;FAM122B;FAM163B;FAM72A;FAM72C;FAM72D;FANCD2;FANCL;FHL1;FIP1L1;FXYD6;…
78	geneSet	transfac_pro__M01114	4.84	0.0636		TFDP1; TFDP2 (inferredBy_MotifSimilarity).	175	4999	ADAMTS9;ADARB2;ALG10B;ANKHD1-EIF4EBP3;APOLD1;ARHGAP19;ASB16-AS1;ATAD2;B4GALNT1;BMP4;BNC2;BRCA1;BRIP1;C12orf75;CACNG4;CARHSP1;CCDC150;CCDC68;CDC14B;CDC6;CDC7;CDCA7;CDH7;CDK1;CDK5RAP2;CDKN1A;CENPE;CENPH;CHST15;CLSTN2;DCAKD;DHFR;DHX40;DPY19L2P2;DTL;DUT;E2F8;EGFR;EIF4EBP2;EMILIN3;FAM122B;FAM72C;FAM72D;FANCD2;FANCG;FANCL;FBXL19-AS1;FHL1;FLRT3;FXYD6;FZD8;GAB1;GALNT16;GAS1;GINS2;GRIP1;GSK3B;GSTCD;GTDC1;…
79	geneSet	cisbp__M1726	4.82	0.0634			180	4965	ADAMTS9;ADARB2;ADCYAP1R1;AIF1L;ALG10B;ANAPC15;ANKHD1-EIF4EBP3;APOLD1;ASCL1;B4GALNT1;BMP4;BRCA1;BRIP1;C4orf36;CACNG4;CAST;CCDC68;CDC14B;CDC6;CDCA7;CDH7;CDK1;CDKN1A;CENPI;CEP152;CHST15;CLSPN;CPLX2;CTXN2;CYB561A3;CYSTM1;DHFR;DHX40;DPY19L2P2;DRGX;DTL;E2F7;E2F8;EGFR;EIF4EBP2;ENOX2;ETV1;EYA1;FAM111B;FAM72C;FAM72D;FBXL22;FBXO43;FHL1;FZD8;GAB1;GALNT16;GAS1;GTDC1;HAND2-AS1;HAS2;HAUS4;HMGA1;HOXD8;IFT46;IFT…
80	geneSet	cisbp__M0676	4.78	0.0631			191	4830	ACVRL1;ADAMTS9;ADCYAP1R1;AIF1L;ANKHD1-EIF4EBP3;APOLD1;ARHGAP30;ARHGEF39;ASB16-AS1;ASCL1;ATAD2;ATG13;BMP4;BNC2;BORCS7;BRCA1;BRIP1;C14orf132;C8orf48;CAST;CCDC171;CCDC68;CDC14B;CDC6;CDH7;CDK1;CDKN1A;CEP152;CHST15;CLSPN;CLSTN2;CPLX2;CTXN2;CYSTM1;DCAKD;DGKB;DHFR;DHX40;DPY19L2P2;DRGX;DSCC1;E2F7;E2F8;EGFR;ENOX2;ERBB2;ERMAP;ETV1;EYA1;FAM111B;FAM72A;FAM72C;FAM72D;FANCI;FANCL;FHL1;FXYD6;GAB1;GALNT6;GAS1;GI…
81	geneSet	taipale_cyt_meth__E2F2_NWTTTGGCGCCAWWWN_eDBD_repr	4.75	0.063	E2F2 (directAnnotation).	E2F1; E2F3; E2F4 (inferredBy_MotifSimilarity).	173	4858	ACVRL1;ADAM1A;ADAMTS9;AIF1L;ANAPC15;ANKHD1-EIF4EBP3;APOLD1;ARHGAP30;ASB16-AS1;ASCL1;ATAD2;BNC2;BORCS7;BRCA1;C12orf75;C2CD3;C4orf36;CABYR;CCDC171;CCDC68;CDC14B;CDC6;CDCA7;CDH7;CDK5RAP2;CDKN1A;CHST15;CLSPN;CPLX2;CTXN2;DCAKD;DGKB;DHFR;DHX40;DRGX;DSCC1;E2F7;E2F8;EIF4EBP2;ENOX2;ERBB2;ETV1;FAM163B;FBF1;FHL1;FXYD6;FZD4;GAB1;GABPB2;GAS1;GEN1;GINS1;GINS2;GSK3B;GTDC1;HAND2-AS1;HAS2;HAUS4;HMGA1;IGFBP4;IPO5P…
82	geneSet	hocomoco__E2F4_HUMAN.H11MO.0.A	4.74	0.0629	E2F4 (directAnnotation).	E2F1; E2F6; E2F7; TFDP1 (inferredBy_MotifSimilarity). ZNF583 (inferredBy_MotifSimilarity_n_Orthology).	195	4954	ACVRL1;AK9;AKAP5;ALG10B;ANKHD1-EIF4EBP3;APOLD1;AQP1;ARHGAP19;ASB16-AS1;ATAD2;ATG4C;B4GALNT1;BMP4;BNC2;BRCA1;BRIP1;BSCL2;C12orf75;C14orf132;C17orf49;CACNG4;CARHSP1;CAST;CCDC15;CCDC150;CCDC68;CDC14B;CDC7;CDCA7;CDIPT;CDK1;CDKN1A;CENPF;CENPH;CEP41;CHST15;CLSTN2;CRMP1;CTSV;CYSTM1;DCAKD;DPY19L2P2;DUT;E2F7;E2F8;EGFR;ERBB2;ETV1;EYA1;FAM122B;FAM72A;FAM72C;FAM72D;FANCL;FBXL19-AS1;FBXO43;FHL1;FUZ;FXYD6;FZD4…
83	geneSet	elemento__CCAATCAG	4.74	0.0629		NFYA; NFYB; NFYC (inferredBy_MotifSimilarity). POLE3 (inferredBy_MotifSimilarity_n_Orthology).	80	1683	ABHD3;ACAT2;ADAMTS19;BNC2;BRCA1;C21orf58;CDC45;CDC6;CDK1;CENPF;CENPI;CENPK;CENPU;CIT;CLUHP3;CRYL1;DAZAP2;DTL;EIF2B2;ELK1;ELOVL1;ENOX2;FAM72A;FAM72B;FAM72C;FAM72D;GSK3B;GTDC1;HMMR;INSM2;KIF14;KIF20A;KITLG;LIX1;LPAR3;LRRC20;LYPD6;MCM10;MDC1;MID1;MIR99AHG;MYB;NANOS1;NBAT1;NCAPH;NEIL3;NID2;NREP;NT5DC1;NUP43;OLMALINC;PCGF2;PDZRN3;PPFIBP1;PPP2R1A;PRTFDC1;RASD2;RCBTB2;RNF41;SACM1L;SF3B4;SLC1A4;SNAP25-AS…
84	geneSet	hocomoco__E2F2_HUMAN.H11MO.0.B	4.73	0.0628	E2F2 (directAnnotation).	E2F3 (inferredBy_MotifSimilarity). EVX1; EVX2 (inferredBy_MotifSimilarity_n_Orthology).	139	3495	ACVRL1;APOLD1;ATG13;ATG4C;B4GALNT1;BMP4;BNC2;BORCS7;BRCA1;C12orf75;CAST;CCDC68;CDC14B;CDCA7;CDH7;CDKN1A;CENPI;CHST15;CPLX2;CRMP1;DGKB;DHFR;DHX40;DLGAP5;DPY19L2P2;E2F8;ETV1;EYA1;FAM122B;FAM72A;FAM72B;FAM72C;FAM72D;FANCL;FEV;FHL1;FLRT3;FXYD6;GAB1;GALNT6;GAS1;GEN1;GINS2;GSK3B;GSTCD;GTDC1;HAND2-AS1;HAS2;HMGA1;HMMR;HOXD8;KIF14;LAMA4;LHX4;LIG1;LINC01515;LINC01521;LMO1;LNX1;LOXL1-AS1;LRRC20;LRRC4;LYPD6;…
85	geneSet	cisbp__M5361	4.71	0.0627	E2F4 (directAnnotation).	E2F1; E2F2; E2F3 (inferredBy_MotifSimilarity).	43	755	ACVRL1;ANKHD1-EIF4EBP3;BMP4;BORCS7;C2orf16;CDCA7;DHFR;DPY19L2P2;DRGX;E2F7;E2F8;ENOX2;FAM163B;FHL1;GABPB2;GINS1;GTDC1;HAND2-AS1;HAUS4;LMNB2;LRRC20;MBNL3;MCM5;MCM6;MIR99AHG;MYB;NFIC;NPTXR;PCNA;POLE2;POM121L9P;PPP3CB-AS1;PRTFDC1;RRM2;SMC4;SRRM2;TMEM255A;TNFAIP8;TP73;USP54;WASF2;ZIC5;ZNF726
86	geneSet	transfac_pro__M00430	4.69	0.0625	E2F1 (directAnnotation).		139	3816	ACVRL1;ADAMTS19;ADAMTS9;ADCYAP1R1;ALG10B;ANKHD1-EIF4EBP3;APOLD1;ASF1B;B3GALNT1;BMP4;BRCA1;BRIP1;CAST;CCDC68;CDC14B;CDC45;CDC6;CDH7;CDK1;CDKN1A;CENPF;CHST15;CLSPN;CMTM7;CTSV;CYSTM1;DHFR;DRGX;DTL;E2F7;E2F8;ENOX2;ETV1;FAM111B;FAM163B;FAM72C;FANCL;FHL1;FLRT3;FZD8;GAB1;GAS1;GFRA3;GINS2;GSK3B;GTDC1;HAND2-AS1;HAS2;HMGA1;HMGN2;KIF15;KIF20A;KNTC1;LAMA3;LDLRAD4;LHX4;LIG1;LINC00899;LINC01515;LNX1;LPAR3;LRRC…
87	geneSet	dbcorrdb__E2F4__ENCSR000DYY_1__m2	4.68	0.0624	E2F4 (directAnnotation).	CHD2; FOS; FOXI1; IRF3; NFYA; NFYB; NFYC; PBX3; POLR2A; RFX5; SP1; SP2; SREBF1 (inferredBy_MotifSimilarity). PBX1; POLE3 (inferredBy_MotifSimilarity_n_Orthology).	182	4854	ABHD3;ACAT2;ACVRL1;ANKHD1-EIF4EBP3;APOLD1;ARHGAP19;ASF1B;ATAD2;AURKB;BCL2L12;BLM;BMP4;BNC2;BRCA1;BRIP1;C12orf75;C21orf58;CABYR;CCDC25;CCDC68;CDC14B;CDC45;CDC6;CDH7;CDK1;CENPF;CENPI;CENPK;CENPU;CEP41;CHST15;CIT;CKAP2L;CLSPN;CLUHP3;CPLX2;CRYL1;CTSV;CYSTM1;DDIAS;DLGAP5;DPY19L2P2;DTL;E2F7;E2F8;EFCAB11;EIF2B2;ELK1;ENOX2;ERBB2;ESCO2;ETV1;FAM72A;FAM72B;FAM72C;FAM72D;GINS2;GSK3B;GTPBP1;HAND2-AS1;HAS2;HAU…
88	geneSet	cisbp__M1856	4.67	0.0624	E2F1 (directAnnotation).	E2F4; E2F6 (inferredBy_MotifSimilarity). E2F3 (inferredBy_MotifSimilarity_n_Orthology).	181	4904	ACVRL1;ADARB2;ADCYAP1R1;ALG10B;ANKHD1-EIF4EBP3;APOLD1;AQP1;ATAD2;ATG16L2;B4GALNT1;BMP4;BNC2;BORCS7;BRCA1;BTF3L4;C14orf132;C2CD3;CACNG4;CARHSP1;CCDC68;CDC14B;CDC6;CDCA7;CDH7;CDIPT;CDK1;CDKN1A;CEP152;CEP41;CHST15;CLSPN;CLSTN2;CRMP1;CRYBG3;CYB561A3;DCAKD;DHFR;DHX40;DPY19L2P2;DUT;E2F7;E2F8;EGFR;ELOVL1;ERMAP;ETV1;EYA1;FAM111B;FAM122B;FAM163B;FAM72A;FAM72C;FAM72D;FANCD2;FANCI;FANCL;FHL1;FIP1L1;FXYD6;FZ…
89	geneSet	dbcorrdb__E2F4__ENCSR000EVL_1__m2	4.64	0.0622	E2F4 (directAnnotation).	FOS; NFYA; NFYB; NFYC; PBX3; RFX5; SP1; SREBF1 (inferredBy_MotifSimilarity). PBX1 (inferredBy_MotifSimilarity_n_Orthology).	171	4993	ABHD3;ACAT2;ADCYAP1R1;ALG10B;APOLD1;ASF1B;ATAD2;BCL2L12;BLM;BNC2;BRCA1;BRIP1;C12orf75;C21orf58;C5;CABYR;CCDC171;CCDC25;CDC14B;CDC45;CDC6;CDH7;CDK1;CDKN1A;CENPF;CENPH;CENPK;CENPU;CEP41;CKAP2L;CLSTN2;CLUHP3;CPLX2;CTSV;CYSTM1;DDIAS;DLGAP5;DPY19L2P2;DTL;E2F7;E2F8;EIF2B2;ELK1;ERBB2;ESCO2;ETV1;FAM72A;FAM72B;FAM72C;FAM72D;FAT3;FLRT3;FXYD6;GAB1;GINS2;GSK3B;GTDC1;HMGA1;HMMR;IFT46;ITPRIP;ITSN1;KCNIP4;KCTD1…
90	geneSet	dbcorrdb__E2F4__ENCSR000DOR_1__m2	4.6	0.062	E2F4 (directAnnotation).	CHD2; FOS; FOXI1; IRF3; NFYA; NFYB; NFYC; PBX3; POLR2A; RFX5; SP1; SP2; SREBF1 (inferredBy_MotifSimilarity). PBX1 (inferredBy_MotifSimilarity_n_Orthology).	182	4936	ACAT2;ADAMTS9;ALG10B;ANKHD1-EIF4EBP3;ARHGAP19;ASF1B;ATAD2;AURKB;BABAM1;BCL2L12;BLM;BMP4;BNC2;BRCA1;BRIP1;C12orf75;C21orf58;CABYR;CCDC25;CCDC68;CDC14B;CDC45;CDC6;CDCA7;CDH7;CDK1;CENPF;CENPI;CENPK;CENPU;CHST15;CIT;CKAP2L;CLSPN;CLUHP3;CPLX2;CRYL1;CTSV;CYSTM1;DDIAS;DLGAP5;DPY19L2P2;DTL;E2F7;E2F8;EFCAB11;EIF2B2;ELK1;ENOX2;ERBB2;ESCO2;ETV1;FAM72A;FAM72B;FAM72C;FAM72D;FHL1;GINS2;GSK3B;GTDC1;HAND2-AS1;HA…
91	geneSet	taipale__E2F4_DBD_TTTGGCGCCAAA	4.57	0.0617	E2F4 (directAnnotation).	E2F1; E2F2; E2F3 (inferredBy_MotifSimilarity).	32	382	ACVRL1;ANKHD1-EIF4EBP3;C2orf16;CDCA7;DHFR;DPY19L2P2;DRGX;E2F7;E2F8;ENOX2;FHL1;GABPB2;GINS1;HAND2-AS1;LMNB2;LRRC20;MBNL3;MCM5;MCM6;MIR99AHG;MYB;NFIC;PCNA;POLE2;RRM2;SMC4;SRRM2;TNFAIP8;TP73;WASF2;ZIC5;ZNF726
92	geneSet	cisbp__M6192	4.52	0.0614	E2F3 (directAnnotation).	E2F1; E2F4; E2F5; E2F7; TFDP1 (inferredBy_MotifSimilarity). EVX1; EVX2 (inferredBy_MotifSimilarity_n_Orthology).	178	4838	ACVRL1;ADAMTS19;ADAMTS9;ADARB2;ADCYAP1R1;AIF1L;ANKHD1-EIF4EBP3;APOLD1;AQP1;ATAD2;ATG13;BMP4;BNC2;BRCA1;BRIP1;C12orf75;CAST;CCDC171;CCDC39;CCDC68;CDC14B;CDC45;CDC6;CDCA7;CDH7;CDKN1A;CENPF;CENPI;CHST15;CLSPN;CLSTN2;CPLX2;CRYBG3;CTSV;CTXN2;CYB561A3;CYSTM1;DAZAP2;DHFR;DHX40;DPY19L2P2;DTL;E2F7;E2F8;EGFR;ENOX2;ETV1;EYA1;FAM111B;FAM72C;FANCI;FANCL;FHL1;GAB1;GABPB2;GALNT6;GAS1;GEN1;GINS4;GRIP1;GSK3B;GTDC…
93	geneSet	taipale__E2F2_DBD_NNTTTTGGCGCCAAAANN	4.45	0.0609	E2F2 (directAnnotation).	E2F1; E2F3; E2F4 (inferredBy_MotifSimilarity).	71	1583	ANKHD1-EIF4EBP3;ATAD2;BSCL2;C2orf88;CABYR;CAST;CCDC68;CKAP2L;DHFR;DHX40;DLGAP5;DUT;E2F7;E2F8;ELK1;ENOX2;FAM111B;FAM122B;FHL1;GABPB2;GINS1;GLB1L;GTDC1;HAND2-AS1;HAUS4;IFT46;LINC00899;LMNB2;LRRC4;MBNL3;MCM4;MCM5;MCM6;MIR99AHG;MND1;MYB;NBAT1;NFIC;NUP188;NXPH1;PCNA;PDZRN3;PLSCR1;PPFIBP1;PPP3CB-AS1;PRIMA1;PRSS12;PRTFDC1;RASGRF2;RCBTB2;RRM2;SENP8;SKA3;SLC1A4;SMC4;SRRM2;STS;TCF7;TMEM255A;TMEM8B;TNFAIP8;…
94	geneSet	transfac_pro__M00938	4.4	0.0605	E2F1 (directAnnotation).	E2F3; E2F5 (inferredBy_MotifSimilarity). EVX1; EVX2 (inferredBy_MotifSimilarity_n_Orthology).	66	1416	ANKHD1-EIF4EBP3;ATG4C;CACNG4;CAST;CDC14B;CDK1;DHFR;DRGX;E2F8;ETV1;EYA1;FHL1;FUZ;GINS1;GINS2;HAND2-AS1;HAS2;HAUS4;HMGA1;HOXD8;KIF14;KIF20A;LDLRAD4;LHX4;LIG1;LINC01515;LYPD6;MBNL3;MCM4;MCM5;MCM6;MIR99AHG;MND1;MUC1;MYBL2;NBAT1;NR2F1-AS1;NXPH1;PCGF2;PCNA;PDLIM5;PHACTR4;PHF19;POLE2;RASGRF2;RASSF8-AS1;RBMS3-AS3;RFTN1;RMI2;RRM2;SLC6A2;SMC2;SNAP25-AS1;SORBS2;STON2;TIMELESS;TMCC3;TMEM255A;TP73;TTLL1;TYMS;…
95	geneSet	hocomoco__E2F4_MOUSE.H11MO.0.A	4.38	0.0604	E2F4 (inferredBy_Orthology).	FOS; IRF1; NFYA; NFYB; PBX3; SP1; SP2; SP4; TFDP1 (inferredBy_MotifSimilarity). E2F1; SP3; SP6; SP7; SP8; SP9 (inferredBy_MotifSimilarity_n_Orthology).	175	4420	ACVRL1;ADAM1A;ADAMTS9;AK9;AKAP5;ANKHD1-EIF4EBP3;AQP1;ARHGAP30;ASB16-AS1;ATAD2;ATG4C;BMP4;BORCS7;BRCA1;BSCL2;C12orf75;C17orf49;CABYR;CARHSP1;CAST;CCDC15;CCDC68;CDC14B;CDIPT;CDK1;CDKN1A;CENPF;CEP152;CHST15;CLUHP3;DAZAP2;DHX40;DNALI1;DPY19L2P2;DUT;E2F7;E2F8;ELOVL1;ERBB2;ETV1;EYA1;FAM72A;FAM72B;FAM72C;FAM72D;FBXL19-AS1;FHL1;FXYD6;GINS2;GINS4;GRIP1;GSK3B;GTPBP1;HAS2;HAUS4;HMGA1;HMGN2;INIP;ITPRIP;ITSN1…
96	geneSet	transfac_pro__M02106	4.37	0.0604	NFYA (directAnnotation).	CEBPZ; CHD2; E2F4; FOS; FOXI1; IRF3; NFYB; NFYC; PBX3; RFX5; SP1; SREBF1; YBX1 (inferredBy_MotifSimilarity). PBX1; POLE3 (inferredBy_MotifSimilarity_n_Orthology).	165	4465	ABHD3;ACAT2;ADARB2;ADCYAP1R1;ANAPC15;ARHGAP19;ASF1B;ATAD2;AURKB;BCL2L12;BLM;BMP4;BNC2;BRCA1;BRIP1;C12orf75;C21orf58;CCDC25;CCDC68;CDC14B;CDC45;CDC6;CDH7;CDK1;CDKN1A;CENPF;CENPH;CENPI;CENPK;CENPU;CEP152;CEP41;CIT;CKAP2L;CLUHP3;CPLX2;CRYL1;CTSV;CYB5RL;CYSTM1;DDIAS;DLGAP5;DTL;E2F7;E2F8;EIF2B2;ELK1;ESCO2;ETV1;FAM72A;FAM72B;FAM72C;FAM72D;GSK3B;GTDC1;HAND2-AS1;HAS2;HMMR;INSM2;ITSN1;KCNIP4;KIF14;KIF18B;…
97	geneSet	dbcorrdb__PBX3__ENCSR000BGR_1__m2	4.37	0.0603	PBX3 (directAnnotation).	CHD2; E2F4; FOS; FOXI1; IRF3; NFYA; NFYB; NFYC; POLR2A; RFX5; SP1; SP2; SREBF1; SRF (inferredBy_MotifSimilarity). PBX1; POLE3; POLE4 (inferredBy_MotifSimilarity_n_Orthology).	161	4115	ABHD3;ACAT2;ACVRL1;ADARB2;ANKHD1-EIF4EBP3;ARHGAP19;ASF1B;ATAD2;AURKB;BCL2L12;BLM;BMP4;BNC2;BRCA1;BRIP1;C21orf58;CABYR;CCDC25;CDC14B;CDC45;CDC6;CDH7;CDK1;CENPF;CENPI;CENPK;CENPU;CEP41;CIT;CKAP2L;CLSPN;CLUHP3;CRYL1;CTXN2;CYSTM1;DDIAS;DLGAP5;DTL;E2F7;E2F8;EFCAB11;EIF2B2;ELK1;ENOX2;ESCO2;ETV1;FAM72A;FAM72B;FAM72C;FAM72D;FANCL;GINS2;GINS4;GSK3B;GTDC1;GTPBP1;HAS2;HMGN2;HMMR;IGFBP4;INSM2;ITSN1;KIF14;KIF…
98	geneSet	elemento__TCCCGCC	4.36	0.0603			174	4527	ACVRL1;ADAM1A;AIF1L;ANAPC15;ANKHD1-EIF4EBP3;ANKRD29;AP1S3;AQP1;ASB16-AS1;ASCL1;ASF1B;ATAD2;B4GALNT1;BMP4;BNC2;BORCS7;BRCA1;BRIP1;BTF3L4;C12orf75;C14orf132;CARHSP1;CCDC68;CDC14B;CDC6;CDH7;CDKN1A;CEP41;CHST15;CIB2;CRMP1;CYSTM1;DCAKD;DHX40;DPY19L2P2;DUT;E2F7;E2F8;EGFR;ELOVL1;EMILIN3;ERMAP;ETV1;EYA1;FAM111B;FAM72A;FAM72C;FAM72D;FANCI;FANCL;FBF1;FHL1;FXYD6;FZD8;GALNT6;GAS1;GINS2;GTPBP1;HAND2-AS1;HAS2;…
99	geneSet	cisbp__M6373	4.36	0.0603	NFYC (directAnnotation).	E2F4; FOS; IRF3; NFYA; NFYB; PBX3; RFX5; SP1 (inferredBy_MotifSimilarity). PBX1 (inferredBy_MotifSimilarity_n_Orthology).	99	2404	ACAT2;ADARB2;ARHGAP19;ASF1B;ATAD2;BABAM1;BCL2L12;BNC2;BRCA1;BRIP1;C12orf75;CDC14B;CDC6;CDH7;CDK1;CDKN1A;CENPF;CENPI;CEP41;CIT;CPLX2;CRYL1;CYSTM1;DTL;E2F8;ELK1;ETV1;FAM72A;FAM72B;FAM72C;FAM72D;GSK3B;HAS2;HMMR;KIF14;KIF18B;KIF20A;KIF24;LOXL1-AS1;LPAR3;LRRC20;LYPD6;MDC1;MFAP4;MIR99AHG;MNS1;NANOS1;NBAT1;NCAPH;NID2;NREP;NT5DC1;OLMALINC;ORC6;PCGF2;PCNA;PDZRN3;PHF19;PLS3;PPFIBP1;PPP2R1A;PRIMA1;PRR11;PRT…
100	geneSet	dbcorrdb__NFYA__ENCSR000DNS_1__m2	4.32	0.06	NFYA (directAnnotation).	FOS; IRF1; KLF5; MAZ; NFYB; PBX3; SP1; SP2; SP3; SP4; STAT1 (inferredBy_MotifSimilarity). E2F4; SP6; SP7; SP8; SP9 (inferredBy_MotifSimilarity_n_Orthology).	155	4041	ACVRL1;ADAMTS9;AK9;ALG10B;ANKHD1-EIF4EBP3;AQP1;ASB16-AS1;ASF1B;BMP4;BRCA1;BSCL2;C12orf75;C2orf88;CABYR;CARHSP1;CAST;CCDC15;CDC14B;CDIPT;CDK1;CDKN1A;CENPF;CEP152;CHST15;CLUHP3;CMTM7;CYB561A3;CYSTM1;DNALI1;DPY19L2P2;DRGX;E2F7;E2F8;ERBB2;ERMAP;ETV1;EYA1;FAM72A;FAM72B;FAM72C;FAM72D;FANCD2;FBXL19-AS1;FBXO36;FXYD6;GALNT6;GINS2;GINS4;GTPBP1;HAND2-AS1;HAS2;HAUS4;HMGA1;HMGN2;IFT46;INIP;ITPRIP;ITSN1;KCNIP4…
101	geneSet	hocomoco__E2F1_HUMAN.H11MO.0.A	4.32	0.06	E2F1 (directAnnotation).	E2F3; E2F4; E2F6; E2F7; TFDP1 (inferredBy_MotifSimilarity). SP4 (inferredBy_MotifSimilarity_n_Orthology).	175	4716	ACVRL1;ADARB2;ADCYAP1R1;ANKHD1-EIF4EBP3;AQP1;ARHGAP30;ASCL1;ATAD2;BMP4;BNC2;BRCA1;BRIP1;C12orf75;C14orf132;C2CD3;CACNG4;CARHSP1;CCDC15;CCDC68;CDC14B;CDC6;CDC7;CDCA7;CDIPT;CDK1;CDKN1A;CENPH;CHST15;CLSTN2;CRMP1;CYSTM1;DCAKD;DHX40;DPY19L2P2;DRGX;DUT;E2F7;E2F8;ELOVL1;ERMAP;ETV1;EYA1;FAM72A;FAM72C;FAM72D;FANCL;FBXL19-AS1;FBXO36;FHL1;FUZ;FXYD6;FZD4;FZD8;GAB1;GAS1;GINS2;GINS4;GSK3B;GSTCD;GTDC1;GTPBP1;HA…
102	geneSet	cisbp__M4672	4.29	0.0598	E2F1; E2F2; E2F3; E2F6 (inferredBy_Orthology).		70	1661	ADAM1A;ASF1B;BMP4;BRCA1;C2orf88;CCDC171;CDH7;CENPF;CRMP1;CTXN2;CYB561A3;DCAKD;DHFR;DPY19L2P2;DSCC1;E2F8;ETV1;FAM111B;FAM163B;FANCL;FXYD6;GALNT6;GAS1;GTDC1;HAND2-AS1;HMGA1;HMGN2;ITPRIP;KCNIP4;KIF15;LDLRAD4;LHX4;LIG1;LMNB2;LNX1;MBNL3;MCM5;MCM6;MID1;NOTCH2;NPTXR;NR2F1-AS1;NREP;NXPH1;OLMALINC;PALM3;PARP1;PCNA;PHACTR4;PHF19;PLS3;PROX1-AS1;RAD51;RAI14;RBL1;RBMS2;RFTN1;RMI2;RRM2;SMC4;STON2;TCF7;TMPO-AS1…
103	geneSet	cisbp__M2120	4.27	0.0597		FOS; IRF3; NFYB; PBX3 (inferredBy_MotifSimilarity). HOXA6; HOXA7; HOXB6; HOXB7; HOXC6; NFYC; POLE4 (inferredBy_MotifSimilarity_n_Orthology).	108	2707	ABHD3;ACAT2;ADAMTS19;ADARB2;ANAPC15;ATAD2;BCL2L12;BMP4;BNC2;BRCA1;C12orf75;C21orf58;CDC14B;CDC45;CDC6;CDH7;CDK1;CENPF;CENPI;CENPU;CIT;CLUHP3;CRYL1;DPY19L2P2;DTL;E2F7;E2F8;EIF2B2;ELK1;ETV1;FAM72A;FAM72B;FAM72C;FAM72D;GSK3B;GTDC1;HMMR;INSM2;KIF14;KIF18B;KIF20A;KIF24;KITLG;LDLRAD4;LHPP;LPAR3;LRRC20;LTBP2;LYPD6;MDC1;MID1;MIR99AHG;MNS1;MOB3B;MSH5;MSH5-SAPCD1;MYB;MYO1E;NANOS1;NBAT1;NCAPH;NID2;NOTCH2;NR…
104	geneSet	hocomoco__NFYB_HUMAN.H11MO.0.A	4.27	0.0596	NFYB (directAnnotation).	CEBPZ; E2F4; FOS; FOXI1; IRF3; NFYA; NFYC; PBX3; RFX5; SP1; SREBF1; YBX1 (inferredBy_MotifSimilarity). PBX1; POLE3 (inferredBy_MotifSimilarity_n_Orthology).	175	4899	ABHD3;ACAT2;ADAMTS9;ADARB2;ADCYAP1R1;ANAPC15;AP1S3;ARHGAP19;ASF1B;ATAD2;AURKB;BCL2L12;BLM;BMP4;BNC2;BRCA1;BRIP1;C12orf75;C21orf58;CCDC25;CCDC68;CDC14B;CDC45;CDC6;CDH7;CDK1;CDKN1A;CENPF;CENPH;CENPI;CENPK;CENPU;CEP41;CIT;CKAP2L;CLUHP3;CPLX2;CRYL1;CTSV;CTXN2;CYB5RL;CYSTM1;DAZAP2;DDIAS;DLGAP5;DTL;E2F7;E2F8;EFCAB11;EIF2B2;ELK1;ENOX2;ESCO2;ETV1;FAM72A;FAM72B;FAM72C;FAM72D;GINS4;GSK3B;GTDC1;HAS2;HAUS4;H…
105	geneSet	cisbp__M5350	4.25	0.0595	E2F1 (directAnnotation).	E2F2; E2F3; E2F4 (inferredBy_MotifSimilarity).	23	239	ANKHD1-EIF4EBP3;CDCA7;CLSPN;DHFR;ENOX2;GABPB2;GINS1;HAND2-AS1;LMNB2;MBNL3;MCM5;MCM6;NOTCH2;PCNA;PLS3;POLE2;RAD54B;RRM2;SMC4;STON2;TP73;WASF2;ZIC5
106	geneSet	cisbp__M6372	4.24	0.0594	NFYB (directAnnotation).	CEBPZ; E2F4; FOS; FOXI1; IRF3; NFYA; NFYC; PBX3; RFX5; SP1; SREBF1; YBX1 (inferredBy_MotifSimilarity). PBX1; POLE3 (inferredBy_MotifSimilarity_n_Orthology).	175	4947	ABHD3;ACAT2;ADAMTS9;ADARB2;ADCYAP1R1;ANAPC15;AP1S3;ARHGAP19;ASF1B;ATAD2;AURKB;BCL2L12;BLM;BMP4;BNC2;BRCA1;BRIP1;C12orf75;C21orf58;CCDC25;CCDC68;CDC14B;CDC45;CDC6;CDH7;CDK1;CDKN1A;CENPF;CENPH;CENPI;CENPK;CENPU;CEP41;CIT;CKAP2L;CLUHP3;CPLX2;CRYL1;CTSV;CTXN2;CYB5RL;CYSTM1;DDIAS;DLGAP5;DTL;E2F7;E2F8;EFCAB11;EIF2B2;ELK1;ESCO2;ETV1;FAM72A;FAM72B;FAM72C;FAM72D;GINS4;GSK3B;GTDC1;HAS2;HAUS4;HMMR;IGFBP4;IN…
107	geneSet	taipale_cyt_meth__E2F7_NTTTCCCGCCAAAN_eDBD_meth_repr	4.24	0.0594	E2F7 (directAnnotation).	E2F1; E2F3; E2F4; E2F8 (inferredBy_MotifSimilarity).	143	4219	ABCA12;ADAM1A;ADARB2;ADCYAP1R1;AKAP5;BMP4;BORCS7;BRCA2;C2orf88;CAST;CCDC3;CCDC68;CDC45;CDH7;CDKN1A;CENPE;CENPF;CENPH;CEP41;CHST15;CPLX2;CRYBG3;CTXN2;CYSTM1;DCAKD;DHFR;DHX40;DIAPH1;DPY19L2P2;DSCC1;E2F8;ELK1;ENOX2;ETV1;EYA1;FAM111B;FAM163B;FAM72C;FANCL;FHL1;FIP1L1;FLRT3;FUZ;GAB1;GAS1;GRIP1;GSK3B;GTDC1;HAND2-AS1;HAS2;HAUS4;HMGA1;HMGN2;HOXD8;ISY1;ITPRIP;KANK4;KCNIP4;KDM4D;KNTC1;LAMA3;LDLRAD4;LHX4;LNX…
108	geneSet	dbcorrdb__SP1__ENCSR000BKO_1__m1	4.23	0.0594	SP1 (directAnnotation).	E2F4; FOS; IRF3; NFYA; NFYB; NFYC; PBX3; RFX5; SREBF1 (inferredBy_MotifSimilarity). PBX1 (inferredBy_MotifSimilarity_n_Orthology).	171	4924	ACAT2;ACVRL1;ADAMTS19;ADAMTS9;ADCYAP1R1;ALG10B;ANAPC15;ANKHD1-EIF4EBP3;ARHGAP19;ASF1B;ATAD2;AURKB;BCL2L12;BLM;BMP4;BNC2;BRCA1;BRIP1;C12orf75;C21orf58;CABYR;CAST;CCDC25;CDC14B;CDC45;CDC6;CDH7;CDK1;CDK2;CENPF;CENPI;CHST15;CIT;CLSPN;CLUHP3;CPLX2;CRYL1;CYSTM1;DDIAS;DLGAP5;DTL;E2F7;E2F8;EFCAB11;EIF2B2;ELK1;ESCO2;ETV1;FAM72A;FAM72B;FAM72C;FAM72D;FXYD6;GINS4;GSK3B;GTDC1;HAS2;HMGA1;HMMR;INSM2;ITSN1;KDM4D…
109	geneSet	hocomoco__CEBPZ_HUMAN.H11MO.0.D	4.22	0.0593	CEBPZ (directAnnotation).	NFYA; NFYB; NFYC; RFX5 (inferredBy_MotifSimilarity). PBX1 (inferredBy_MotifSimilarity_n_Orthology).	49	918	ACAT2;BNC2;BRCA1;CDC45;CDC6;CENPI;CIT;DTL;E2F8;EIF2B2;ELK1;FAM72A;FAM72B;FAM72C;FAM72D;GSK3B;KIF14;KIF18B;LPAR3;LRRC20;LYPD6;MDC1;MIR99AHG;NANOS1;NID2;NT5DC1;OLMALINC;PCGF2;PCNA;PHF19;PRR11;PRTFDC1;SAP130;SDC4;SKA2;SLIT3;SORBS2;SP2;TGFB1I1;THAP7;THAP7-AS1;TP73;TTF2;TUBA3FP;UHRF1;VSIG10L;WASF2;ZDHHC5;ZNF362
110	geneSet	cisbp__M0679	4.21	0.0592		E2F3 (inferredBy_MotifSimilarity_n_Orthology).	190	4993	ACVRL1;ADAMTS9;ADCYAP1R1;AIF1L;ANKHD1-EIF4EBP3;APOLD1;ARHGAP30;ASB16-AS1;ASCL1;ATAD2;BNC2;BORCS7;BRCA1;BSCL2;C14orf132;C4orf36;C8orf48;CACNG4;CAST;CCDC171;CCDC68;CDC14B;CDC6;CDH7;CDK1;CDKN1A;CENPI;CEP152;CHST15;CLSPN;CTXN2;CYB561A3;CYSTM1;DCAKD;DGKB;DHFR;DHX40;DRGX;DTL;E2F7;E2F8;EGFR;EIF4EBP2;ENOX2;ERBB2;ETV1;EYA1;FAM111B;FAM72C;FANCI;FANCL;FHL1;GAB1;GALNT16;GALNT6;GAS1;GSK3B;GSTCD;GTDC1;HAND2-AS…
111	geneSet	transfac_pro__M01840	4.2	0.0592			68	1613	ADAMTS9;C2CD3;CAST;CDCA7;CDH7;CLSPN;DCAKD;DHFR;DPY19L2P2;E2F7;E2F8;FAM122B;FHL1;FZD8;GAB1;GABPB2;GINS2;GRIP1;GTDC1;HAND2-AS1;HAS2;HMGN2;HOXD8;LHX4;LINC01515;LPAR3;LRRC20;MBNL3;MCM10;MCM3;MCM4;MCM5;MCM6;MID1;MIR99AHG;MND1;MOB3B;MSH5;MSH5-SAPCD1;MYB;NBAT1;NEIL3;NID2;NOTCH2;NR2F1-AS1;NXPH1;PCNA;PDZRN3;PHF19;PLS3;PROX1-AS1;RAD54B;RBL1;RBMS3-AS3;RIMS3;RRM2;SEMA5A;TAB3;TBC1D16;TCF19;TMCC3;TMPO-AS1;UHRF…
112	geneSet	cisbp__M5355	4.19	0.0591	E2F2 (directAnnotation).	E2F1; E2F3; E2F4 (inferredBy_MotifSimilarity).	78	1894	ANKHD1-EIF4EBP3;ATAD2;BSCL2;C2orf88;CABYR;CAST;CCDC68;CKAP2L;DCAKD;DHFR;DHX40;DLGAP5;DPY19L2P2;DUT;E2F7;E2F8;ELK1;ENOX2;FAM111B;FAM122B;FHL1;GABPB2;GAS1;GINS1;GLB1L;GTDC1;HAND2-AS1;HAUS4;IFT46;LINC01515;LMNB2;LRRC4;MBNL3;MCM4;MCM5;MCM6;MIR99AHG;MND1;MYB;NBAT1;NFIC;NXPH1;PCNA;PDZRN3;PIANP;PLS3;PLSCR1;PPFIBP1;PPP3CB-AS1;PRIMA1;PRSS12;PRTFDC1;RASGRF2;RCBTB2;RRM2;SENP8;SKA3;SLC16A12;SLC1A4;SMC4;STS;T…
113	geneSet	cisbp__M6371	4.18	0.0591	NFYA (directAnnotation).	CEBPZ; E2F4; FOS; FOXI1; IRF3; NFYB; NFYC; PBX3; RFX5; SP1; SREBF1; YBX1 (inferredBy_MotifSimilarity). PBX1; POLE3 (inferredBy_MotifSimilarity_n_Orthology).	164	4328	ABHD3;ACAT2;ADAMTS9;ADARB2;ANAPC15;AP1S3;ARHGAP19;ASF1B;ATAD2;AURKB;BCL2L12;BLM;BMP4;BNC2;BRCA1;BRIP1;C12orf75;C21orf58;CCDC25;CDC14B;CDC45;CDC6;CDH7;CDK1;CENPF;CENPH;CENPI;CENPK;CENPU;CEP152;CEP41;CIT;CKAP2L;CLUHP3;CPLX2;CRYL1;CTXN2;CYB5RL;CYSTM1;DDIAS;DLGAP5;DPY19L2P2;DTL;E2F7;E2F8;EFCAB11;EIF2B2;ELK1;ESCO2;ETV1;FAM72A;FAM72B;FAM72C;FAM72D;GINS2;GINS4;GSK3B;GTDC1;HAS2;HMMR;INSM2;ITSN1;KCNIP4;KD…
114	geneSet	hocomoco__TFDP1_HUMAN.H11MO.0.C	4.18	0.059	TFDP1 (directAnnotation).	E2F1; E2F3; E2F4; E2F6; E2F7 (inferredBy_MotifSimilarity). SP4; ZNF583 (inferredBy_MotifSimilarity_n_Orthology).	130	3452	ACVRL1;ADCYAP1R1;ANKHD1-EIF4EBP3;AQP1;ATAD2;ATG4C;BMP4;BNC2;BORCS7;BRCA1;BRIP1;C12orf75;C2CD3;CACNG4;CARHSP1;CCDC15;CDC14B;CDH7;CDIPT;CDK1;CLSTN2;CRMP1;DPY19L2P2;DUT;E2F7;E2F8;ELOVL1;ERBB2;ETV1;FAM72A;FAM72C;FAM72D;FBXL19-AS1;FBXO36;FHL1;FUZ;FXYD6;FZD4;GINS2;GINS4;GSK3B;HAND2-AS1;HAS2;HMGA1;HMGN2;HOXD8;IGFBP4;INIP;ITPRIP;ITSN1;KCTD17;KIAA1549L;KIF18B;KLHDC9;KNTC1;LAMA4;LDLRAD4;LHX4;LIG1;LRRC20;LT…
115	geneSet	cisbp__M6196	4.18	0.059	E2F7 (directAnnotation).	E2F3 (inferredBy_MotifSimilarity). EVX1; EVX2 (inferredBy_MotifSimilarity_n_Orthology).	174	4830	ADAM1A;ADAMTS9;ADARB2;ALG10B;ANAPC15;APOLD1;AQP1;ASB16-AS1;ASCL1;ATAD2;ATG4C;BMP4;BNC2;BTF3L4;C12orf75;C2orf88;CAST;CCDC3;CCDC39;CDC14B;CDCA7;CDH7;CDK1;CENPE;CEP41;CLSPN;CRYBG3;CTSV;CYB561A3;CYSTM1;DCAKD;DHFR;DHX40;DPY19L2P2;DSCC1;E2F8;EI24;ERMAP;ETV1;EYA1;FAM111B;FAM122B;FAM163B;FAM72C;FANCL;FBXO43;FXYD6;FZD8;GAB1;GALNT6;GEN1;GINS1;GINS2;GRIP1;GSK3B;GTDC1;HAND2-AS1;HAS2;HAUS4;HMGA1;HMGN2;HOXD8;I…
116	geneSet	transfac_pro__M02742	4.16	0.0589	E2F2 (inferredBy_Orthology).	E2F3 (inferredBy_MotifSimilarity_n_Orthology).	181	4635	ACVRL1;ADAMTS9;ADCYAP1R1;AIF1L;AKAP5;ALG10B;ANAPC15;APOLD1;ASCL1;ATAD2;ATP6V1E2;B3GALNT1;BMP4;BNC2;BORCS7;BRCA1;C2orf88;C4orf36;CACNG4;CARHSP1;CAST;CCDC68;CDC14B;CDC6;CDH7;CDKN1A;CENPF;CEP152;CHST15;CLSPN;CLSTN2;CLUHP3;CPLX2;CTXN2;CYB561A3;DCAKD;DHFR;DHX40;DIAPH1;DRGX;DSCC1;E2F7;E2F8;EIF4EBP2;ESCO2;ETV1;EYA1;FANCI;FBXL19-AS1;FBXL22;FHL1;FXYD6;FZD4;GAB1;GALNT16;GSK3B;GTDC1;GTPBP1;HAND2-AS1;HAS2;HA…
117	geneSet	cisbp__M0674	4.16	0.0589		E2F1; E2F3; E2F4; TFDP1 (inferredBy_MotifSimilarity).	183	4929	ACVRL1;ADAM1A;ADAMTS19;ADAMTS9;ADCYAP1R1;AIF1L;ALG10B;ANKHD1-EIF4EBP3;APOLD1;ASB16-AS1;ASCL1;ATAD2;B3GALNT1;BRCA1;BRIP1;C4orf36;C8orf48;CACNG4;CAST;CCDC171;CCDC68;CDC14B;CDC6;CDH7;CDK1;CDKN1A;CENPF;CEP152;CHST15;CLSPN;CPLX2;CTXN2;CYB561A3;CYSTM1;DCAKD;DGKB;DHFR;DHX40;DPY19L2P2;DRGX;DSCC1;E2F7;E2F8;EGFR;EIF4EBP2;ENOX2;ERBB2;ETV1;EYA1;FAM111B;FAM72A;FAM72C;FAM72D;FANCI;FANCL;FHL1;FXYD6;FZD4;GAB1;GA…
118	geneSet	transfac_public__M00287	4.14	0.0587	NFYB (directAnnotation).	CEBPZ; CHD2; E2F4; FOS; FOXI1; GTF2B; IRF3; NFYA; NFYC; PBX3; RFX5; SP1; SREBF1; YBX1 (inferredBy_MotifSimilarity). PBX1; POLE3; POLE4 (inferredBy_MotifSimilarity_n_Orthology).	169	4715	ABHD3;ACAT2;ADAMTS9;ANKHD1-EIF4EBP3;ANKRD29;ARHGAP19;ASF1B;ATAD2;AURKB;BCL2L12;BLM;BMP4;BNC2;BRCA1;BRIP1;C12orf75;C21orf58;CAST;CCDC25;CCDC68;CDC14B;CDC45;CDC6;CDH7;CDK1;CDKN1A;CENPF;CENPH;CENPI;CENPK;CENPU;CEP152;CEP41;CIT;CKAP2L;CLUHP3;CPLX2;CRYL1;CTXN2;CYSTM1;DDIAS;DLGAP5;DPY19L2P2;DTL;E2F7;E2F8;EFCAB11;EIF2B2;ELK1;ENOX2;ESCO2;ETV1;FAM72A;FAM72B;FAM72C;FAM72D;GINS2;GINS4;GSK3B;GTDC1;HAS2;HMGN2…
119	geneSet	cisbp__M0678	4.13	0.0587			186	4924	ACVRL1;ADAM1A;ADAMTS9;ADCYAP1R1;AIF1L;ANKHD1-EIF4EBP3;APOLD1;ASB16-AS1;ASCL1;ATAD2;ATG13;BCL2L12;BMP4;BNC2;BRCA1;C4orf36;CACNG4;CAST;CCDC25;CCDC68;CDC14B;CDC6;CDH7;CDK1;CDKN1A;CENPF;CEP152;CHRAC1;CHST15;CLSPN;CRMP1;CTXN2;CYB561A3;DCAKD;DHFR;DHX40;DLGAP5;DTL;E2F7;E2F8;ELOVL1;ENOX2;ESCO2;ETV1;EYA1;FAM111B;FAM122B;FANCI;FBF1;FHL1;FXYD6;FZD4;GAB1;GABPB2;GALNT16;GALNT6;GAS1;GINS1;HAND2-AS1;HAS2;HAUS4;…
120	geneSet	homer__GGCGGGAARN_E2F6	4.08	0.0584	E2F6 (directAnnotation).		142	3501	ADAMTS9;ADARB2;ADCYAP1R1;ANKHD1-EIF4EBP3;AQP1;ASCL1;ATAD2;ATG4C;BMP4;BRCA1;BRCA2;BRIP1;CACNG4;CARHSP1;CCDC15;CDC7;CDIPT;CDKN1A;CLSPN;CRMP1;DDIAS;DPY19L2P2;DRGX;DUT;E2F7;E2F8;EIF4EBP2;ELOVL1;EMILIN3;ERMAP;FAM122B;FAM72A;FAM72C;FAM72D;FANCD2;FANCL;FBXL19-AS1;FBXO36;FHL1;FLRT3;FUZ;FXYD6;FZD8;GAB1;GINS2;GRIP1;GSK3B;GTDC1;HAND2-AS1;HAS2;HMGA1;HMGN2;HOXD8;IGFBP4;ITPRIP;KDM4D;KITLG;KLHDC9;KNTC1;LAMA4;LD…
121	geneSet	transfac_pro__M02090	4.08	0.0583	E2F4 (directAnnotation).		154	4263	ACVRL1;ADAMTS19;ADARB2;ADCYAP1R1;ANAPC15;ANKHD1-EIF4EBP3;APOLD1;ASCL1;ATAD2;BMP4;BNC2;BRCA1;BRCA2;C12orf75;CACNG4;CARHSP1;CDC14B;CDC7;CDCA7;CDH7;CDK1;CDKN1A;CLSTN2;DAZAP2;DPY19L2P2;DRGX;DUT;E2F8;EGFR;EIF4EBP2;EMILIN3;ENOX2;ERLIN1;FAM122B;FAM72A;FAM72C;FAM72D;FANCG;FANCI;FBXL19-AS1;FHL1;FLRT3;FXYD6;FZD8;GAB1;GALNT16;GINS2;GRIP1;GSTCD;GTDC1;GTPBP1;HACE1;HAND2-AS1;HAS2;HAUS4;HMGA1;HMGN2;HOXD8;ITPRIP…
122	geneSet	dbcorrdb__RFX5__ENCSR000DZW_1__m2	4.08	0.0583	RFX5 (directAnnotation).	CEBPZ; CHD2; E2F4; FOS; FOXI1; IRF3; NFYA; NFYB; NFYC; PBX3; SP1; SP2; SREBF1 (inferredBy_MotifSimilarity). PBX1; POLE3 (inferredBy_MotifSimilarity_n_Orthology).	158	4219	ABHD3;ACAT2;ACVRL1;ADAMTS19;ADAMTS9;ADARB2;ANKHD1-EIF4EBP3;ARHGAP19;ASF1B;ATAD2;AURKB;BABAM1;BCL2L12;BLM;BMP4;BNC2;BRCA1;BRIP1;C12orf75;C21orf58;CABYR;CDC14B;CDC45;CDC6;CDH7;CDK1;CENPF;CENPI;CENPK;CENPU;CEP41;CIT;CKAP2L;CLSPN;CLUHP3;CPLX2;CRYL1;CYSTM1;DDIAS;DLGAP5;DTL;E2F7;E2F8;EFCAB11;EIF2B2;ELK1;ENOX2;ETV1;FAM72A;FAM72B;FAM72C;FAM72D;GINS2;GINS4;GSK3B;GTDC1;HAS2;HMMR;INSM2;ITPRIP;ITSN1;KCNIP4;K…
123	geneSet	cisbp__M6174	4.07	0.0583	CEBPZ (directAnnotation).	IRF3; NFYA; NFYB; NFYC; RFX5 (inferredBy_MotifSimilarity). PBX1; POLE3 (inferredBy_MotifSimilarity_n_Orthology).	49	876	ACAT2;BNC2;BRCA1;CDC45;CDC6;CENPI;CIT;DTL;E2F8;EIF2B2;ELK1;FAM72A;FAM72B;FAM72C;FAM72D;GSK3B;KIF14;KIF18B;LPAR3;LRRC20;LYPD6;MDC1;MIR99AHG;NANOS1;NID2;NT5DC1;OLMALINC;PCGF2;PCNA;PHF19;PRR11;PRTFDC1;RIMS3;SAP130;SDC4;SKA2;SLIT3;SORBS2;SP2;TGFB1I1;THAP7;THAP7-AS1;TP73;TUBA3FP;UHRF1;VSIG10L;WASF2;ZDHHC5;ZNF362
124	geneSet	cisbp__M0668	4.06	0.0582	E2F2 (directAnnotation).	E2F1; E2F3; E2F4 (inferredBy_MotifSimilarity). E2F6 (inferredBy_MotifSimilarity_n_Orthology).	173	4835	ACVRL1;ADAM1A;ADAMTS9;ADCYAP1R1;ALG10B;ANKHD1-EIF4EBP3;APOLD1;ARHGAP30;ASB16-AS1;ASCL1;ATG13;BCL2L12;BNC2;BORCS7;BRCA1;BRIP1;C2CD3;C4orf36;CABYR;CARHSP1;CAST;CCDC25;CCDC68;CDC14B;CDC6;CDH7;CDK1;CDKN1A;CHST15;CLSPN;CLSTN2;CPLX2;CTXN2;CYB561A3;DCAKD;DGKB;DHFR;DHX40;DPY19L2P2;DRGX;E2F8;EIF4EBP2;ELOVL1;ENOX2;ESCO2;ETV1;EYA1;FAM111B;FAM72C;FBF1;FHL1;FXYD6;FZD4;GAB1;GABPB2;GINS1;GSK3B;HAND2-AS1;HAS2;HA…
125	geneSet	swissregulon__sacCer__HAP5	4.06	0.0582	NFYC; POLE4 (inferredBy_Orthology).	FOS; IRF3; NFYA; NFYB; PBX3; RFX5 (inferredBy_MotifSimilarity).	82	1908	ACAT2;ADCYAP1R1;ATAD2;BNC2;BRCA1;C21orf58;CDC14B;CDC6;CDK1;CENPF;CENPU;CHST15;CIT;CYSTM1;DTL;E2F7;E2F8;EIF2B2;ETV1;EYA1;FAM72A;FAM72B;FAM72C;FAM72D;FHL1;GSK3B;GTDC1;KIF14;KIF18B;KIF20A;KIF24;LIX1;LMO1;LPAR3;LRRC20;LYPD6;MCM10;MCM4;MID1;MIR99AHG;MOB3B;MSH5;MSH5-SAPCD1;MYB;NANOS1;NBAT1;NCAPH;NID2;NT5DC1;NUSAP1;OLMALINC;PCNA;PDZRN3;PHF19;PIP4K2B;PRIMA1;PRR11;PRTFDC1;RMI2;SACM1L;SAP130;SDC4;SF3B4;SLC…
126	geneSet	dbcorrdb__SP2__ENCSR000BQG_1__m2	4.04	0.0581	SP2 (directAnnotation).	E2F4; FOS; IRF3; MAX; MYC; NFYA; NFYB; NFYC; PBX3; POLR2A; SP1 (inferredBy_MotifSimilarity).	71	1298	ACAT2;ACVRL1;ADAMTS9;ALG10B;ATAD2;BMP4;BNC2;BRCA1;C21orf58;CDC14B;CDC6;CDK1;CENPF;CEP41;CLUHP3;CPLX2;DPY19L2P2;DTL;E2F7;E2F8;EIF2B2;ELK1;ETV1;GSK3B;GTDC1;INSM2;ITSN1;KIF14;KIF24;LDLRAD4;LRRC20;MDC1;MID1;MIR99AHG;MSH5;MSH5-SAPCD1;NANOS1;NCAPH;NID2;NR2F1-AS1;OLMALINC;ORC6;PHF19;PPP2R1A;PRIMA1;PRR11;RAB27B;RAI14;RFTN1;RMI2;RNF41;SDC4;SFR1;SLC1A4;SORBS2;SP2;STIL;STON2;THAP7;TIMP3;TK1;TSC22D3;TTF2;TUB…
127	geneSet	cisbp__M4536	4.01	0.0579	E2F1 (directAnnotation).		173	4513	ABHD3;ACVRL1;ADAMTS9;ADARB2;ADCYAP1R1;ANKHD1-EIF4EBP3;APOLD1;AQP1;ASCL1;ASF1B;B3GALNT1;BMP4;BNC2;BRCA1;C12orf75;C4orf36;C5;CACNG4;CARHSP1;CCDC171;CDC14B;CDC6;CDH7;CDIPT;CDK1;CDKN1A;CENPF;CHST15;CLSTN2;CPLX2;CTSV;CTXN2;CYB561A3;DCAKD;DGKB;DHX40;DRGX;DSCC1;E2F8;EIF4EBP2;ERBB2;ETV1;EYA1;FAM72A;FAM72C;FAM72D;FANCG;FANCI;FBF1;FBXL19-AS1;FBXL22;FBXO36;FHL1;FXYD6;FZD4;FZD8;GAB1;GALNT16;GAS1;GINS4;GSK3B;…
128	geneSet	dbcorrdb__RFX5__ENCSR000ECF_1__m2	4.01	0.0578	RFX5 (directAnnotation).	CEBPZ; CHD2; E2F4; ELK4; FOS; FOXI1; IRF3; NFYA; NFYB; NFYC; PBX3; SP1; SP2; SREBF1 (inferredBy_MotifSimilarity). PBX1; POLE3; POLE4 (inferredBy_MotifSimilarity_n_Orthology).	178	4965	ABHD3;ACAT2;ACVRL1;ADARB2;ANKHD1-EIF4EBP3;AP1S3;ARHGAP19;ASF1B;ATAD2;ATG16L2;AURKB;BABAM1;BCL2L12;BLM;BMP4;BNC2;BRCA1;BRIP1;C21orf58;CABYR;CCDC68;CDC14B;CDC45;CDC6;CDH7;CDK1;CDKN1A;CENPF;CENPH;CENPI;CENPK;CENPU;CEP152;CEP41;CIT;CKAP2L;CLSPN;CLUHP3;CPLX2;CRYL1;CTXN2;CYB5RL;CYSTM1;DDIAS;DLGAP5;DTL;E2F7;E2F8;EFCAB11;EIF2B2;ELK1;ENOX2;ETV1;FAM72A;FAM72B;FAM72C;FAM72D;GINS2;GINS4;GSK3B;GTDC1;GTPBP1;HA…
129	geneSet	cisbp__M0675	4	0.0578			178	4971	ADAMTS9;AIF1L;ANKHD1-EIF4EBP3;APOLD1;ASB16-AS1;ASCL1;ATAD2;BORCS7;BRCA1;BRIP1;C8orf48;CACNG4;CAST;CCDC171;CCDC68;CDC14B;CDC6;CDCA7;CDH7;CDK1;CDKN1A;CEP152;CHST15;CLSPN;CPLX2;CTXN2;CYB561A3;CYSTM1;DCAKD;DGKB;DHFR;DHX40;DPY19L2P2;DRGX;DSCC1;E2F7;E2F8;EGFR;EIF4EBP2;ENOX2;ERBB2;ETV1;EYA1;FAM111B;FAM72C;FAM72D;FANCI;FEV;FHL1;FXYD6;GAB1;GALNT16;GALNT6;GAS1;GINS2;GSK3B;GSTCD;GTDC1;HAND2-AS1;HAS2;HAUS4;H…
130	geneSet	factorbook__E2F1	4	0.0578	E2F1 (directAnnotation).		187	4869	ABHD3;ACVRL1;ADAMTS9;ADARB2;ADCYAP1R1;AKAP5;ALG10B;ANKHD1-EIF4EBP3;APOLD1;AQP1;ASCL1;ASF1B;B3GALNT1;BMP4;BNC2;BRCA1;C12orf75;C4orf36;C5;CACNG4;CARHSP1;CCDC171;CDC14B;CDC6;CDH7;CDIPT;CDK1;CDK5RAP2;CDKN1A;CENPF;CHST15;CLSTN2;CPLX2;CRMP1;CTSV;CTXN2;CYB561A3;DCAKD;DGKB;DHX40;DPY19L2P2;DRGX;DSCC1;E2F8;EIF4EBP2;ETV1;EYA1;FAM163B;FAM72A;FAM72C;FAM72D;FANCG;FANCI;FBF1;FBXL19-AS1;FBXL22;FBXO36;FHL1;FXYD6;…
131	geneSet	taipale_cyt_meth__E2F3_NTTTTGGCGCCAAAAN_eDBD	3.94	0.0574	E2F3 (directAnnotation).	E2F1; E2F2; E2F4; E2F7; E2F8 (inferredBy_MotifSimilarity).	80	1937	ACVRL1;AIF1L;ANKHD1-EIF4EBP3;APOLD1;ASCL1;ATAD2;ATG4C;BMP4;BSCL2;C2orf88;CACNG4;CAST;CCDC68;CDC14B;CDC6;CDCA7;CKAP2L;CLSPN;DHFR;DPY19L2P2;DUT;E2F8;ENOX2;FAM111B;FAM72A;FAM72B;FAM72C;FAM72D;GAB1;GABPB2;GINS1;GLB1L;GTDC1;HAND2-AS1;HAS2;HAUS4;IFT52;LDLRAD4;LINC01515;LMNB2;MBNL3;MCM5;MCM6;MIR99AHG;MND1;MNS1;NBAT1;NFIC;NUP188;PCNA;PDZRN3;PIP4K2B;PLS3;PLSCR1;PPP3CB-AS1;PRIMA1;PROX1-AS1;PRSS12;RASGRF2;R…
132	geneSet	homer__AGCCAATCGG_NFY	3.93	0.0573		CEBPZ; E2F4; FOS; IRF3; NFYA; NFYB; NFYC; PBX3; RFX5; SP1; SREBF1 (inferredBy_MotifSimilarity). PBX1; POLE3 (inferredBy_MotifSimilarity_n_Orthology).	66	1255	ACAT2;BCL2L12;BNC2;BRCA1;CDC45;CDC6;CDK1;CENPF;CENPI;CEP41;CIT;DTL;E2F8;ELK1;FAM72A;FAM72B;FAM72C;FAM72D;GSK3B;HAS2;HMMR;KIF14;KIF18B;KIF20A;KIF24;LRRC20;LYPD6;MDC1;MIR99AHG;MNS1;NANOS1;NID2;NRAV;OLMALINC;ORC6;PCGF2;PCNA;PPP2R1A;PRIMA1;PRR11;PRTFDC1;RECQL4;SAP130;SDC4;SF3B4;SKA2;SLIT3;SNRNP40;SORBS2;SP2;SRM;STIL;STON2;TGFB1I1;THAP7;TMEM8B;TMPO-AS1;TOP2A;TUBA3FP;UACA;UHRF1;VSIG10L;WASF2;ZDHHC5;ZIC…
133	geneSet	cisbp__M1890	3.91	0.0572	NFYA (directAnnotation).	E2F4; FOS; IRF3; NFYB; NFYC; YBX1 (inferredBy_MotifSimilarity). POLE3 (inferredBy_MotifSimilarity_n_Orthology).	74	1703	ACAT2;ATAD2;BMP4;BNC2;BRCA1;CDC14B;CDC45;CDC6;CDH7;CDK1;CENPF;CENPI;CENPU;CIT;CRYL1;DLGAP5;E2F8;EIF2B2;ELK1;EYA1;FAM72A;FAM72B;FAM72C;FAM72D;GSK3B;INSM2;ITSN1;KIF14;KIF18B;KIF20A;KIF24;KITLG;LPAR3;LRRC20;LTBP2;LYPD6;MCM10;MDC1;MID1;MIR99AHG;MSH5;MSH5-SAPCD1;MYO1E;NANOS1;NBAT1;NCAPH;NID2;NT5DC1;OLMALINC;PCNA;PHF19;PPFIBP1;PPP2R1A;PRR11;PRTFDC1;RIMS3;SF3B4;SLC1A4;SORBS2;SP2;SPC25;SRM;STIL;TGFB1I1;T…
134	geneSet	jaspar__MA0060.2	3.9	0.0571	NFYA (directAnnotation).	E2F4; FOS; IRF3; NFYB; NFYC; YBX1 (inferredBy_MotifSimilarity). POLE3 (inferredBy_MotifSimilarity_n_Orthology).	100	2514	ABHD3;ACAT2;ATAD2;BMP4;BNC2;BRCA1;C12orf75;CAST;CDC14B;CDC45;CDC6;CDH7;CDK1;CENPF;CENPI;CENPU;CIT;CRYL1;CYSTM1;DLGAP5;DPY19L2P2;DTL;E2F7;E2F8;EIF2B2;ELK1;EYA1;FAM72A;FAM72B;FAM72C;FAM72D;GSK3B;HAND2-AS1;HMGN2;INSM2;ITSN1;KIF14;KIF18B;KIF20A;KIF24;KITLG;LHPP;LPAR3;LRRC20;LTBP2;LYPD6;MCM10;MDC1;MID1;MIR99AHG;MNS1;MSH5;MSH5-SAPCD1;MYO1E;NANOS1;NBAT1;NCAPH;NID2;NREP;NT5DC1;NUP43;OLMALINC;ORC6;PCGF2;P…
135	geneSet	factorbook__NFY	3.88	0.057	NFYA; NFYB (directAnnotation).	CEBPZ; CHD2; E2F4; FOS; FOXI1; IRF3; NFYC; PBX3; RFX5; SP1; SREBF1; YBX1 (inferredBy_MotifSimilarity). PBX1; POLE3 (inferredBy_MotifSimilarity_n_Orthology).	163	4389	ABHD3;ACAT2;ACVRL1;ARHGAP19;ASF1B;ATAD2;AURKB;BCL2L12;BLM;BMP4;BNC2;BRCA1;BRIP1;C12orf75;C21orf58;CABYR;CAST;CCDC68;CDC14B;CDC45;CDC6;CDH7;CDK1;CDKN1A;CENPF;CENPH;CENPI;CENPK;CEP41;CIT;CKAP2L;CLUHP3;CPLX2;CRYL1;CTXN2;CYSTM1;DDIAS;DLGAP5;DTL;E2F7;E2F8;EFCAB11;EIF2B2;ELK1;ENOX2;ETV1;FAM72A;FAM72B;FAM72C;FAM72D;GINS2;GINS4;GSK3B;GTDC1;GTPBP1;HAS2;HMGN2;HMMR;INSM2;ITPRIP;ITSN1;KCTD17;KIF14;KIF18B;KIF…
136	geneSet	transfac_pro__M02743	3.87	0.0569	E2F3 (inferredBy_Orthology).	E2F2 (inferredBy_MotifSimilarity_n_Orthology).	165	4476	ACVRL1;ADAMTS9;ADCYAP1R1;AIF1L;AKAP5;ALG10B;ANAPC15;APOLD1;ARHGAP30;ARHGEF39;ASCL1;ATAD2;B3GALNT1;BMP4;BNC2;BRCA1;C2orf88;C4orf36;CABYR;CACNG4;CARHSP1;CAST;CCDC68;CDC14B;CDC6;CDH7;CDKN1A;CENPF;CEP152;CHST15;CLSPN;CLSTN2;CLUHP3;CPLX2;CTXN2;CYB561A3;CYSTM1;DCAKD;DHX40;DIAPH1;DRGX;DSCC1;E2F7;E2F8;EIF4EBP2;ETV1;EYA1;FAM72C;FBXL19-AS1;FBXL22;FHL1;FXYD6;FZD8;GAB1;GALNT16;GALNT6;GSK3B;GTDC1;GTPBP1;HAND2…
137	geneSet	dbcorrdb__SP1__ENCSR000BHK_1__m1	3.85	0.0567	SP1 (directAnnotation).	CHD2; E2F4; FOS; FOXI1; IRF3; NFYA; NFYB; NFYC; PBX3; POLR2A; RFX5; SP2; SREBF1; SRF; ZNF274 (inferredBy_MotifSimilarity). PBX1; POLE3 (inferredBy_MotifSimilarity_n_Orthology).	162	4154	ACAT2;ACVRL1;ADARB2;ANKHD1-EIF4EBP3;ARHGAP19;ASF1B;ATAD2;AURKB;BCL2L12;BLM;BMP4;BNC2;BRCA1;BRIP1;C12orf75;C21orf58;CABYR;CCDC25;CDC14B;CDC45;CDC6;CDH7;CDK1;CENPF;CENPI;CENPK;CEP41;CIT;CKAP2L;CLSPN;CLUHP3;CPLX2;CRYL1;CYSTM1;DDIAS;DLGAP5;DTL;E2F7;E2F8;EFCAB11;EIF2B2;ELK1;ESCO2;ETV1;FAM72A;FAM72B;FAM72C;FAM72D;GINS2;GSK3B;GTDC1;GTPBP1;HAND2-AS1;HAS2;HMMR;INSM2;ITSN1;KIF14;KIF18B;KIF20A;KIF24;KITLG;L…
138	geneSet	taipale_cyt_meth__E2F2_NWTTTGGCGCCAWWWN_eDBD_meth	3.82	0.0565	E2F2 (directAnnotation).	E2F1; E2F3; E2F4 (inferredBy_MotifSimilarity). E2F6 (inferredBy_MotifSimilarity_n_Orthology).	78	1973	ACVRL1;ADCYAP1R1;ANKHD1-EIF4EBP3;ASCL1;ATAD2;BMP4;BSCL2;C12orf75;CABYR;CACNG4;CDH7;CLSPN;DCAKD;DHFR;DRGX;E2F7;E2F8;ENOX2;FXYD6;FZD8;GABPB2;GAS1;GINS1;GRIP1;GTDC1;HAND2-AS1;HAS2;HAUS4;KCNIP4;KCTD12;KIF14;KIF15;LMNB2;LNX1;LRRC20;LRRC4;MBNL3;MCM5;MCM6;MIR99AHG;MND1;NOTCH2;NR2F1-AS1;PCNA;PDLIM5;PDZRN3;PIANP;PLS3;PPFIBP1;PPP3CB-AS1;PRIMA1;PRTFDC1;RAD54B;RFTN1;RRM2;SEMA5A;SGMS1-AS1;SKA3;SMC4;SNAP25-AS1…
139	geneSet	swissregulon__sacCer__HAP4	3.82	0.0565		FOXI1; NFYA; NFYB; NFYC (inferredBy_MotifSimilarity).	147	4232	ABHD3;ACAT2;ADAMTS19;ADAMTS9;ADARB2;ALG10B;AP1S3;ASF1B;ATAD2;BCL2L12;BNC2;BRCA1;BRIP1;C12orf75;C8orf48;CAST;CDC45;CDC6;CDH7;CDK1;CDKN1A;CENPF;CENPH;CENPI;CENPU;CEP152;CIT;CLUHP3;CRYL1;CYSTM1;DAZAP2;DDIAS;DPY19L2P2;DRGX;DTL;E2F7;E2F8;EIF2B2;ELK1;ELOVL1;EYA1;FAM72A;FAM72B;FAM72C;FAM72D;FHL1;FLRT3;GALNT6;GINS4;GSK3B;INSM2;ITSN1;KCNIP4;KIF14;KIF18B;KIF20A;KIF24;KITLG;LIX1;LNX1;LPAR3;LRRC20;LTBP2;LYPD…
140	geneSet	transfac_pro__M08876	3.8	0.0564		E2F4 (inferredBy_MotifSimilarity).	162	4881	ACVRL1;ADAMTS9;ANKHD1-EIF4EBP3;AQP1;ARHGAP19;ATAD2;ATG4C;BMP4;BRCA1;BTF3L4;C12orf75;C2orf88;CARHSP1;CAST;CCDC150;CCDC68;CDC14B;CDCA7;CDH7;CDKN1A;CENPH;CEP152;CEP41;CHST15;CYSTM1;DCAKD;DHFR;DPY19L2P2;DRGX;E2F7;E2F8;EIF4EBP2;ENOX2;ETV1;FAM111B;FAM122B;FAM72A;FAM72C;FAM72D;FANCL;FHL1;FLRT3;FXYD6;FZD8;GAB1;GABPB2;GEN1;GINS1;GINS2;GRIP1;GSK3B;GSTCD;GTDC1;HAND2-AS1;HAS2;HAUS4;HMGA1;HOXD8;IFT46;ITPRIP;I…
141	geneSet	transfac_public__M00288	3.8	0.0564	NFYA; NFYB; POLE3 (inferredBy_Orthology).	E2F4; FOXI1; IRF3; NFYC; PBX3; RFX5 (inferredBy_MotifSimilarity).	27	365	BNC2;BRCA1;CDC14B;CDC6;E2F7;E2F8;ELK1;FAM72A;FAM72B;FAM72C;FAM72D;GSK3B;HMMR;KIF20A;NANOS1;PHF19;PRR11;SF3B4;SP2;SPC25;STIL;TGFB1I1;THAP7;TOP2A;TTF2;TUBA3FP;VSIG10L
142	geneSet	dbcorrdb__NFYA__ENCSR000DNS_1__m1	3.79	0.0564	NFYA (directAnnotation).	CHD2; E2F4; FOS; FOXI1; IRF3; NFYB; NFYC; PBX3; POLR2A; RFX5; SP1; SP2; SREBF1; SRF (inferredBy_MotifSimilarity). PBX1; POLE3; POLE4 (inferredBy_MotifSimilarity_n_Orthology).	121	2756	ACAT2;ANKHD1-EIF4EBP3;ARHGAP19;ASF1B;ATAD2;AURKB;BCL2L12;BLM;BMP4;BNC2;BRCA1;BRIP1;CABYR;CDC14B;CDC45;CDC6;CDK1;CENPF;CENPI;CENPK;CEP41;CIT;CKAP2L;CPLX2;CYSTM1;DLGAP5;DTL;E2F7;E2F8;EFCAB11;EIF2B2;ELK1;ETV1;FAM72A;FAM72B;FAM72C;FAM72D;GSK3B;HAS2;HMGN2;HMMR;INSM2;KIF14;KIF18B;KIF20A;KIF24;LOXL1-AS1;LPAR3;LRRC20;LYPD6;MAF1;MCM3;MCM5;MCM6;MDC1;MID1;MIR99AHG;MNS1;MSH5;MSH5-SAPCD1;MYO1E;NANOS1;NBAT1;NC…
143	geneSet	taipale_cyt_meth__E2F8_NTTTCCCGCCAAAN_eDBD_meth	3.79	0.0564	E2F8 (directAnnotation).	E2F1; E2F3; E2F4; E2F7 (inferredBy_MotifSimilarity).	89	2122	ADAM1A;AQP1;BNC2;C12orf75;C2orf88;CBLL1;CCDC3;CCDC68;CDC14B;CDC45;CENPE;CRYBG3;CYSTM1;DAZAP2;DCAKD;DHFR;DHX40;E2F7;E2F8;ENOX2;ETV1;FANCL;FHL1;FZD4;GAS1;GINS2;GSK3B;GTDC1;HAND2-AS1;HAS2;HAUS4;HMGA1;INIP;KIF4A;KNTC1;LDLRAD4;LHX4;LYPD6;MBNL3;MCM10;MCM4;MCM5;MCM6;MID1;MIR99AHG;MOB3B;MSH5;MSH5-SAPCD1;MYB;MYBL2;NOTCH2;NTN3;NUSAP1;PCGF2;PCNA;PDLIM5;PDZRN3;PHF19;PRIM1;PROX1-AS1;PRTFDC1;RAB27B;RAD51;RAI14…
144	geneSet	cisbp__M4473	3.78	0.0563	PBX3 (directAnnotation).	E2F4; FOS; FOXI1; IRF3; NFYA; NFYB; NFYC; RFX5; SP1; SREBF1; YBX1 (inferredBy_MotifSimilarity). PBX1 (inferredBy_MotifSimilarity_n_Orthology).	120	2817	ABHD3;ACAT2;ANKHD1-EIF4EBP3;ARHGAP19;ASF1B;ATAD2;AURKB;BABAM1;BCL2L12;BNC2;BRCA1;BRIP1;C12orf75;CCDC68;CDC14B;CDC45;CDC6;CDK1;CENPF;CENPI;CEP41;CIT;CKAP2L;CLUHP3;CYSTM1;DDIAS;DLGAP5;DTL;E2F7;E2F8;EFCAB11;EIF2B2;ELK1;ETV1;FAM72A;FAM72B;FAM72C;FAM72D;GSK3B;GTDC1;GTPBP1;HAS2;HMMR;INSM2;ITSN1;KIF14;KIF18B;KIF20A;KIF24;LDLRAD4;LPAR3;LRRC20;LTBP2;LYPD6;MCM3;MCM5;MDC1;MID1;MIR99AHG;MNS1;MSH5;MSH5-SAPCD1…
145	geneSet	taipale__E2F8_DBD_TTTCCCGCCAAA_repr	3.78	0.0563	E2F8 (directAnnotation).	E2F1; E2F4; E2F7 (inferredBy_MotifSimilarity).	167	4883	ABCA12;ABHD3;ADAM1A;ADARB2;AQP1;ATAD2;BMP4;BNC2;BORCS7;C12orf75;C2orf88;CCDC3;CCDC68;CDC45;CDC6;CDH7;CDKN1A;CENPE;CHST15;CRMP1;CTXN2;CYSTM1;DAZAP2;DCAKD;DHFR;DHX40;DPY19L2P2;DRGX;DSCC1;E2F8;ENOX2;ERBB2;ETV1;EYA1;FAM111B;FAM122B;FAM163B;FAM72C;FANCL;FHL1;FLRT3;FXYD6;GAB1;GALNT6;GAS1;GINS2;GRIP1;GSK3B;GSTCD;GTDC1;GTPBP1;HAND2-AS1;HAS2;HAUS4;HMGA1;HOXD8;ISY1;ITPRIP;KANK4;KCNIP4;KIF24;KLHDC9;KNTC1;LA…
146	geneSet	neph__UW.Motif.0088	3.75	0.0561		NFYA; NFYB; NFYC; RFX5 (inferredBy_MotifSimilarity). POLE3 (inferredBy_MotifSimilarity_n_Orthology).	165	4960	ABCA12;ABHD3;ACAT2;ADAMTS19;ADCYAP1R1;ALG10B;ATAD2;BLM;BNC2;BRCA1;C12orf75;C21orf58;CACNG4;CAST;CCDC3;CCDC68;CDC14B;CDC45;CDC6;CDH7;CDK1;CDKN1A;CENPF;CENPH;CENPI;CENPK;CENPU;CIT;CLUHP3;CRYL1;CYSTM1;DAZAP2;DPY19L2P2;DTL;E2F8;EIF2B2;ELK1;ELOVL1;ENOX2;EYA1;FAM72A;FAM72B;FAM72C;FAM72D;FANCI;FXYD6;FZD4;GALNT6;GAS1;GSK3B;GSTCD;GTDC1;HAUS4;HMGA1;HMMR;INSM2;IPO5P1;ITPRIP;ITSN1;KCTD12;KIF14;KIF18B;KIF20A;…
147	geneSet	dbcorrdb__FOS__ENCSR000FAI_1__m1	3.71	0.0558	FOS (directAnnotation).	CHD2; E2F4; FOXI1; IRF3; NFYA; NFYB; NFYC; PBX3; RFX5; SP1; SP2; SREBF1 (inferredBy_MotifSimilarity). PBX1; POLE3 (inferredBy_MotifSimilarity_n_Orthology).	130	3188	ACAT2;ACVRL1;ANKHD1-EIF4EBP3;ARHGAP19;ASF1B;ATAD2;AURKB;BCL2L12;BLM;BMP4;BNC2;BRCA1;BRIP1;C12orf75;C21orf58;CABYR;CDC14B;CDC45;CDC6;CDK1;CENPF;CENPI;CENPK;CEP41;CIT;CKAP2L;CPLX2;CRYL1;CYSTM1;DDIAS;DLGAP5;DTL;E2F7;E2F8;EFCAB11;EIF2B2;ELK1;ETV1;FAM72A;FAM72B;FAM72C;FAM72D;GSK3B;HAS2;HMMR;INSM2;ITSN1;KIF14;KIF18B;KIF20A;KIF24;KITLG;LOXL1-AS1;LPAR3;LRRC20;LTBP2;LYPD6;MCM3;MCM5;MCM6;MDC1;MID1;MIR99AHG…
148	geneSet	dbcorrdb__NFYB__ENCSR000DNM_1__m1	3.7	0.0557	NFYB (directAnnotation).	CHD2; E2F4; FOS; FOXI1; IRF3; NFYA; NFYC; PBX3; RFX5; SP1; SP2; SREBF1 (inferredBy_MotifSimilarity). PBX1; POLE3; POLE4 (inferredBy_MotifSimilarity_n_Orthology).	135	3283	ACAT2;ADARB2;ANKHD1-EIF4EBP3;ARHGAP19;ASF1B;ATAD2;AURKB;BCL2L12;BLM;BMP4;BNC2;BRCA1;BRIP1;CABYR;CDC14B;CDC45;CDC6;CDH7;CDK1;CDKN1A;CENPF;CENPI;CENPK;CEP152;CEP41;CIT;CKAP2L;CRYL1;CTXN2;CYSTM1;DDIAS;DLGAP5;DTL;E2F7;E2F8;EFCAB11;EIF2B2;ELK1;ENOX2;ETV1;FAM72A;FAM72B;FAM72C;FAM72D;GINS4;GSK3B;GTDC1;HAS2;HMGN2;HMMR;INSM2;ITSN1;KIF14;KIF18B;KIF20A;KIF24;KITLG;LOXL1-AS1;LPAR3;LRRC20;LTBP2;LYPD6;MCM3;MCM…
149	geneSet	homer__CGGTTTCAAA_CHR	3.69	0.0557			41	738	ADARB2;AKAP5;ARHGAP19;ARHGEF39;ASCL1;C2orf16;CCDC3;CDK1;CMTM7;CPLX2;E2F8;ENOX2;ETV1;EYA1;FAM72C;FHL1;FLRT3;GALNT6;HMGA1;KCTD21;KIF20B;KIF4A;LHX4;LNX1;LRRC20;LTBP2;MAD2L1;MID1;MKI67;NR2F1-AS1;NUP43;PHF19;PRKAA2;PRSS35;RASSF8-AS1;RHNO1;SENP8;SORBS2;TSPAN7;WIPF1;ZNF423
150	geneSet	taipale__E2F1_DBD_AATGGCGCCAAA	3.69	0.0557	E2F1 (directAnnotation).	E2F2; E2F3; E2F4 (inferredBy_MotifSimilarity).	25	322	ANKHD1-EIF4EBP3;CDCA7;CDH7;CLSPN;DHFR;ENOX2;GABPB2;GINS1;HAND2-AS1;LMNB2;MBNL3;MCM5;MCM6;NOTCH2;PCNA;PLS3;POLE2;RAD51;RAD54B;RRM2;SMC4;STON2;TP73;WASF2;ZIC5
151	geneSet	dbcorrdb__IRF3__ENCSR000EEJ_1__m1	3.69	0.0557	IRF3 (directAnnotation).	CHD2; E2F4; FOS; FOXI1; NFYA; NFYB; NFYC; PBX3; RFX5; SP1; SP2; SREBF1; YBX1 (inferredBy_MotifSimilarity). PBX1; POLE3; POLE4 (inferredBy_MotifSimilarity_n_Orthology).	129	3029	ACAT2;ACVRL1;ANKHD1-EIF4EBP3;ARHGAP19;ATAD2;ATG16L2;BCL2L12;BMP4;BNC2;BRCA1;BRIP1;C21orf58;CABYR;CAST;CDC14B;CDC45;CDC6;CDK1;CDK2;CDKN1A;CENPF;CEP41;CIT;CKAP2L;CRYL1;CYSTM1;DCAKD;DLGAP5;DTL;E2F7;E2F8;EFCAB11;EIF2B2;ELK1;ENOX2;ETV1;FAM72A;FAM72B;FAM72C;FAM72D;GSK3B;GTDC1;GTPBP1;HMGN2;HMMR;INSM2;ITSN1;KIF14;KIF18B;KIF20A;KIF24;KITLG;LHX4;LOXL1-AS1;LPAR3;LRRC20;LTBP2;LYPD6;MAF1;MCM3;MCM4;MCM5;MCM6;M…
152	geneSet	hocomoco__NFYC_MOUSE.H11MO.0.B	3.67	0.0555	NFYC (inferredBy_Orthology).	CEBPZ; E2F4; FOS; FOXI1; IRF3; NFYA; NFYB; PBX3; RFX5; SP1; SREBF1; YBX1 (inferredBy_MotifSimilarity). PBX1; POLE3 (inferredBy_MotifSimilarity_n_Orthology).	177	4739	ABHD3;ACAT2;ACVRL1;ADAMTS9;ADARB2;AP1S3;ARHGAP19;ASF1B;ATAD2;ATG16L2;AURKB;BABAM1;BCL2L12;BLM;BNC2;BRCA1;BRIP1;C12orf75;C21orf58;CAST;CCDC25;CDC14B;CDC45;CDC6;CDH7;CDK1;CDKN1A;CENPF;CENPH;CENPI;CENPK;CENPU;CEP152;CEP41;CIT;CKAP2L;CLUHP3;CPLX2;CRYL1;CTSV;CTXN2;CYB5RL;CYSTM1;DDIAS;DLGAP5;DNALI1;DPY19L2P2;DTL;E2F7;E2F8;EFCAB11;EIF2B2;ELK1;ENOX2;ESCO2;ETV1;FAM72A;FAM72B;FAM72C;FAM72D;GINS4;GSK3B;GTDC…
153	geneSet	transfac_pro__M00775	3.65	0.0554	NFYA; NFYB; NFYC (directAnnotation).	E2F4; FOS; IRF3; PBX3; RFX5; SP1 (inferredBy_MotifSimilarity). POLE3 (inferredBy_MotifSimilarity_n_Orthology).	60	1322	ANKHD1-EIF4EBP3;ARHGAP19;ASF1B;BNC2;BRCA1;CDC14B;CDC45;CDC6;CENPI;CIT;E2F7;E2F8;EIF2B2;ELK1;FAM72A;FAM72B;FAM72C;FAM72D;GSK3B;KIF18B;KIF20A;KIF24;LPAR3;LRRC20;LTBP2;LYPD6;MCM3;MID1;MIR99AHG;NANOS1;NID2;NT5DC1;NUSAP1;ORC6;PHF19;PPP2R1A;PRR11;PRTFDC1;SAP130;SFR1;SKA2;SNRNP40;SORBS2;SP2;SPC25;SRM;STIL;STON2;TGFB1I1;THAP7;TOP2A;TTF2;TTK;TUBA3FP;UHRF1;VRK1;VSIG10L;WASF2;ZDHHC5;ZIC5
154	geneSet	transfac_public__M00254	3.64	0.0553		IRF3; NFYA; NFYB; NFYC; RFX5 (inferredBy_MotifSimilarity).	49	924	ADARB2;ANKHD1-EIF4EBP3;ARHGAP19;ASF1B;BRCA1;CDC45;CDC6;CENPI;DRGX;E2F8;ELK1;FAM72A;FAM72B;FAM72C;FAM72D;GINS4;GSK3B;LRRC20;LTBP2;LYPD6;MCM3;MDC1;MIR99AHG;NANOS1;NID2;NR2F1-AS1;NUSAP1;PHF19;PRIMA1;PRR11;RCBTB2;SAP130;SKA2;SORBS2;SP2;STIL;STON2;TGFB1I1;THAP7;TOP2A;TTF2;TUBA3FP;UHRF1;VLDLR-AS1;VRK1;VSIG10L;WASF2;ZDHHC5;ZNF362
155	geneSet	transfac_pro__M02089	3.64	0.0553	E2F3 (directAnnotation).		198	4993	ACVRL1;ADAM1A;AK9;AKAP5;ANKHD1-EIF4EBP3;APOLD1;ARHGAP30;ARHGEF39;ASB16-AS1;ATAD2;ATG4C;BMP4;BNC2;BORCS7;BRCA1;BRIP1;BTF3L4;C12orf75;C4orf36;C8orf48;CABYR;CAST;CCDC150;CCDC171;CCDC68;CDC14B;CDC6;CDK1;CDKN1A;CENPF;CENPI;CEP152;CHST15;CIT;CLSTN2;CRMP1;CRYBG3;CTSV;CYB561A3;CYSTM1;DCAKD;DGKB;DHFR;DIAPH1;DPY19L2P2;DRGX;DSCC1;DUT;E2F8;EGFR;ERMAP;ETV1;EYA1;FAM72A;FAM72C;FAM72D;FANCI;FANCL;FHL1;FXYD6;FZD8…
156	geneSet	hocomoco__NFYC_HUMAN.H11MO.0.A	3.63	0.0553	NFYC (directAnnotation).	CEBPZ; E2F4; FOS; FOXI1; IRF3; NFYA; NFYB; PBX3; RFX5; SP1; SREBF1; YBX1 (inferredBy_MotifSimilarity). PBX1; POLE3 (inferredBy_MotifSimilarity_n_Orthology).	138	3494	ABHD3;ACAT2;ADAMTS9;ADARB2;ANKHD1-EIF4EBP3;ARHGAP19;ASF1B;ATAD2;BABAM1;BCL2L12;BNC2;BRCA1;BRIP1;C12orf75;C21orf58;CCDC68;CDC14B;CDC45;CDC6;CDH7;CDK1;CENPF;CENPI;CENPK;CEP152;CEP41;CIT;CKAP2L;CLUHP3;CPLX2;CRYL1;CYB5RL;CYSTM1;DDIAS;DLGAP5;DPY19L2P2;DTL;E2F8;EFCAB11;EIF2B2;ELK1;ETV1;FAM72A;FAM72B;FAM72C;FAM72D;GINS2;GSK3B;GTDC1;HAS2;HMMR;INSM2;ITSN1;KCNIP4;KIF14;KIF18B;KIF20A;KIF24;KITLG;LOXL1-AS1;L…
157	geneSet	cisbp__M5363	3.63	0.0552	E2F8 (directAnnotation).	E2F1; E2F4; E2F7 (inferredBy_MotifSimilarity).	170	4960	ABCA12;ABHD3;ADAM1A;ADARB2;AQP1;ATAD2;BMP4;BNC2;BORCS7;C12orf75;C2orf88;CCDC3;CCDC68;CDC45;CDC6;CDH7;CDKN1A;CENPE;CHST15;CRYBG3;CTXN2;CYSTM1;DAZAP2;DCAKD;DHFR;DHX40;DPY19L2P2;DRGX;DSCC1;E2F8;ENOX2;ERBB2;ETV1;EYA1;FAM111B;FAM163B;FAM72C;FANCL;FHL1;FLRT3;FXYD6;FZD4;GAB1;GALNT6;GAS1;GINS2;GRIP1;GSK3B;GSTCD;GTDC1;GTPBP1;HAND2-AS1;HAS2;HAUS4;HMGA1;HOXD8;INIP;ISY1;ITPRIP;KANK4;KCNIP4;KIF24;KLHDC9;KNTC1…
158	geneSet	transfac_pro__M01551	3.62	0.0552			193	4990	ABHD3;ACVRL1;ADAMTS9;ADARB2;ADCYAP1R1;ANAPC15;AP1S3;APOLD1;ASCL1;ATAD2;ATP6V1E2;BMP4;BNC2;BORCS7;C12orf75;C4orf36;CACNG4;CARHSP1;CBLL1;CCDC171;CDC14B;CDC6;CDH7;CDK1;CDKN1A;CENPF;CENPI;CEP41;CHST15;CLSTN2;CLUHP3;CPLX2;CRYBG3;CTXN2;CYB561A3;DHFR;DHX40;DIAPH1;DPY19L2P2;DRGX;E2F8;EGFR;ERBB2;ERMAP;ESCO2;ETV1;EYA1;FAM72A;FAM72B;FAM72C;FAM72D;FAM76A;FANCI;FBXL19-AS1;FBXL22;FLRT3;FZD4;FZD8;GAB1;GALNT6;GA…
159	geneSet	dbcorrdb__NFYB__ENCSR000DNR_1__m1	3.61	0.0551	NFYB (directAnnotation).	E2F4; FOS; FOXI1; IRF3; NFYA; NFYC; PBX3; RFX5; SP1 (inferredBy_MotifSimilarity). PBX1; POLE4 (inferredBy_MotifSimilarity_n_Orthology).	160	4266	ABHD3;ACAT2;ADAMTS19;ADARB2;ADCYAP1R1;ANKHD1-EIF4EBP3;ARHGAP19;ASF1B;ATAD2;ATG16L2;AURKB;BCL2L12;BLM;BNC2;BRCA1;BRIP1;C21orf58;CDC14B;CDC45;CDC6;CDH7;CDK1;CDKN1A;CENPF;CENPI;CENPK;CENPU;CEP152;CEP41;CIT;CKAP2L;CPLX2;CRYL1;CYSTM1;DDIAS;DLGAP5;DTL;E2F7;E2F8;EFCAB11;EIF2B2;ELK1;ENOX2;ETV1;FAM72A;FAM72B;FAM72C;FAM72D;FANCL;GSK3B;HAS2;HMGN2;HMMR;INSM2;ITPRIP;ITSN1;KCNIP4;KCTD17;KIF14;KIF18B;KIF20A;KIF…
160	geneSet	taipale_cyt_meth__E2F3_NTTTTGGCGCCAAAAN_eDBD_meth	3.61	0.0551	E2F3 (directAnnotation).	E2F1; E2F2; E2F4 (inferredBy_MotifSimilarity).	130	3813	ACVRL1;ADCYAP1R1;AIF1L;ANKHD1-EIF4EBP3;ARHGEF39;ASCL1;ATAD2;ATG13;BMP4;BSCL2;C2orf16;C2orf88;CACNG4;CAST;CDC7;CEP41;CIT;CKAP2L;CLSPN;CPLX2;CTXN2;DCAKD;DHFR;DHX40;DLGAP5;DPY19L2P2;DRGX;DUT;E2F7;E2F8;ELK1;ENOX2;ESCO2;FAM111B;FAM122B;FAM72A;FAM72B;FAM72C;FAM72D;FBXO43;FHL1;GAB1;GABPB2;GAS1;GINS1;GINS4;GLB1L;GTDC1;HAND2-AS1;HAS2;HAUS4;IFT46;IFT52;ITPRIP;KCNIP4;KLHDC9;LAMA3;LINC00648;LINC00899;LINC015…
161	geneSet	hocomoco__PBX3_MOUSE.H11MO.0.A	3.59	0.055	PBX3 (inferredBy_Orthology).	E2F4; FOS; FOXI1; IRF3; NFYA; NFYB; NFYC; RFX5; SP1; YBX1 (inferredBy_MotifSimilarity). PBX1; POLE3 (inferredBy_MotifSimilarity_n_Orthology).	142	3622	ABHD3;ACAT2;ADAMTS9;ADARB2;ADCYAP1R1;ALG10B;ARHGAP19;ATAD2;BCL2L12;BNC2;BRCA1;BRIP1;C12orf75;C21orf58;C2orf88;CCDC68;CDC14B;CDC45;CDC6;CDH7;CDK1;CDKN1A;CENPF;CENPH;CENPI;CENPU;CEP41;CIT;CKAP2L;CLUHP3;CPLX2;CRYL1;CTSV;CTXN2;CYB5RL;CYSTM1;DCAKD;DDIAS;DLGAP5;DPY19L2P2;DTL;E2F7;E2F8;EIF2B2;ELK1;ETV1;FAM72A;FAM72B;FAM72C;FAM72D;GINS2;GINS4;GSK3B;GTDC1;GTPBP1;HMMR;INSM2;KIF14;KIF18B;KIF20A;KIF24;KITLG;…
162	geneSet	cisbp__M6414	3.58	0.0549	PBX3 (directAnnotation).	E2F4; FOS; FOXI1; IRF3; NFYA; NFYB; NFYC; RFX5; SP1; YBX1 (inferredBy_MotifSimilarity). PBX1; POLE3 (inferredBy_MotifSimilarity_n_Orthology).	143	3748	ABHD3;ACAT2;ADAMTS9;ADARB2;ADCYAP1R1;ALG10B;ARHGAP19;ATAD2;BCL2L12;BNC2;BRCA1;BRIP1;C12orf75;C21orf58;C2orf88;CCDC68;CDC14B;CDC45;CDC6;CDH7;CDK1;CDKN1A;CENPF;CENPH;CENPI;CENPU;CEP41;CIT;CKAP2L;CLUHP3;CPLX2;CRYL1;CTSV;CTXN2;CYB5RL;CYSTM1;DCAKD;DDIAS;DLGAP5;DPY19L2P2;DTL;E2F7;E2F8;EIF2B2;ELK1;ETV1;FAM72A;FAM72B;FAM72C;FAM72D;GINS2;GINS4;GSK3B;GTDC1;GTPBP1;HMMR;INSM2;KIF14;KIF18B;KIF20A;KIF24;KITLG;…
163	geneSet	transfac_pro__M00428	3.54	0.0546	E2F1 (directAnnotation).		75	1871	ALG10B;ANKHD1-EIF4EBP3;BRCA1;C2orf16;CCDC15;CCDC3;CCDC68;CDCA7;CDH7;CDK1;CDKN1A;DHFR;DHX40;E2F7;E2F8;ENOX2;EYA1;FAM122B;FAT3;FLRT3;GAB1;GAS1;GINS2;GSTCD;GTDC1;HAS2;HMGA1;HMGN2;KITLG;LHX4;LIG1;LINC01515;LMO1;MBNL3;MCM4;MCM5;MCM6;MFAP3;MID1;MIR99AHG;MYB;NBAT1;NFIC;NR2F1-AS1;PCGF2;PCNA;PDLIM5;PHF19;PLS3;PLSCR1;PPFIBP1;PRIMA1;PROX1-AS1;PTMS;RAI14;RAP2C-AS1;RBL1;RCBTB2;RFC3;RRM2;SGMS1-AS1;SMC4;SNAP25-…
164	geneSet	cisbp__M5359	3.54	0.0546	E2F3 (directAnnotation).	E2F1; E2F2; E2F4 (inferredBy_MotifSimilarity).	27	379	ATAD2;C2orf88;CAST;DHFR;E2F7;E2F8;GABPB2;GINS1;GLB1L;GTDC1;HAND2-AS1;HAUS4;LMNB2;MBNL3;MCM4;MCM5;MCM6;MIR99AHG;PCNA;PRSS12;RRM2;SMC4;TSPAN7;TTC30B;UHRF1;ZIC5;ZNF726
165	geneSet	cisbp__M0673	3.53	0.0546			179	4838	ABHD3;ACVRL1;ADAMTS9;ADCYAP1R1;ALG10B;ANAPC15;ANKHD1-EIF4EBP3;APOLD1;ASB16-AS1;ASCL1;ASF1B;ATAD2;B3GALNT1;B4GALNT1;BMP4;BNC2;BORCS7;C4orf36;CACNG4;CARHSP1;CCDC171;CDC14B;CDC6;CDCA5;CDH7;CDKN1A;CENPF;CENPI;CENPK;CHRAC1;CHST15;CLSPN;CPLX2;CRMP1;CTXN2;CYB561A3;DCAKD;DHFR;DHX40;DIAPH1;DPY19L2P2;DRGX;EGFR;EIF4EBP2;ETV1;EYA1;FAM111B;FAM163B;FAM72C;FANCI;FANCL;FBF1;FBXL19-AS1;FBXL22;FHL1;FXYD6;FZD4;FZD8…
166	geneSet	taipale__E2F3_DBD_NNAAATGGCGCCATTTNN	3.52	0.0545	E2F3 (directAnnotation).	E2F1; E2F2 (inferredBy_MotifSimilarity).	61	1333	AK9;ALG10B;ASCL1;BNC2;CCDC171;CDH7;CDKN1A;CHKB-CPT1B;CLSPN;CYSTM1;DCAKD;DDIAS;DHFR;DPY19L2P2;DRGX;DSCC1;FAM72A;FAM72B;FAM72C;FAM72D;FHL1;FXYD6;GALNT16;GAS1;GINS2;GRIP1;HACE1;HAUS4;HMGA1;HOXD8;KIF15;LIX1;LMNB2;LMO1;LNX1;LRRC4;MBNL3;MCM5;MCM6;MID1;MIR99AHG;NFIC;NT5DC1;NXPH1;ORC6;PDLIM5;PLS3;PRIMA1;RASGRF2;RBL1;SLC47A1;SMC4;TEAD3;TMPO-AS1;TNFAIP8;TSC22D3;WASF2;XKR5;ZDHHC5;ZIC5;ZNF93
167	geneSet	cisbp__M4615	3.52	0.0545	E2F6 (directAnnotation).	E2F1; E2F4; E2F7; TFDP1 (inferredBy_MotifSimilarity). E2F3 (inferredBy_MotifSimilarity_n_Orthology).	168	4884	ACVRL1;ADCYAP1R1;ANKHD1-EIF4EBP3;AQP1;ASCL1;ATAD2;ATG4C;BMP4;BORCS7;BRIP1;C14orf132;C4orf36;CARHSP1;CCDC15;CCDC150;CDC14B;CDC6;CDCA7;CDK1;CDKN1A;CHST15;CLSTN2;CRMP1;DCAKD;DPY19L2P2;DRGX;DUT;E2F7;E2F8;ELOVL1;ENOX2;ERMAP;EYA1;FAM72A;FAM72C;FAM72D;FANCL;FBXL19-AS1;FHL1;FLRT3;FXYD6;FZD4;FZD8;GAB1;GALNT16;GAS1;GINS2;GSTCD;HAS2;HAUS4;HMGA1;HMGN2;HOXD8;HRH3;IGFBP4;INIP;ITPRIP;ITSN1;KANK4;KCTD17;KIF18B;K…
168	geneSet	hocomoco__PBX1_MOUSE.H11MO.1.A	3.52	0.0545	PBX1 (inferredBy_Orthology).	CEBPZ; E2F4; FOS; FOXI1; IRF3; NFYA; NFYB; NFYC; PBX3; RFX5; SP1; YBX1 (inferredBy_MotifSimilarity). POLE3 (inferredBy_MotifSimilarity_n_Orthology).	179	4776	ABHD3;ACAT2;ADAMTS19;ADAMTS9;ADARB2;ADCYAP1R1;ALG10B;ANKHD1-EIF4EBP3;ANKRD29;AP1S3;ARHGAP19;ASF1B;ATAD2;BABAM1;BCL2L12;BLM;BNC2;BRCA1;BRIP1;C12orf75;C21orf58;C2orf88;CCDC25;CCDC68;CDC14B;CDC45;CDC6;CDH7;CDK1;CDKN1A;CENPF;CENPI;CENPK;CEP41;CIT;CKAP2L;CLUHP3;CPLX2;CRYL1;CTSV;CYB5RL;CYSTM1;DAZAP2;DCAKD;DDIAS;DLGAP5;DPY19L2P2;DTL;E2F7;E2F8;EIF2B2;ELK1;ERBB2;ESCO2;ETV1;FAM72A;FAM72B;FAM72C;FAM72D;GINS…
169	geneSet	scertf__spivak.HAP3	3.51	0.0544	NFYB; POLE3 (inferredBy_Orthology).	CEBPZ; FOS; FOXI1; IRF3; NFYA; NFYC; PBX3; RFX5; SP1; SREBF1 (inferredBy_MotifSimilarity). PBX1 (inferredBy_MotifSimilarity_n_Orthology).	77	1774	ACAT2;ANKHD1-EIF4EBP3;ATAD2;BNC2;BRCA1;CDC14B;CDC45;CDC6;CDK1;CENPF;CENPI;CIT;CPLX2;DDIAS;E2F7;E2F8;EIF2B2;ELK1;FAM72A;FAM72B;FAM72C;FAM72D;GSK3B;GTDC1;HMGN2;KIF14;KIF18B;KIF20A;KITLG;LPAR3;LRRC20;LYPD6;MCM3;MID1;MIR99AHG;MTUS1;MYO1E;NANOS1;NBAT1;NCAPH;NID2;NT5DC1;NUSAP1;OLMALINC;PCNA;PHF19;PIP4K2B;PRR11;PRTFDC1;RBMS3-AS3;RIMS3;RNF41;SACM1L;SAP130;SF3B4;SFR1;SLC1A4;SLIT3;SORBS2;SP2;SPC25;STIL;THA…
170	geneSet	transfac_pro__M04683	3.5	0.0543	NFYA (directAnnotation).	CEBPZ; E2F4; FOS; FOXI1; IRF3; NFYB; NFYC; PBX3; RFX5; SP1; SREBF1; YBX1 (inferredBy_MotifSimilarity). PBX1; POLE3 (inferredBy_MotifSimilarity_n_Orthology).	157	3945	ABHD3;ACAT2;ACVRL1;ADAMTS9;ARHGAP19;ASF1B;ATAD2;ATG16L2;AURKB;BCL2L12;BLM;BNC2;BRCA1;BRIP1;C12orf75;C21orf58;CAST;CCDC68;CDC14B;CDC45;CDC6;CDH7;CDK1;CDKN1A;CENPF;CENPH;CENPI;CEP41;CIT;CKAP2L;CLUHP3;CPLX2;CRYL1;CTXN2;CYSTM1;DDIAS;DLGAP5;DPY19L2P2;DTL;E2F7;E2F8;EFCAB11;EIF2B2;ELK1;ENOX2;ETV1;FAM72A;FAM72B;FAM72C;FAM72D;GINS4;GSK3B;GTDC1;GTPBP1;HAS2;HAUS4;HMGN2;HMMR;INSM2;ITSN1;KIF14;KIF18B;KIF20A;K…
171	geneSet	dbcorrdb__FOS__ENCSR000EYZ_1__m1	3.5	0.0543	FOS (directAnnotation).	CHD2; E2F4; FOXI1; IRF3; NFYA; NFYB; NFYC; PBX3; RFX5; SP1; SP2; SREBF1 (inferredBy_MotifSimilarity). PBX1; POLE4 (inferredBy_MotifSimilarity_n_Orthology).	180	4701	ACAT2;ACVRL1;ADAMTS19;ADARB2;ADCYAP1R1;ANKHD1-EIF4EBP3;ARHGAP19;ASF1B;ATAD2;ATG16L2;AURKB;BCL2L12;BLM;BMP4;BNC2;BRCA1;BRIP1;C21orf58;CABYR;CAST;CCDC171;CCDC25;CCDC68;CDC14B;CDC45;CDC6;CDH7;CDK1;CDK2;CDKN1A;CENPF;CENPI;CEP152;CEP41;CIT;CKAP2L;CPLX2;CRYL1;CTSV;CTXN2;CYB5RL;CYSTM1;DCAKD;DDIAS;DLGAP5;DTL;E2F7;E2F8;EFCAB11;EIF2B2;ELK1;ENOX2;ESCO2;ETV1;F8;FAM111B;FAM72A;FAM72B;FAM72C;FAM72D;FANCL;GINS4…
172	geneSet	dbcorrdb__SP1__ENCSR000BIR_1__m1	3.49	0.0543	SP1 (directAnnotation).	CHD2; E2F4; FOS; FOXI1; IRF3; NFYA; NFYB; NFYC; PBX3; RFX5; SREBF1 (inferredBy_MotifSimilarity). PBX1; POLE3 (inferredBy_MotifSimilarity_n_Orthology).	175	4810	ABHD3;ACAT2;ACVRL1;ADAMTS9;ADARB2;ANKHD1-EIF4EBP3;ARHGAP19;ASF1B;ATAD2;AURKB;BCL2L12;BLM;BMP4;BNC2;BRCA1;BRIP1;C12orf75;C21orf58;CABYR;CCDC25;CDC14B;CDC45;CDC6;CDH7;CDK1;CENPF;CENPI;CENPK;CIT;CKAP2L;CLSPN;CLUHP3;CPLX2;CRYL1;CYB5RL;CYSTM1;DDIAS;DGKB;DLGAP5;DPY19L2P2;DTL;E2F7;E2F8;EFCAB11;EIF2B2;ELK1;ENOX2;ESCO2;ETV1;FAM72A;FAM72B;FAM72C;FAM72D;GINS2;GSK3B;GTDC1;HAND2-AS1;HAS2;HAUS4;HMMR;IGFBP4;INS…
173	geneSet	elemento__CGCGGGA	3.48	0.0542			110	2446	ADARB2;AKAP5;ALG10B;ANKHD1-EIF4EBP3;APOLD1;BMP4;BNC2;BRCA1;BRIP1;CCDC39;CDC14B;CDCA7;CENPK;CEP41;CHST15;CTSV;CYSTM1;DAZAP2;DCAKD;DDIAS;DHRS11;DHX40;DRGX;DTL;E2F7;E2F8;EGFR;ETV1;FAM122B;FAM72C;FAM72D;FANCG;FANCL;FBXO36;FZD8;GAB1;GALNT16;GAS1;GEN1;GINS4;GSK3B;GTDC1;GTPBP1;HAND2-AS1;HAS2;HMGA1;IFT46;ITSN1;KIF24;KITLG;LAMA3;LDHA;LDLRAD4;LHX4;LIG1;LINC00630;LINC00899;LLGL2;LRRC20;MBNL3;MCM4;MDC1;MID1;…
174	geneSet	scertf__pachkov.HAP5	3.48	0.0542	NFYC; POLE4 (inferredBy_Orthology).	FOS; IRF3; NFYB; PBX3; RFX5 (inferredBy_MotifSimilarity).	84	1984	ACAT2;ATAD2;BNC2;BRCA1;CDC6;CDK1;CENPF;CENPU;CHST15;CIT;CYSTM1;DPY19L2P2;DTL;E2F7;E2F8;EIF2B2;ELK1;ENOX2;ETV1;FAM72A;FAM72B;FAM72C;FAM72D;GSK3B;GTDC1;HAS2;KIF14;KIF18B;KIF20A;KIF24;KITLG;LIX1;LMO1;LOXL1-AS1;LPAR3;LRRC20;LYPD6;MCM4;MCM5;MID1;MIR99AHG;MOB3B;MSH5;MSH5-SAPCD1;MYB;NANOS1;NBAT1;NCAPH;NID2;NT5DC1;NUSAP1;OLMALINC;PCNA;PDZRN3;PHF19;PIP4K2B;PRIMA1;PRR11;PRTFDC1;RMI2;SACM1L;SAP130;SDC4;SF3B…
175	geneSet	transfac_pro__M08830	3.46	0.0541			143	4274	ACVRL1;ADAM1A;ANAPC15;APOLD1;ASCL1;ASRGL1;BMP4;BNC2;BRCA1;BRCA2;C12orf75;C4orf36;CARHSP1;CCDC150;CCDC171;CCDC39;CCDC68;CDC14B;CDCA7;CDIPT;CDKN1A;CTXN2;DCAKD;DDIAS;DHFR;DHX40;DPY19L2P2;E2F7;E2F8;EIF4EBP2;ERBB2;FAM122B;FAM72C;FANCL;FLRT3;GAB1;GALNT6;GAS1;GSK3B;GSTCD;GTDC1;HAND2-AS1;HAS2;HAUS4;HMGA1;HOXD8;KCTD12;KIF14;KITLG;LDHA;LDLRAD4;LHX4;LINC00899;LMO1;LNX1;LRRC20;LTBP2;LYPD6;MAP2K6;MBNL3;MCM5;M…
176	geneSet	swissregulon__hs__NFY_A_B_C_.p2	3.46	0.0541	NFYA; NFYB; NFYC (directAnnotation).	CEBPZ; CHD2; E2F4; FOS; FOXI1; IRF3; PBX3; RFX5; SP1; SP2; SREBF1 (inferredBy_MotifSimilarity). PBX1; POLE3 (inferredBy_MotifSimilarity_n_Orthology).	176	4991	ACAT2;ACVRL1;ADAMTS19;ADAMTS9;ADCYAP1R1;ANAPC15;ARHGAP30;ASF1B;ATAD2;ATG16L2;AURKB;BCL2L12;BLM;BMP4;BNC2;BRCA1;C12orf75;C21orf58;CABYR;CAST;CCDC25;CDC14B;CDC45;CDC6;CDK1;CDKN1A;CENPF;CENPH;CENPI;CENPU;CEP41;CHST15;CIT;CLUHP3;CPLX2;CRYL1;CTSV;CTXN2;CYSTM1;DDIAS;DTL;E2F7;E2F8;EFCAB11;EIF2B2;ELK1;ENOX2;ESCO2;ETV1;FAM111B;FAM163B;FAM72A;FAM72B;FAM72C;FAM72D;GSK3B;GTDC1;HAS2;HMGN2;HMMR;IGFBP4;INSM2;IT…
177	geneSet	jaspar__MA0316.1	3.46	0.0541	NFYC; POLE4 (inferredBy_Orthology).	FOS; IRF3; NFYB; PBX3; RFX5 (inferredBy_MotifSimilarity).	80	1885	ACAT2;ATAD2;BNC2;BRCA1;CDC6;CDK1;CENPF;CENPU;CHST15;CIT;CYSTM1;DTL;E2F7;E2F8;EIF2B2;ELK1;ENOX2;ETV1;FAM72A;FAM72B;FAM72C;FAM72D;GSK3B;GTDC1;HAS2;KIF14;KIF18B;KIF20A;KIF24;KITLG;LIX1;LMO1;LOXL1-AS1;LPAR3;LRRC20;LYPD6;MCM4;MCM5;MID1;MIR99AHG;MOB3B;MSH5;MSH5-SAPCD1;MYB;NANOS1;NBAT1;NCAPH;NID2;NT5DC1;NUSAP1;OLMALINC;PCNA;PDZRN3;PHF19;PIP4K2B;PRIMA1;PRR11;PRTFDC1;RMI2;SAP130;SDC4;SF3B4;SLC1A4;SORBS2;S…
178	geneSet	dbcorrdb__SIN3A__ENCSR000BOW_1__m2	3.46	0.0541	SIN3A (directAnnotation).	E2F4; MAX; SAP30 (inferredBy_MotifSimilarity).	169	4635	ADAMTS9;ALG10B;APOLD1;ARHGEF39;AURKB;B3GALNT1;BMP4;BNC2;BRCA1;BRCA2;C12orf75;CARHSP1;CAST;CCDC68;CDC45;CDC6;CDCA5;CDCA7;CDH7;CDIPT;CDKN1A;CENPF;CHST15;CMTM7;CTXN2;DDIAS;DHFR;DHX40;DNA2;DPY19L2P2;DRGX;E2F7;E2F8;EI24;ERBB2;ERMAP;FAM72C;FAM72D;FANCD2;FANCI;FBXO36;FHL1;FXYD6;FZD4;GAB1;GAS1;GFRA3;GTDC1;HAND2-AS1;HAS2;HMGA1;HMGN2;HOXD8;IFT46;IGFBP4;ITPRIP;ITSN1;KCNIP4;KIF11;KIF14;KIF15;KIF18B;KIF20A;KI…
179	geneSet	hocomoco__E2F3_MOUSE.H11MO.0.A	3.46	0.054	E2F3 (inferredBy_Orthology).	E2F1; E2F4; E2F6 (inferredBy_MotifSimilarity).	178	4999	ACVRL1;ADAM1A;ADARB2;ADCYAP1R1;AIF1L;ALG10B;ANAPC15;ANKHD1-EIF4EBP3;AQP1;ASCL1;ATAD2;ATG4C;B4GALNT1;BMP4;BORCS7;BRCA1;BRIP1;C14orf132;CARHSP1;CCDC15;CDC14B;CDC6;CDCA7;CDIPT;CDKN1A;CHST15;CLSTN2;CRMP1;CYSTM1;DCAKD;DDIAS;DHRS11;DIAPH1;DPY19L2P2;DRGX;DSN1;DUT;E2F7;E2F8;ELOVL1;ENOX2;ERLIN1;ERMAP;EYA1;FAM122B;FAM72A;FAM72C;FAM72D;FANCL;FBXO43;FHL1;FLRT3;FUZ;FXYD6;FZD4;FZD8;GAB1;GAS1;GINS2;GINS4;GSTCD;…
180	geneSet	dbcorrdb__NFYB__ENCSR000EGQ_1__m1	3.45	0.054	NFYB (directAnnotation).	FOS; FOXI1; IRF3; NFYA; NFYC; PBX3; RFX5; SP1; YBX1 (inferredBy_MotifSimilarity). PBX1 (inferredBy_MotifSimilarity_n_Orthology).	173	4672	ABHD3;ACAT2;ADAMTS19;ADARB2;ADCYAP1R1;ANAPC15;ANKHD1-EIF4EBP3;APOLD1;AQP1;ARHGAP19;ASF1B;ATAD2;ATG16L2;AURKB;BCL2L12;BLM;BNC2;BRCA1;BRIP1;C12orf75;C21orf58;CDC14B;CDC45;CDC6;CDH7;CDK1;CDKN1A;CENPF;CENPH;CENPI;CENPK;CENPU;CEP152;CEP41;CHST15;CIT;CKAP2L;CPLX2;CRYL1;CTSV;CYSTM1;DAZAP2;DDIAS;DLGAP5;DTL;E2F7;E2F8;EIF2B2;ELK1;ESCO2;ETV1;FAM72A;FAM72B;FAM72C;FAM72D;FANCL;GSK3B;GTDC1;HMGN2;HMMR;IGFBP4;IN…
181	geneSet	cisbp__M5362	3.43	0.0539	E2F7 (directAnnotation).	E2F1; E2F3; E2F4; E2F8 (inferredBy_MotifSimilarity).	160	4662	ABHD3;ACVRL1;ADAM1A;ADARB2;AQP1;ATG4C;BMP4;BNC2;BORCS7;BRCA2;C12orf75;C2orf88;C4orf36;CBLL1;CCDC171;CCDC3;CCDC68;CDC14B;CDC45;CDH7;CDK1;CDKN1A;CENPE;CENPH;CEP41;CHST15;CLSTN2;CRYBG3;CTXN2;DCAKD;DHFR;DHX40;DPY19L2P2;DSCC1;E2F7;E2F8;ENOX2;ETV1;FAM111B;FAM163B;FAM72C;FANCL;FHL1;FIP1L1;FLRT3;FXYD6;FZD4;GAB1;GABPB2;GAS1;GRIP1;GSK3B;GTDC1;HAND2-AS1;HAS2;HAUS4;HMGN2;HOXD8;IFT52;INIP;ISY1;ITPRIP;KANK4;KC…
182	geneSet	predrem__nrMotif1635	3.42	0.0538			76	1731	ACVRL1;ADAM1A;ANKHD1-EIF4EBP3;ASCL1;ATAD2;BMP4;C2CD3;CDC14B;CDC45;CDC6;CHST15;CRMP1;CYSTM1;DCAKD;DTL;ENOX2;FAM163B;FAM72C;FANCL;GALNT6;GAS1;GINS2;GTPBP1;HAND2-AS1;HAS2;HAUS4;HMGA1;ITSN1;KNTC1;LDLRAD4;LHX4;LOXL1-AS1;LYPD6;MAF1;MBNL3;MCM3;MID1;MOB3B;MYB;MYBL2;NBAT1;NOTCH2;NR2F1-AS1;PCGF2;PCNA;POM121L9P;PPFIBP1;PRR3;PSMC3IP;PSMG3-AS1;RAB27B;RAI14;RCBTB2;RMI2;SEMA5A;SENP8;SGMS1-AS1;SKA2;SLC1A4;SLC35D…
183	geneSet	cisbp__M1168	3.42	0.0538			52	1041	ABHD3;ASF1B;BNC2;BRCA1;CDC45;CDC6;CDK1;CENPF;CLSPN;DLGAP5;E2F7;E2F8;EIF2B2;ELK1;FHL1;GSK3B;HAND2-AS1;HMMR;KIF20A;KIF24;LDLRAD4;LNX1;LRRC20;LYPD6;MCM3;MDC1;MID1;MIR99AHG;MSH5;MSH5-SAPCD1;NANOS1;NID2;NR2F1-AS1;NT5DC1;OLMALINC;ORC6;PCGF2;PRR11;SFR1;SKA2;SNRNP40;SORBS2;SP2;SPC25;STIL;STON2;THAP7;TUBA3FP;UMAD1;VSIG10L;ZIC5;ZNF423
184	geneSet	predrem__nrMotif154	3.38	0.0535			53	1189	ALG10B;ANKRD29;APOLD1;ASCL1;BNC2;BSCL2;CARHSP1;CCDC68;CDC14B;CDKN1A;CYSTM1;DCAKD;E2F8;EYA1;FAM72C;GAB1;GSK3B;GTDC1;HAS2;HOXD8;KANK4;KIF14;LDHA;LHX4;LNX1;MIR99AHG;MTUS1;MYB;NBAT1;NNAT;NR2F1-AS1;NREP;PCGF2;PHC1;PHF19;PPFIBP1;PROX1-AS1;RHOBTB2;SEMA5A;SENP8;SGMS1-AS1;SKA2;SLIT3;SNAP25-AS1;SORBS2;SRP9;TIMP3;TMCC3;UHRF1;USP54;WIPF1;ZNF362;ZNF423
185	geneSet	cisbp__M0677	3.37	0.0534		E2F2; E2F3 (inferredBy_MotifSimilarity_n_Orthology).	191	4955	ACVRL1;ADAM1A;ADAMTS9;ALG10B;ANAPC15;ANKHD1-EIF4EBP3;APOLD1;ARHGAP30;ASB16-AS1;ASCL1;ATAD2;ATG13;BNC2;BORCS7;BRCA1;C4orf36;CABYR;CACNG4;CAST;CCDC68;CDC14B;CDC6;CDCA7;CDH7;CDK1;CDKN1A;CEP152;CHST15;CLSPN;CPLX2;CRMP1;CTXN2;CYB561A3;CYSTM1;DCAKD;DHFR;DHX40;DPY19L2P2;E2F7;E2F8;EIF4EBP2;ENOX2;ERBB2;ESCO2;ETV1;EYA1;FAM111B;FANCI;FBF1;FHL1;FXYD6;GAB1;GABPB2;GALNT16;GAS1;GINS1;GSK3B;HAS2;HAUS4;HMGA1;HOXD…
186	geneSet	cisbp__M2121	3.35	0.0533	NFYC; POLE4 (inferredBy_Orthology).	FOS; IRF3; NFYB; PBX3; RFX5 (inferredBy_MotifSimilarity).	81	1927	ACAT2;ATAD2;BNC2;BRCA1;CDC6;CDK1;CENPF;CENPU;CIT;CYSTM1;DTL;E2F7;E2F8;EIF2B2;ELK1;ENOX2;ETV1;FAM72A;FAM72B;FAM72C;FAM72D;GSK3B;GTDC1;HAS2;KIF14;KIF18B;KIF20A;KIF24;KITLG;LIX1;LMO1;LOXL1-AS1;LPAR3;LRRC20;LYPD6;MCM4;MCM5;MID1;MIR99AHG;MOB3B;MSH5;MSH5-SAPCD1;MYB;NANOS1;NBAT1;NCAPH;NID2;NT5DC1;NUSAP1;OLMALINC;PCNA;PDZRN3;PHF19;PIP4K2B;PRIMA1;PRR11;PRTFDC1;RMI2;SACM1L;SAP130;SDC4;SF3B4;SLC1A4;SORBS2;S…
187	geneSet	cisbp__M1172	3.35	0.0533			163	4725	ABCA12;ABHD3;ACAT2;ADARB2;ANKHD1-EIF4EBP3;AP1S3;ARHGAP19;ASF1B;ATAD2;BNC2;BORCS7;BRCA1;BRIP1;C12orf75;C21orf58;CCDC25;CCDC3;CCDC68;CDC45;CDC6;CDH7;CDK1;CDKN1A;CENPF;CENPI;CENPK;CENPU;CEP41;CHST15;CIT;CLSPN;CLUHP3;CPLX2;CRMP1;CRYL1;DAZAP2;DDIAS;DGKB;DLGAP5;DPY19L2P2;DTL;E2F7;E2F8;EI24;EIF2B2;ELK1;ERBB2;ESCO2;ETV1;EYA1;FAM72C;FANCL;FHL1;GINS2;GINS4;GSK3B;GTDC1;HAND2-AS1;HMGA1;HMMR;INSM2;KDM4D;KIF14…
188	geneSet	hocomoco__E2F6_MOUSE.H11MO.0.A	3.35	0.0533	E2F6 (inferredBy_Orthology).	E2F1; E2F4 (inferredBy_MotifSimilarity). E2F3 (inferredBy_MotifSimilarity_n_Orthology).	159	4466	ACVRL1;ADAM1A;ADARB2;ADCYAP1R1;ALG10B;ANKHD1-EIF4EBP3;APOLD1;AQP1;ASCL1;ATAD2;ATG4C;B4GALNT1;BMP4;BNC2;BORCS7;C12orf75;C2CD3;CACNG4;CARHSP1;CCDC15;CCDC150;CCDC68;CDC14B;CDC6;CDIPT;CDKN1A;CEP41;CHST15;CRMP1;CTXN2;CYSTM1;DIAPH1;DPY19L2P2;DSN1;DUT;E2F7;E2F8;ELOVL1;ETV1;FAM72A;FAM72C;FAM72D;FANCD2;FANCL;FBXL19-AS1;FBXO36;FHL1;FUZ;FXYD6;FZD4;FZD8;GAB1;GINS2;GINS4;GSK3B;GSTCD;GTDC1;GTPBP1;HAND2-AS1;HAS…
189	geneSet	cisbp__M5168	3.35	0.0533		ZNF362; ZNF384 (inferredBy_MotifSimilarity_n_Orthology).	48	971	ACVRL1;APOLD1;ASCL1;ATAD2;ATG13;BNC2;CARHSP1;DCAKD;FHL1;GAS1;GRIP1;HAND2-AS1;HOXD8;KANK4;KIF24;LDLRAD4;LINC00899;LINC01521;LRRC20;MID1;MYB;MYBL2;NR2F1-AS1;PARP1;PCGF2;PLEKHB1;PLS3;PPFIBP1;PROX1-AS1;RAB2B;RAI14;RANGAP1;RBMS2;RFTN1;RHOBTB2;RNF41;SUMO1;TAB3;TMCC3;TSC22D3;TYMS;UBAP1;USP54;VRK1;WASF2;ZNF362;ZNF37BP;ZNF423
190	geneSet	cisbp__M0672	3.35	0.0533		E2F1; E2F2; E2F3; E2F4 (inferredBy_MotifSimilarity).	165	4790	ADAM1A;ANKHD1-EIF4EBP3;ARHGAP30;ASB16-AS1;ASCL1;BCL2L12;BNC2;BORCS7;BRCA1;C2CD3;C2orf88;C4orf36;CABYR;CACNG4;CCDC25;CCDC68;CDC14B;CDC6;CDH7;CDK1;CDKN1A;CHST15;CLSPN;CTXN2;CYB561A3;DCAKD;DGKB;DHFR;E2F7;EIF4EBP2;ELOVL1;ENOX2;ESCO2;ETV1;EYA1;FAM111B;FANCI;FHL1;FXYD6;FZD4;GAB1;GABPB2;GALNT6;GAS1;GINS1;GSK3B;GTDC1;HAND2-AS1;HAS2;HAUS4;HMGA1;HOXD8;HRH3;IFT52;IGFBP4;KCTD12;KIF11;KIF14;KIF18B;LAMA3;LDHA;…
191	geneSet	cisbp__M6240	3.35	0.0533	FOXI1 (directAnnotation).	E2F4; FOS; IRF3; NFYA; NFYB; NFYC; PBX3; RFX5; SP1 (inferredBy_MotifSimilarity). PBX1; POLE3 (inferredBy_MotifSimilarity_n_Orthology).	131	3598	ABHD3;ACAT2;ADAMTS19;ADARB2;ADCYAP1R1;AP1S3;ATAD2;ATG16L2;BCL2L12;BNC2;BRCA1;CDC14B;CDC45;CDC6;CDH7;CDK1;CDKN1A;CENPF;CENPI;CEP152;CIT;CLUHP3;CPLX2;CRYL1;CYB5RL;CYSTM1;DAZAP2;DDIAS;DGKB;DTL;E2F8;EIF2B2;ELK1;ENOX2;FAM72A;FAM72B;FAM72C;FAM72D;GSK3B;GTDC1;HAS2;HMMR;INSM2;ITPRIP;ITSN1;KCNIP4;KIF14;KIF18B;KIF20A;KIF24;KITLG;LAMA4;LDLRAD4;LIX1;LNX1;LOXL1-AS1;LPAR3;LRRC20;LYPD6;MBNL3;MCM10;MCM3;MCM4;MDC…
192	geneSet	hocomoco__NFYA_HUMAN.H11MO.0.A	3.34	0.0532	NFYA (directAnnotation).	CEBPZ; E2F4; FOS; FOXI1; IRF3; NFYB; NFYC; PBX3; RFX5; SP1; SREBF1; YBX1 (inferredBy_MotifSimilarity). PBX1; POLE3 (inferredBy_MotifSimilarity_n_Orthology).	170	4364	ABHD3;ACAT2;ACVRL1;ADAMTS19;ADAMTS9;ANKHD1-EIF4EBP3;ARHGAP19;ASF1B;ATAD2;ATG16L2;ATG4C;BCL2L12;BLM;BNC2;BRCA1;BRIP1;C12orf75;C21orf58;CAST;CCDC25;CCDC68;CDC14B;CDC45;CDC6;CDH7;CDK1;CDK2;CENPF;CENPH;CENPI;CENPK;CENPU;CEP152;CEP41;CIT;CKAP2L;CLUHP3;CPLX2;CRYL1;CTSV;CTXN2;CYB5RL;CYSTM1;DDIAS;DLGAP5;DNALI1;DPY19L2P2;DTL;E2F7;E2F8;EFCAB11;EIF2B2;ELK1;ENOX2;ESCO2;ETV1;FAM72A;FAM72B;FAM72C;FAM72D;GINS4;…
193	geneSet	dbcorrdb__SIN3A__ENCSR000BPB_1__m1	3.31	0.0531	SIN3A (directAnnotation).		114	2914	ACVRL1;ADAMTS9;ADARB2;AKAP5;ANKHD1-EIF4EBP3;ASCL1;ATAD2;BRCA1;BRCA2;CAST;CCDC171;CCDC68;CDC6;CDKN1A;CPLX2;CYSTM1;DHFR;DRGX;E2F8;ETV1;FAM122B;FAM72C;FANCI;FBXL22;FHL1;FUZ;FZD8;GALNT6;GSK3B;GTDC1;HAND2-AS1;HAS2;HMGA1;HOXD8;IFT46;IGFBP4;INSM2;KCTD12;KIF15;KNTC1;LDLRAD4;LHX4;LIG1;LIX1;LLGL2;LMNB2;LYPD6;MBNL3;MCM10;MCM5;MCM6;MDC1;MID1;MIR99AHG;MKI67;MMS22L;MND1;MOB3B;MYBL2;MYO1E;NBAT1;NCAPG;NCAPH;NEIL…
194	geneSet	transfac_public__M00209	3.31	0.0531	NFYA; NFYB (directAnnotation).	FOXI1; IRF3; NFYC (inferredBy_MotifSimilarity). PBX1 (inferredBy_MotifSimilarity_n_Orthology).	77	1688	ACAT2;ALG10B;ATAD2;BABAM1;BCL2L12;BNC2;BRCA1;C12orf75;C2orf88;CDC14B;CDC6;CDK1;CENPI;CENPU;CLUHP3;E2F8;ELK1;ENOX2;FAM72A;FAM72B;FAM72C;FAM72D;FZD4;GINS4;GSK3B;GTDC1;HAS2;ITSN1;KIF14;KIF20A;LDLRAD4;LIX1;LPAR3;LRRC20;LTBP2;MCM10;MCM3;MDC1;MIR99AHG;MTBP;MTUS1;MYB;NANOS1;NID2;NR2F1-AS1;NREP;NT5DC1;PCGF2;PHF19;PRR11;PRTFDC1;RCBTB2;SAP130;SEMA5A;SF3B4;SLC1A4;SORBS2;SP2;SP5;SPC25;STIL;STON2;STXBP3;SUV39…
195	geneSet	transfac_pro__M01520	3.31	0.0531			183	4972	ABHD3;ACVRL1;ADAM1A;ADAMTS9;ADCYAP1R1;AKAP5;ALG10B;ANKHD1-EIF4EBP3;AP1S3;APOLD1;ASB16-AS1;ASCL1;ATAD2;B3GALNT1;B4GALNT1;BMP4;BRCA1;BRCA2;C12orf75;C4orf36;CACNG4;CARHSP1;CCDC68;CDC14B;CDC6;CDH7;CDK5RAP2;CDKN1A;CENPF;CENPK;CEP41;CHST15;CPLX2;CRMP1;CTSV;CTXN2;CYB561A3;CYSTM1;DHX40;DPY19L2P2;DRGX;E2F7;E2F8;EGFR;ERBB2;ETV1;EYA1;FAM163B;FAM72C;FAM72D;FANCI;FANCL;FBXL19-AS1;FBXL22;FBXO36;FHL1;FXYD6;FZD4…
196	geneSet	cisbp__M6195	3.3	0.053	E2F6 (directAnnotation).	E2F1; E2F4 (inferredBy_MotifSimilarity). E2F3 (inferredBy_MotifSimilarity_n_Orthology).	165	4635	ACVRL1;ADAM1A;ADARB2;ADCYAP1R1;ALG10B;ANKHD1-EIF4EBP3;APOLD1;AQP1;ASCL1;ATAD2;ATG4C;B4GALNT1;BMP4;BNC2;BORCS7;C12orf75;C2CD3;CACNG4;CARHSP1;CCDC15;CCDC150;CCDC68;CDC14B;CDC6;CDIPT;CDKN1A;CEP41;CHST15;CRMP1;CTXN2;CYSTM1;DIAPH1;DPY19L2P2;DRGX;DSN1;DUT;E2F7;E2F8;ELOVL1;ETV1;FAM72A;FAM72C;FAM72D;FANCD2;FANCL;FBXL19-AS1;FBXO36;FHL1;FUZ;FXYD6;FZD4;FZD8;GAB1;GINS2;GINS4;GSK3B;GSTCD;GTDC1;GTPBP1;HAND2-AS…
197	geneSet	scertf__badis.RSC30	3.3	0.053			184	4973	ABHD3;ACVRL1;ADAMTS9;ADCYAP1R1;AIF1L;ANKHD1-EIF4EBP3;ANKRD29;AP1S3;APOLD1;ASCL1;ASF1B;ATG4C;B3GALNT1;BMP4;BNC2;C1orf56;C4orf36;C8orf48;CACNG4;CAST;CBLL1;CCDC171;CCDC68;CDC6;CDH7;CDKN1A;CENPF;CENPI;CENPK;CHRAC1;CHST15;CPLX2;CRMP1;CTXN2;CYB561A3;DCAKD;DHX40;DPY19L2P2;DRGX;E2F7;E2F8;EGFR;ERMAP;ETV1;EYA1;FAM163B;FAM72C;FAM72D;FANCL;FBF1;FBXL22;FHL1;FZD8;GAB1;GALNT16;GAS1;GINS4;GSK3B;GSTCD;GTDC1;GTPBP…
198	geneSet	cisbp__M0671	3.3	0.053		E2F1; E2F2; E2F3; E2F4 (inferredBy_MotifSimilarity). E2F6 (inferredBy_MotifSimilarity_n_Orthology).	151	4089	ADAM1A;ADAMTS9;ANKHD1-EIF4EBP3;APOLD1;ARHGAP30;ASB16-AS1;ASCL1;ATG13;BCL2L12;BNC2;BORCS7;BRCA1;BRIP1;C4orf36;CABYR;CACNG4;CCDC68;CDC14B;CDC6;CDH7;CDK1;CDKN1A;CHST15;CLSPN;CTXN2;CYB561A3;DCAKD;DHFR;E2F8;EIF4EBP2;ENOX2;ESCO2;ETV1;EYA1;FAM111B;FAM122B;FANCI;FBF1;FHL1;FXYD6;FZD4;GAB1;GABPB2;GAS1;GINS1;GSK3B;HAS2;HAUS4;HMGA1;HOXD8;IFT52;KCTD12;KIF11;KIF14;KIF15;KIF18B;LDHA;LDLRAD4;LHX4;LIG1;LINC01521;…
199	geneSet	hocomoco__FOXI1_HUMAN.H11MO.0.B	3.29	0.0529	FOXI1 (directAnnotation).	E2F4; FOS; IRF3; NFYA; NFYB; NFYC; PBX3; RFX5; SP1 (inferredBy_MotifSimilarity). PBX1; POLE3 (inferredBy_MotifSimilarity_n_Orthology).	94	2254	ACAT2;ADAMTS19;ADARB2;AP1S3;ATAD2;BCL2L12;BNC2;BRCA1;CDC14B;CDC45;CDC6;CDK1;CENPF;CIT;CLUHP3;CRYL1;CYSTM1;DAZAP2;DDIAS;DTL;E2F8;EIF2B2;ELK1;FAM72A;GSK3B;GTDC1;KCNIP4;KIF14;KIF18B;KIF20A;KIF24;KITLG;LOXL1-AS1;LPAR3;LRRC20;LYPD6;MBNL3;MCM10;MCM4;MDC1;MID1;MIR99AHG;MOB3B;MTBP;MYB;MYO1E;NANOS1;NBAT1;NCAPH;NID2;NREP;NT5DC1;OLMALINC;PCGF2;PCNA;PHF19;PIP4K2B;PPFIBP1;PPP2R1A;PRIMA1;PRPF31;PRR11;PRSS12;PR…
200	geneSet	cisbp__M0591	3.28	0.0529			45	955	APOLD1;ARHGAP19;ARHGEF39;BMP4;CDC14B;CENPE;CPLX2;CTXN2;DLGAP5;E2F8;EYA1;FAM72A;FAM72B;FAM72C;FAM72D;FBXL19-AS1;FHL1;GTDC1;HAS2;HAUS4;HMGA1;HMGN2;HRH3;KIF14;KIF15;KIF20B;LHX4;LIX1;LNX1;MID1;MIR99AHG;MIS18BP1;MKI67;NBAT1;NEIL3;NUSAP1;PHF19;PRSS35;PTMS;RNF41;SAMD11;SORBS2;TSC22D3;WIPF1;ZNF362
201	geneSet	transfac_pro__M04892	3.27	0.0527	EGR1 (directAnnotation).	ETS1; HCFC1; SETDB1; SIX5; SMARCC2; THAP11; TP53; ZNF143; ZNF76 (inferredBy_MotifSimilarity). TBX2 (inferredBy_MotifSimilarity_n_Orthology).	56	1145	ARHGAP19;ATG4C;BABAM1;BCL2L12;BORCS7;BRCA1;C2CD3;CBLL1;CCDC150;CCDC25;CDC6;CYB561A3;DCAKD;ENOX2;ESCO2;FANCG;FBF1;FBXL19-AS1;FUZ;GAB1;HACE1;KCTD17;KCTD21;KIF20A;LHPP;LIG1;LMNB2;MAF1;MAP2K6;MCM3;MDC1;MYO1E;PHACTR4;PLEKHB1;PRDX2;PRIM1;PRPF31;RAB5C;RAD51;RANGAP1;RBL1;SAP130;SF3A1;SPC25;SRCAP;SRRM2;TOR1AIP1;TP73;TPGS2;TTC30A;TTC30B;VRK1;WASF1;ZIC5;ZMAT5;ZNF423
202	geneSet	transfac_pro__M09191	3.26	0.0527		E2F4; E2F7; E2F8 (inferredBy_MotifSimilarity).	99	2512	ABCA12;ADAM1A;ADARB2;BMP4;C12orf75;C2orf88;CCDC3;CCDC68;CDC14B;CDH7;CDKN1A;CLSTN2;CRYBG3;CTXN2;CYSTM1;DAZAP2;DCAKD;DHFR;DHX40;E2F8;ELK1;ETV1;FAM111B;FAM72C;FANCL;FHL1;FLRT3;FXYD6;GAS1;GRIP1;GSK3B;HAND2-AS1;HAS2;ITPRIP;KANK4;KNTC1;LAMA3;LINC01515;LNX1;LRRC20;LYPD6;MBNL3;MCM10;MCM4;MCM5;MCM6;METTL7A;MID1;MIR99AHG;MOB3B;MSH5;MSH5-SAPCD1;MYBL2;NEIL3;NOTCH2;NPHP1;NR2F1-AS1;NREP;NUSAP1;PCGF2;PCNA;PDLIM…
203	geneSet	transfac_pro__M09130	3.26	0.0527		CEBPZ; CPEB1; HDAC2; IRF3; MAFK; POLR2A; RAD21; SMARCA4; SREBF2; ZNF384 (inferredBy_MotifSimilarity).	37	712	ANKHD1-EIF4EBP3;APOLD1;ARHGAP19;ASCL1;BNC2;C12orf75;CACNG4;CCDC171;CDKN1A;DCAKD;E2F8;HAS2;KIF14;LDLRAD4;LINC00899;LLGL2;LRRC20;MCM6;MIR99AHG;MYBL2;PHACTR4;PLS3;PROX1-AS1;RANGAP1;RBMS2;RBMS3-AS3;RHOBTB2;RNF41;TBC1D16;THAP7;TMEM39B;USP54;WDR34;WIPF2;ZIC5;ZNF362;ZNF423
204	geneSet	cisbp__M1781	3.24	0.0526			177	4747	ABHD3;ACVRL1;ADAMTS9;ADARB2;ADCYAP1R1;AIF1L;ANKHD1-EIF4EBP3;ANKRD29;APOLD1;ASCL1;ASF1B;ATAD2;B3GALNT1;BMP4;BNC2;C4orf36;C8orf48;CACNG4;CBLL1;CCDC171;CCDC68;CDC14B;CDC6;CDCA7;CDH7;CDKN1A;CENPF;CENPI;CENPK;CHRAC1;CHST15;CPLX2;CRMP1;CTXN2;CYB561A3;CYSTM1;DHFR;DHX40;DPY19L2P2;DRGX;E2F7;EGFR;ERBB2;ETV1;EYA1;FAM163B;FAM72A;FAM72B;FAM72C;FAM72D;FANCL;FBF1;FBXL19-AS1;FBXL22;FHL1;FXYD6;FZD8;GAB1;GALNT16;G…
205	geneSet	cisbp__M0651	3.24	0.0526			52	1110	ASCL1;BMP4;BNC2;CDC14B;CDIPT;DRGX;E2F8;EYA1;FAT3;FHL1;GAB1;GTDC1;HAS2;INIP;KITLG;LAMA4;LHX4;LRRC4;MAP2K6;MBNL3;MID1;MIR99AHG;MOB3B;MYO1E;NNAT;NR2F1-AS1;NREP;PCNA;PDZRN3;PPFIBP1;PROX1-AS1;PRSS35;RASGRF2;RASSF8-AS1;RCBTB2;RHOBTB2;SEMA5A;SENP8;SNAP25-AS1;SORBS2;SRRM2;STON2;STOX1;TAB3;TIFA;TMEM255A;TNFAIP8;USP54;WIPF1;ZIC5;ZNF362;ZNF423
206	geneSet	swissregulon__hs__ZNF143.p2	3.23	0.0525	ZNF143 (directAnnotation).	EGR1; ETS1; HCFC1; SETDB1; SIX5; THAP11; ZNF76 (inferredBy_MotifSimilarity).	60	1354	ALG10B;ATG4C;BORCS7;BRCA1;C2CD3;CBLL1;CCDC150;CCDC25;CDC6;CYB561A3;CYSTM1;DCAKD;ENOX2;ESCO2;FANCG;FBF1;FBXL19-AS1;HACE1;HOXD8;KCTD21;KIF18B;KIF20A;KIF20B;KRR1;LHPP;LIG1;LINC01521;LMNB2;LMO1;MAF1;MCM3;MIR99AHG;PDZRN3;PLEKHB1;PPFIBP1;PRPF31;RAD51;RANGAP1;RASD2;RASSF8-AS1;RBL1;RBM26-AS1;SF3A1;SORBS2;SRCAP;SRRM2;THAP7;TIMP3;TMEM8B;TOR1AIP1;TP73;TPGS2;TSC22D3;TTC30A;TTC30B;VRK1;WASF1;ZIC5;ZMAT5;ZNF37BP
207	geneSet	transfac_pro__M06956	3.22	0.0524		DUXA; MIXL1; OTX2; PRRX2 (inferredBy_MotifSimilarity). ALX4 (inferredBy_MotifSimilarity_n_Orthology).	56	1192	ABCA12;AKAP5;ATAD2;ATG4C;BNC2;BRCA1;C22orf39;C2orf88;CCDC15;CDK1;CLSTN2;CRYBG3;DRGX;EYA1;FANCI;FBXO36;FZD4;GAB1;GTDC1;ITGB3BP;KCNIP4;LAMA4;LINC01515;LNX1;LYPD6;MID1;MNS1;MYB;NEIL3;NR2F1-AS1;NXPH1;PDLIM5;PPP3CB-AS1;PRIMA1;PROX1-AS1;PRTFDC1;RAI14;RANGAP1;RCBTB2;RFTN1;SEMA5A;SGO1;SNRPN;SORBS2;SP2;TAB3;TICRR;TMEM237;TMPO-AS1;TSPAN7;TTC23;TTF2;UTRN;VRK1;WASF1;ZNF33B
208	geneSet	cisbp__M4300	3.21	0.0524			178	4879	ABHD3;ACVRL1;ADAM1A;ADAMTS9;ADCYAP1R1;AKAP5;ALG10B;ANKHD1-EIF4EBP3;AP1S3;APOLD1;ASB16-AS1;ASCL1;ATAD2;B3GALNT1;B4GALNT1;BMP4;BRCA1;BRCA2;C12orf75;C2CD3;C4orf36;CACNG4;CARHSP1;CCDC68;CDC14B;CDC6;CDH7;CDK5RAP2;CDKN1A;CENPF;CENPK;CEP41;CHST15;CPLX2;CRMP1;CTSV;CTXN2;CYB561A3;CYSTM1;DHX40;DPY19L2P2;DRGX;E2F7;E2F8;EGFR;ERBB2;ETV1;EYA1;FAM163B;FAM72C;FANCI;FANCL;FBXL19-AS1;FBXL22;FBXO36;FHL1;FXYD6;FZD4;…
209	geneSet	hocomoco__PBX3_HUMAN.H11MO.1.A	3.2	0.0523	PBX3 (directAnnotation).		121	3099	ABHD3;ACAT2;ADAMTS9;ADARB2;ALG10B;APOLD1;ARHGAP19;ASF1B;ATAD2;BCL2L12;BMP4;BNC2;BORCS7;BRCA1;C12orf75;C2orf88;C8orf48;CCDC68;CDC45;CDC6;CENPI;CIT;CKAP2L;CLUHP3;CYSTM1;DAZAP2;DDIAS;DTL;E2F7;E2F8;EIF2B2;ELK1;ERBB2;ETV1;FAM72A;FAM72B;FAM72C;FAM72D;FHL1;GINS2;GINS4;GSK3B;HAS2;KIF14;KIF20A;KIF24;LDLRAD4;LIX1;LNX1;LPAR3;LRRC20;LTBP2;LYPD6;MCM3;MDC1;MID1;MIR99AHG;MNS1;MOB3B;NANOS1;NBAT1;NCAPH;NEIL3;NID2…
210	geneSet	elemento__GCGCTCC	3.19	0.0522			109	3071	ADAMTS19;ADAMTS9;ADARB2;APOLD1;ASF1B;ATG13;B4GALNT1;BMP4;C12orf75;CACNG4;CBLL1;CENPF;CHST15;CLSTN2;CPLX2;CRMP1;CRYBG3;CYSTM1;DCAKD;DPY19L2P2;DRGX;EYA1;FAM72A;FAM72B;FAM72C;FAM72D;FHL1;FXYD6;FZD8;GAB1;GALNT16;GALNT6;GSK3B;GTDC1;GTPBP1;HAND2-AS1;HAUS4;HMGA1;IFT46;IFT52;KCTD12;KITLG;LAMA4;LBX2-AS1;LDLRAD4;LHX4;LINC00899;LMO1;LRRC4;LTBP2;LYPD6;MBNL3;MID1;MNS1;MTUS1;MYB;NBAT1;NELL1;NR2F1-AS1;NREP;NXPH…
211	geneSet	jaspar__MA0291.1	3.17	0.0521			161	4977	ACVRL1;ADAM1A;ADAMTS9;AIF1L;ALG10B;ANKHD1-EIF4EBP3;APOLD1;ASCL1;ATG13;B3GALNT1;BNC2;BRCA1;C12orf75;CACNG4;CCDC68;CDC14B;CDH7;CDKN1A;CENPF;CHST15;CLSTN2;CTXN2;DCAKD;DHFR;DPY19L2P2;DRGX;E2F7;EIF4EBP2;ETV1;FAM72C;FBXO21;FBXO36;FEV;FHL1;FLRT3;FXYD6;FZD4;FZD8;GAB1;GAS1;GINS2;GINS4;GRIP1;GSK3B;GTDC1;GTPBP1;HAND2-AS1;HAS2;HMGA1;HMMR;HOXD8;HRH3;IGFBP4;INIP;ITPRIP;KIF14;KIF18B;KIF20A;KITLG;KRR1;LDHA;LDLRA…
212	geneSet	flyfactorsurvey__rn_SANGER_10_FBgn0259172	3.17	0.0521	ZNF362; ZNF384 (inferredBy_Orthology).		76	1853	ACVRL1;ANKHD1-EIF4EBP3;APOLD1;ASCL1;ATAD2;ATG13;BMP4;BNC2;BRCA1;CARHSP1;CDC14B;CDKN1A;CPLX2;CYSTM1;DCAKD;DRGX;FAT3;FHL1;GAS1;GRIP1;GTDC1;HAND2-AS1;HOXD8;ITPRIP;KANK4;KIF14;KIF24;LDLRAD4;LINC00899;LINC01521;LRRC20;MCM10;MID1;MYB;MYBL2;NR2F1-AS1;PARP1;PCGF2;PDLIM5;PDZRN3;PHF19;PLEKHB1;PLS3;PLSCR1;POMK;PPFIBP1;PROX1-AS1;RAB2B;RAI14;RANGAP1;RBMS2;RBMS3-AS3;RFTN1;RHOBTB2;RNF13;RNF41;SPA17;SRRM2;SUMO1;…
213	geneSet	cisbp__M2119	3.16	0.052	NFYB; POLE3 (inferredBy_Orthology).	FOS; FOXI1; IRF3; NFYA; NFYC; RFX5; SP1 (inferredBy_MotifSimilarity). PBX1 (inferredBy_MotifSimilarity_n_Orthology).	154	4567	ABHD3;ACAT2;ADAMTS9;ADCYAP1R1;ANKHD1-EIF4EBP3;AP1S3;ARHGAP19;ATAD2;ATG16L2;AURKB;BNC2;BRCA1;C12orf75;CAST;CCDC68;CDC14B;CDC45;CDC6;CDK1;CDKN1A;CENPF;CENPH;CENPI;CENPU;CEP152;CHST15;CIT;CPLX2;CTXN2;CYSTM1;DDIAS;DNALI1;DPY19L2P2;E2F7;E2F8;EIF2B2;ELK1;ETV1;EYA1;FAM72A;FAM72B;FAM72C;FAM72D;FLRT3;GAS1;GINS4;GSK3B;GTDC1;HAS2;HAUS4;HMGN2;HMMR;ITPRIP;ITSN1;KCNIP4;KIF14;KIF18B;KIF20A;KIF24;KITLG;LAMA3;LDL…
214	geneSet	elemento__CCGCCAA	3.15	0.052			116	3357	ABHD3;ACVRL1;ADAMTS19;ADAMTS9;ADCYAP1R1;ALG10B;ANKHD1-EIF4EBP3;AQP1;ASB16-AS1;ASF1B;BRIP1;BTF3L4;C14orf132;CAST;CCDC68;CDC14B;CDC45;CDC6;CDKN1A;CENPF;CHST15;CIT;CLSPN;CYSTM1;DHFR;DRGX;DTL;E2F8;ELK1;FAM111B;FAM72C;FANCL;FHL1;FLRT3;FZD8;GFRA3;GRIP1;GSK3B;GTPBP1;HAND2-AS1;HAS2;HMGA1;HMGN2;HRH3;KCTD12;KIF11;KIF4A;KNTC1;LDLRAD4;LHX4;LINC01521;LMNB2;LNX1;LRRC20;LYPD6;MBNL3;MCM10;MFAP3;MID1;MIR99AHG;MNS…
215	geneSet	dbcorrdb__NFYA__ENCSR000DNN_1__m1	3.15	0.052	NFYA (directAnnotation).	CEBPZ; E2F4; FOS; FOXI1; IRF3; NFYB; NFYC; PBX3; RFX5; SP1; SREBF1 (inferredBy_MotifSimilarity). PBX1 (inferredBy_MotifSimilarity_n_Orthology).	176	4884	ACAT2;ACVRL1;ADAMTS19;ADAMTS9;ADCYAP1R1;ANKHD1-EIF4EBP3;ARHGAP19;ATAD2;AURKB;BCL2L12;BLM;BNC2;BRCA1;BRIP1;C12orf75;C21orf58;CABYR;CAST;CDC14B;CDC45;CDC6;CDH7;CDK1;CDK2;CDKN1A;CENPF;CENPI;CENPU;CHST15;CIT;CLUHP3;CPLX2;CRYL1;CTSV;CYB5RL;CYSTM1;DCAKD;DDIAS;DLGAP5;DTL;E2F7;E2F8;EFCAB11;EIF2B2;ELK1;ENOX2;ETV1;FAM111B;FAM72A;FAM72B;FAM72C;FAM72D;GINS4;GSK3B;GTDC1;HAND2-AS1;HAS2;HMMR;IFT46;IGFBP4;INSM2;…
216	geneSet	jaspar__MA0974.1	3.15	0.0519			49	1085	ASCL1;BMP4;BNC2;CDC14B;CDIPT;DRGX;E2F8;EYA1;FAT3;FHL1;GAB1;GTDC1;INIP;KITLG;LAMA4;LHX4;LRRC4;MAP2K6;MBNL3;MID1;MIR99AHG;MOB3B;MYO1E;NNAT;NR2F1-AS1;NREP;PCNA;PDZRN3;PPFIBP1;PROX1-AS1;PRSS35;RASGRF2;RASSF8-AS1;RCBTB2;RHOBTB2;SEMA5A;SENP8;SORBS2;SRRM2;STON2;STOX1;TAB3;TIFA;TMEM255A;TNFAIP8;USP54;ZIC5;ZNF362;ZNF423
217	geneSet	fantom__motif139_CGTTCGAATT	3.14	0.0519			129	3730	ACVRL1;ADAMTS19;ADAMTS9;APOLD1;ATG16L2;BMP4;BNC2;BRCA1;CABYR;CACNG4;CAST;CCDC68;CDCA5;CDH7;CDIPT;CENPF;CHST15;CIB2;CLSTN2;CPLX2;CRMP1;CTXN2;CYSTM1;DHFR;DNA2;DPM1;DPY19L2P2;E2F8;EGFR;ELOVL1;FAM72A;FAM72B;FAM72C;FAM72D;FAM76A;FBXL19-AS1;FEV;FHL1;FLRT3;FXYD6;FZD4;GAB1;GALNT6;GAS1;GSK3B;GTDC1;HAS2;HAUS4;HMGA1;HMGN2;HMMR;HOXD8;KCNIP4;KIF14;KIF15;KIF18B;KIF20B;KIF24;LDLRAD4;LHX4;LINC01515;LINC01521;LIX…
218	geneSet	cisbp__M2096	3.13	0.0518			156	4788	ACVRL1;ADAM1A;ADAMTS9;AIF1L;ALG10B;APOLD1;ASCL1;ATG13;B3GALNT1;BNC2;BRCA1;C12orf75;CACNG4;CCDC68;CDC14B;CDH7;CDKN1A;CENPF;CHST15;CLSTN2;CTXN2;DCAKD;DHFR;DPY19L2P2;DRGX;E2F7;EIF4EBP2;ETV1;FAM72C;FBXO21;FBXO36;FEV;FHL1;FLRT3;FXYD6;FZD4;GAB1;GAS1;GINS2;GINS4;GRIP1;GSK3B;GTDC1;GTPBP1;HAND2-AS1;HAS2;HMGA1;HMMR;HOXD8;HRH3;IGFBP4;INIP;ITPRIP;KIF14;KIF18B;KIF20A;KITLG;KRR1;LDHA;LDLRAD4;LHX4;LIG1;LINC0064…
219	geneSet	dbcorrdb__IRF3__ENCSR000EDF_1__m1	3.11	0.0517	IRF3 (directAnnotation).	CEBPZ; CHD2; E2F4; FOS; FOXI1; NFYA; NFYB; NFYC; PBX3; RFX5; SP1; SREBF1; TBP; YBX1 (inferredBy_MotifSimilarity). PBX1; POLE3; POLE4 (inferredBy_MotifSimilarity_n_Orthology).	149	3784	ACAT2;ACVRL1;ADAMTS19;ADAMTS9;ANKHD1-EIF4EBP3;ARHGAP19;ATAD2;BCL2L12;BLM;BMP4;BNC2;BRCA1;BRIP1;C21orf58;CABYR;CAST;CCDC68;CDC14B;CDC45;CDC6;CDK1;CDK2;CDKN1A;CENPF;CENPI;CEP41;CIT;CPLX2;CRYL1;CYB5RL;CYSTM1;DDIAS;DLGAP5;DTL;E2F7;E2F8;EFCAB11;EIF2B2;ELK1;ENOX2;ETV1;FAM72A;FAM72B;FAM72C;FAM72D;GAB1;GSK3B;GTDC1;HMMR;INSM2;ITSN1;KCTD17;KIF14;KIF18B;KIF20A;KIF24;KITLG;LDLRAD4;LHX4;LIX1;LMO1;LOXL1-AS1;LP…
220	geneSet	transfac_public__M00185	3.11	0.0517	NFYA; NFYB; NFYC (directAnnotation).		150	4463	ABHD3;ACAT2;ADARB2;ADCYAP1R1;ALG10B;ANKHD1-EIF4EBP3;AP1S3;ARHGAP19;ASF1B;ATP6V1E2;BCL2L12;BMP4;BNC2;BRCA1;C12orf75;CCDC25;CCDC68;CDC14B;CDC45;CDC6;CDCA7;CDH7;CDK1;CENPF;CENPH;CENPI;CENPU;CEP152;CIT;CPLX2;CTSV;CTXN2;DAZAP2;DRGX;DTL;E2F7;E2F8;EFCAB11;EIF2B2;ELK1;ENOX2;ESCO2;ETV1;EYA1;FAM72A;FAM72B;FAM72C;FAM72D;FANCL;GINS4;GSK3B;GTDC1;HAS2;HMMR;KCNIP4;KIF14;KIF18B;KIF24;KITLG;LAMA3;LIX1;LMO1;LPAR3;…
221	geneSet	transfac_pro__M01608	3.11	0.0517			146	4450	ACVRL1;ADAM1A;ADAMTS9;AIF1L;ALG10B;APOLD1;ASCL1;ATG13;B3GALNT1;BNC2;BRCA1;C12orf75;CACNG4;CCDC68;CDC14B;CDH7;CDKN1A;CENPF;CHST15;CLSTN2;CTXN2;DCAKD;DHFR;DPY19L2P2;DRGX;E2F7;EIF4EBP2;ETV1;FEV;FHL1;FLRT3;FXYD6;FZD4;GAB1;GAS1;GINS2;GINS4;GRIP1;GSK3B;GTDC1;GTPBP1;HAND2-AS1;HAS2;HMGA1;HMMR;HOXD8;HRH3;IGFBP4;INIP;ITPRIP;KIF14;KIF18B;KIF20A;KITLG;KRR1;LDHA;LDLRAD4;LHX4;LIG1;LINC00648;LINC00899;LNX1;LRRC…
222	geneSet	transfac_pro__M01252	3.11	0.0517	E2F6 (directAnnotation).		27	461	APOLD1;ASCL1;BNC2;CARHSP1;CDC14B;CDIPT;DRGX;FAM72A;FAM72C;FAM72D;GSK3B;GTDC1;HOXD8;ITSN1;MID1;MIR99AHG;MYB;MYO1E;NR2F1-AS1;PPFIBP1;RBMS2;RHOBTB2;WASF2;WIPF1;WWC1;ZNF362;ZNF423
223	geneSet	elemento__CCCGCGC	3.1	0.0516			115	2969	ACAT2;ADAMTS19;ADARB2;AIF1L;AKAP5;ALG10B;ANKHD1-EIF4EBP3;AP1S3;APOLD1;ATAD2;BMP4;BNC2;BRCA1;CBLL1;CCDC68;CDCA7;CDH7;CDKN1A;CENPF;CENPI;CIT;CPLX2;CRMP1;DPY19L2P2;DRGX;E2F7;E2F8;EGFR;ETV1;EYA1;FAM72C;FHL1;FZD4;FZD8;GAB1;GALNT16;GAS1;GINS4;GTPBP1;HACE1;HAND2-AS1;HAUS4;HMGA1;HMGN2;HOXD8;HRH3;KIF14;KIF24;LDLRAD4;LHX4;LIG1;LRRC20;LRRC4;LYPD6;MBNL3;MDC1;MID1;MIR99AHG;MYB;MYBL2;NANOS1;NBAT1;NEIL3;NNAT;NR…
224	geneSet	swissregulon__sacCer__HAP3	3.09	0.0516	NFYB; POLE3 (inferredBy_Orthology).	FOS; FOXI1; IRF3; NFYA; NFYC; RFX5; SP1 (inferredBy_MotifSimilarity). PBX1 (inferredBy_MotifSimilarity_n_Orthology).	121	3460	ABHD3;ACAT2;ADARB2;ADCYAP1R1;ANKHD1-EIF4EBP3;AP1S3;ARHGAP19;ATAD2;ATG16L2;AURKB;BABAM1;BNC2;BRCA1;CCDC68;CDC14B;CDC45;CDC6;CDK1;CDKN1A;CENPF;CENPH;CENPI;CHST15;CIT;CPLX2;CTXN2;CYSTM1;DDIAS;DNALI1;E2F7;E2F8;EIF2B2;ELK1;ETV1;EYA1;FAM72A;FAM72B;FAM72C;FAM72D;FXYD6;GSK3B;GTDC1;HAS2;HMGN2;HMMR;ITSN1;KIF14;KIF18B;KIF20A;KIF24;KITLG;LDLRAD4;LOXL1-AS1;LPAR3;LRRC20;LTBP2;LYPD6;MCM10;MCM3;MCM4;MDC1;MFAP4;M…
225	geneSet	cisbp__M0666	3.09	0.0515			180	4979	ABHD3;ACVRL1;ADAM1A;ADAMTS9;ADCYAP1R1;AKAP5;ALG10B;ANAPC15;ANKHD1-EIF4EBP3;APOLD1;ASB16-AS1;ASCL1;ATAD2;BMP4;BNC2;BORCS7;BRCA1;BRIP1;C4orf36;CARHSP1;CCDC171;CCDC68;CDC14B;CDC6;CDCA5;CDH7;CDKN1A;CENPI;CENPK;CEP152;CHST15;CLSPN;CLSTN2;CPLX2;CRMP1;CTXN2;CYB561A3;DCAKD;DHFR;DHX40;DRGX;E2F7;E2F8;ESCO2;ETV1;EYA1;FAM111B;FAM163B;FANCI;FANCL;FBF1;FBXL22;FHL1;FXYD6;FZD4;GAB1;GALNT16;GSK3B;HAS2;HAUS4;HMGA1…
226	geneSet	dbcorrdb__SRF__ENCSR000BGE_1__m3	3.07	0.0514	SRF (directAnnotation).	NFYA; PBX3 (inferredBy_MotifSimilarity).	44	988	ADARB2;BNC2;CDC6;CDCA7;CLUHP3;CRMP1;E2F7;E2F8;EIF2B2;ELK1;ETV1;EYA1;FAM72A;FAM72B;FAM72C;FAM72D;GSK3B;GTDC1;HRH3;LDLRAD4;MDC1;MIR99AHG;NANOS1;NBAT1;OLMALINC;PHF19;PLS3;PRR11;RAI14;RASD2;RBMS3-AS3;RHOBTB2;SAP130;SORBS2;SP2;STIL;STOX1;THAP7;TSC22D3;TUBA3FP;UHRF1;VSIG10L;ZDHHC5;ZIC5
227	geneSet	hocomoco__PHX2A_HUMAN.H11MO.0.D	3.06	0.0513	PHOX2A (directAnnotation).	ALX1; ALX3; ALX4; ARGFX; ARX; DMBX1; DRGX; DUX4; DUXA; EVX2; ISX; MIXL1; PHOX2B; PROP1; PRRX1; RAX2; TRAF4; UNCX (inferredBy_MotifSimilarity). BSX; LHX6; LHX8; OTP; SHOX; SHOX2; SIX3; SIX6 (inferredBy_MotifSimilarity_n_Orthology).	25	368	ADCYAP1R1;ATG4C;CCDC68;CTXN2;DBH;DRGX;HAS2;HMGA1;KIF18B;LHX4;LMO1;NR2F1-AS1;PDZRN3;PHF19;PTMS;RANGAP1;RFTN1;SEMA5A;SLC18A3;SP5;SRP9;SRRM2;TAPT1-AS1;TPGS2;ZIC5
228	geneSet	yetfasco__YDR207C_2239	3.05	0.0512			172	4869	ADAMTS9;ADCYAP1R1;AIF1L;ANAPC15;ANKHD1-EIF4EBP3;APOLD1;ASCL1;B3GALNT1;BNC2;BRCA1;BTF3L4;C14orf132;C4orf36;CACNG4;CARHSP1;CAST;CCDC68;CDC6;CDCA7;CDH7;CDK1;CDKN1A;CENPF;CHST15;CLSTN2;CTXN2;DHFR;DPY19L2P2;DRGX;E2F7;E2F8;EGFR;ENOX2;ETV1;EYA1;FAM72C;FANCI;FANCL;FAT3;FBXO43;FHL1;FLRT3;FXYD6;GAB1;GABPB2;GALNT6;GAS1;GINS2;GINS4;GSK3B;GTDC1;GTPBP1;HAND2-AS1;HAS2;HAUS4;HMGN2;HOXD8;IFT46;IFT52;IGFBP4;ITPRIP…
229	geneSet	cisbp__M6551	3.03	0.0511	ZNF143 (directAnnotation).	EGR1; ETS1; HCFC1; SETDB1; SIX5; SMARCC2; THAP11; ZNF76 (inferredBy_MotifSimilarity).	32	593	ATG4C;BORCS7;BRCA1;C2CD3;CBLL1;CCDC25;CYB561A3;DCAKD;ESCO2;FANCG;FBF1;FBXL19-AS1;HACE1;KIF20A;KRR1;LINC01521;MAF1;MCM3;PDZRN3;PPFIBP1;PRPF31;RANGAP1;SLIT3;SRCAP;SRRM2;THAP7;TTC30A;TTC30B;VRK1;ZIC5;ZMAT5;ZNF37BP
230	geneSet	transfac_pro__M06126	3.03	0.0511	ZNF43 (directAnnotation).		157	4999	ACVRL1;ADAM1A;ADCYAP1R1;AIF1L;ANKHD1-EIF4EBP3;APOLD1;AQP1;B3GALNT1;BMP4;BNC2;C2CD3;C5;CARHSP1;CCDC25;CCDC68;CDC6;CDCA7;CDKN1A;CENPF;CHST15;CIB2;CKAP2L;CLSPN;CPLX2;CTXN2;DCAKD;DHRS11;DHX40;DPY19L2P2;DRGX;DSCC1;E2F8;EIF4EBP2;ELK1;ELOVL1;EMILIN3;ERBB2;ESCO2;ETV1;FAM163B;FAM72C;FAM72D;FANCD2;FANCI;FBXO36;FGFBP2;FHL1;FXYD6;FZD4;GALNT6;GINS4;GSK3B;GTDC1;GTPBP1;HMGA1;HRH3;IGFBP4;INSM2;ITPRIP;KANK4;KCNIP…
231	geneSet	jaspar__MA0314.1	3.03	0.0511	NFYB; POLE3 (inferredBy_Orthology).	FOS; FOXI1; IRF3; NFYA; NFYC; RFX5; SP1 (inferredBy_MotifSimilarity). PBX1 (inferredBy_MotifSimilarity_n_Orthology).	95	2469	ABHD3;ACAT2;ADCYAP1R1;ANKHD1-EIF4EBP3;AP1S3;ATAD2;ATG16L2;BNC2;BRCA1;CDC14B;CDC45;CDC6;CDK1;CDKN1A;CENPF;CENPH;CENPI;CHST15;CIT;CPLX2;CYSTM1;DDIAS;DNALI1;E2F7;E2F8;EIF2B2;ELK1;ETV1;EYA1;FAM72A;FAM72B;FAM72C;FAM72D;GSK3B;GTDC1;HAS2;HMGN2;KIF14;KIF18B;KIF20A;KITLG;LOXL1-AS1;LPAR3;LRRC20;LYPD6;MCM3;MCM4;MID1;MIR99AHG;MTUS1;MYB;MYO1E;NANOS1;NBAT1;NCAPH;NID2;NOTCH2;NT5DC1;NUSAP1;OLMALINC;PCNA;PHF19;PI…
232	geneSet	cisbp__M6135	3.02	0.0511	TBX2 (inferredBy_Orthology).	EGR1; ETS1; SETDB1; SIX5; SMARCC2; STAT5A; STAT5B; THAP11; ZNF143; ZNF76 (inferredBy_MotifSimilarity).	52	1056	ARHGAP19;ATG4C;BABAM1;BCL2L12;BORCS7;BRCA1;C2CD3;CBLL1;CCDC150;CCDC25;CYB561A3;DCAKD;EI24;ENOX2;ESCO2;FANCG;FBF1;FBXL19-AS1;FUZ;GAB1;HACE1;KCTD17;KCTD21;KIF20A;KRR1;LHPP;LIG1;MAF1;MAP2K6;MCM3;MDC1;MYO1E;PHACTR4;PLEKHB1;PRDX2;PRIM1;PRPF31;RAB5C;RAD51;RANGAP1;SAP130;SF3A1;SPC25;SRRM2;TOR1AIP1;TPGS2;TTC30A;TTC30B;VRK1;WASF1;ZMAT5;ZNF37BP
233	geneSet	predrem__nrMotif1910	3.02	0.051			38	751	ATG4C;BMP4;CCDC171;CDH7;FAM72A;FAM72B;FAM72C;FAM72D;FAT3;GSK3B;GTDC1;HAS2;HAUS4;HMGA1;HMMR;KDM4D;LINC00648;LOXL1-AS1;MID1;MIR99AHG;MKI67;MSH5;MSH5-SAPCD1;NR2F1-AS1;PDLIM5;PDZRN3;RAB27B;RHOBTB2;SEMA5A;SKA2;SNAP25-AS1;SP2;SSB;TEAD3;TTN-AS1;WIZ;WWC1;ZNF423
234	geneSet	cisbp__M1757	3.01	0.051			168	4999	ADAMTS19;ADAMTS9;ADCYAP1R1;AK7;ANAPC15;ANKHD1-EIF4EBP3;AP1S3;ASCL1;ATAD2;BRCA1;CACNG4;CAST;CCDC68;CDC14B;CDC6;CDH7;CDK1;CDKN1A;CHST15;CTXN2;CYSTM1;DCAKD;DHFR;DHRS11;DIAPH1;DPY19L2P2;DRGX;DSN1;E2F8;EGFR;EIF4EBP2;ENOX2;ERBB2;ETV1;EYA1;FBXO43;FEV;FHL1;FXYD6;GAB1;GAS1;GINS1;GINS2;GSK3B;GTDC1;GTPBP1;HAND2-AS1;HAS2;HAUS4;HMGA1;HOXD8;IFT46;IGFBP4;INIP;ITPRIP;KANK4;KCTD12;KCTD16;KIF14;KIF15;KIF20B;KIF4A;…

## Sheet: Deseq2_Up_CisTarget_motifEnri
Supplementary Table 3-2 - motif enrichment analysis by cisTarget to identify upstream transcription factors that might target the upregulated genes in SAPCD2-knockdown SK-N-BE(2) cell.
	geneSet	motif	NES	AUC	TF_highConf	TF_lowConf	nEnrGenes	rankAtMax	enrichedGenes
1	geneSet	bergman__Dip3	4.34	0.0833			256	4500	ABCA1;ABCC3;ADAP1;ADCYAP1;ADORA1;AGAP3;ALDH1A3;ALLC;AMPD2;ANGPTL2;ANKRD34A;ANXA11;APOE;AQP6;ARC;ARID3A;ARMCX1;ARMCX3;ASS1;ATF3;ATP1A3;ATP2A3;ATP2B2;BCL2L2;BCL6;BCL6B;BICD2;BIN1;BTG2;CADM4;CARD19;CCDC107;CD151;CD276;CD4;CDH15;CEBPB;CELF4;CFAP45;CGN;CHST1;CHST11;CHST3;CLIP2;CLSTN3;CNN2;CNTN4;COL27A1;COL5A1;CORO2B;CSDC2;CYGB;DACT3;DDN;DDR1;DEXI;DNAJB5;DNPEP;DUSP1;EFNA1;EHD3;ENG;ENTPD3;EPB41L1;EPB41L…
2	geneSet	hocomoco__SALL1_MOUSE.H11MO.0.D	4.33	0.0832		CUX1; EGR2; KLF3; KLF5; KLF6; MAZ; RCOR1; REST; SALL4; SP3; VEZF1; WT1; ZBTB17; ZNF281; ZNF444 (inferredBy_MotifSimilarity). SP1; SP5 (inferredBy_MotifSimilarity_n_Orthology).	269	4486	AATBC;ABCA1;ABCC3;ACAP3;ACP5;ADAMTS4;ADAP1;ADORA1;AGAP3;ANKRD34A;APOE;AQP6;ARC;ARHGDIG;ARHGEF18;ARID3A;ARL4D;ARMCX3;ASL;ASS1;ATF3;ATP1A3;ATP2A3;ATP2B2;BAG3;BBC3;BCL6;BCL6B;BICD2;BIN1;BRI3;BTG2;CACNA1H;CACNG8;CADM4;CBX4;CCDC107;CCDC9;CD4;CDH15;CEBPB;CELF4;CGN;CHCHD10;CHST1;CHST11;CHST3;CLCN2;CLEC11A;CLIP2;CLSTN3;CNN2;COL27A1;COL5A1;COL6A1;CORO2B;CSDC2;CYGB;CYP1A1;CYP27B1;DACT3;DDN;DDR1;DENND1C;DNA…
3	geneSet	transfac_pro__M02105	4.23	0.0821	NFE4 (directAnnotation).		185	2690	ABCC3;ADAP1;ADM2;ADORA1;AMPD2;ARC;ARHGDIG;ARID3A;ASS1;ATP1A3;ATP2A3;ATP2B2;ATXN1;B4GALNT4;BBC3;BCL6;BCL6B;BIN1;BRI3;BTG2;CACNG8;CADM4;CD4;CDH15;CGN;CHST1;CHST11;CHST3;CLIP2;CNN2;COL5A1;CSDC2;CYGB;DACT3;DDAH2;DDR1;DNAJB5;DNPEP;DUSP8;EFNA1;EHD3;ENG;EPB41L1;EPB41L4B;EPHA2;EPHA8;FAM102A;FAM131C;FAM214B;FAM222A-AS1;FBLIM1;FBXL16;FBXL19;FER1L4;FGF1;FIGNL2;FMNL1;GIT1;GRAMD1B;GRINA;GUCA1A;HPCA;HPCAL4;HSD…
4	geneSet	tfdimers__MD00332	4.21	0.0819	PURA; ZBTB14 (directAnnotation).		282	4867	AATBC;ABCA1;ABCC3;ACAP3;ADAMTS4;ADAP1;ADORA1;AGAP3;AMN;AMPD2;ANKRD34A;APOE;APOL2;AQP6;ARC;ARID3A;ARMCX1;ARMCX3;ASL;ASS1;ATF3;ATP1A3;ATP2A3;ATP2B2;AZGP1;BBC3;BCL2L2;BCL6;BCL6B;BIN1;BRSK1;BTG2;CACNA1H;CACNG8;CADM4;CBX4;CCDC107;CD151;CD276;CD4;CDH15;CEBPB;CELF4;CFAP45;CGN;CHST1;CHST11;CHST3;CIART;CLEC11A;CLIP2;CLSTN3;CNN2;COL27A1;COL5A1;COL6A1;CORO2B;CSDC2;CYGB;CYP27B1;DACT3;DCAF4;DDAH2;DDN;DDR1;DEN…
5	geneSet	tfdimers__MD00242	4.18	0.0816	PAX4 (directAnnotation).		257	4579	AATBC;ABCA1;ABCC3;ACAP3;ADAMTS4;ADAP1;ADORA1;ADRA2A;AGAP3;AMPD2;ANGPTL2;ANKRD34A;APOE;AQP6;ARC;ARID3A;ARMCX1;ARMCX3;ASS1;ATF3;ATP1A3;ATP2B2;AZGP1;BBC3;BCL6;BCL6B;BIN1;BTG2;CACNG8;CADM4;CBX4;CCDC107;CCDC28B;CD276;CD4;CDH15;CEBPB;CELF4;CFAP45;CGN;CHST1;CHST11;CHST3;CIART;CLCN2;CLEC11A;CLIP2;CLSTN3;CNN2;COL5A1;COL6A1;COLEC11;CORO2B;CRY2;CSDC2;CYGB;CYP1A1;DACT3;DDN;DDR1;DNAJB5;DNPEP;DUSP8;EDEM1;EFNA1…
6	geneSet	cisbp__M0406	4.12	0.0809	ZBTB7B (inferredBy_Orthology).		140	1869	ABCG1;ADAP1;ARHGDIG;ARID3A;ATP1A3;ATP2A3;ATP2B2;B4GALNT4;BBC3;BCL6;BCL6B;BIN1;BRSK1;CACNG8;CADM4;CALY;CBX4;CD4;CDH15;CEBPB;CHST1;CLEC11A;CLIP2;CNN2;COL5A1;COL6A1;COL6A3;CORO2B;CYGB;DACT3;DNAJB5;DUSP8;EFNA1;EPHA2;EPHA8;EPS8L1;FAM131C;FAM214B;FBLIM1;FBXL16;FBXL19;FER1L4;FERMT3;FGF1;FIGNL2;FMNL1;GIT1;GPR3;GRIP2;HMX1;HPCA;HPCAL4;HSD11B2;IGDCC3;IGF2-AS;ITGA3;JPH4;KDELR3;KDM6B;KIF1C;KLF6;KLHDC8B;LBH;LI…
7	geneSet	hdpi__AGGF1	4.05	0.0802	AGGF1 (directAnnotation).		291	4972	ABCC3;ACAP3;ADAMTS4;ADAP1;ADORA1;AGAP3;ALDH1A3;AMPD2;ANGPTL2;ANKRD34A;APOE;AQP6;ARC;ARHGDIG;ARID3A;ARL4D;ARL8A;ASS1;ATF3;ATP1A3;ATP2A3;ATP2B2;ATP6AP1;AZGP1;B4GALNT4;BBC3;BCL2L2;BCL6;BCL6B;BICD2;BIN1;BRI3;BTG2;CACNA1H;CACNG8;CADM4;CAV2;CBX4;CCDC149;CD151;CD276;CD4;CDH15;CEBPB;CELF4;CGN;CHST1;CHST11;CHST3;CLEC11A;CLIP2;CLSTN3;CLU;CNN2;COL27A1;COL5A1;COL6A1;CORO2B;CRY2;CSDC2;CTSD;CYGB;CYP1A1;CYP27B1…
8	geneSet	transfac_pro__M07260	4.02	0.0799	IKZF1 (directAnnotation).		244	4097	ABCC3;ACAP3;ADAP1;ADORA1;AGAP3;ANGPTL2;ANKRD34A;APOE;AQP6;ARID3A;ARMCX3;ASS1;ATF3;ATP2A3;ATP2B2;AZGP1;BAG3;BBC3;BCL6;BCL6B;BICD2;BIN1;BRI3;BRSK1;CACNA1H;CACNA2D3;CACNG8;CADM4;CBX4;CCDC149;CD276;CD4;CDH15;CEBPB;CELF4;CFAP45;CGN;CHST1;CHST3;CLIP2;CLSTN3;CLU;COL27A1;COL5A1;COL6A1;COL6A3;CORO2B;CSDC2;CYGB;CYP1A1;DACT3;DDR1;DNAJB5;DNPEP;DUSP8;EFNA1;EHD3;ENG;EPB41L1;EPB41L4B;EPHA2;EPHA8;EVA1A;FADS3;FAM…
9	geneSet	swissregulon__hs__NFE2.p2	4.01	0.0798	NFE2 (directAnnotation).	BACH1; BACH2; FOS; FOSB; FOSL1; FOSL2; JUN; JUNB; JUND; MAF; MAFB; MAFF; MAFG; MAFK; NFE2L1; NFE2L2; NRF1 (inferredBy_MotifSimilarity). MAFA (inferredBy_MotifSimilarity_n_Orthology).	81	927	ABCC2;ACAP3;ANO4;ARRDC4;ASS1;ATF3;ATP2A3;BAG3;BBC3;C2CD2;CADM4;CD151;CELF4;CHPF2;CLU;COL27A1;CORO2B;CPEB2;CSDC2;CTSD;DNAJB5;DNPEP;DUSP4;ENG;EPB41L1;EPHA2;FAM214B;FOSL1;G6PD;GABARAPL1;GADD45A;GADD45G;HS3ST2;HSPB8;IER3;IMPDH1;ITGA3;JAKMIP3;KIAA0513;KIF5C;LINC01619;LRP1B;LUCAT1;MAP1A;MAP2K3;MAPK6;MDFI;MEGF11;MVP;PHACTR3;POLR3G;PRR7;PTGS1;PTPRN;SETD7;SHISA4;SLC22A23;SLC35E4;SLC3A2;SLC48A1;SLC6A8;SLC7…
10	geneSet	transfac_pro__M07289	4.01	0.0797	KLF4 (directAnnotation).		290	4644	AATBC;ABCC3;ACAP3;ADAMTS4;ADAP1;ADORA1;AGAP3;AMN;AMPD2;ANGPTL2;ANK1;ANKRD34A;ANXA11;APOE;AQP6;ARC;ARHGDIG;ARID3A;ARMCX3;ASS1;ATF3;ATP1A3;ATP2A3;ATP2B2;B4GALNT4;BAG3;BBC3;BCL2L2;BCL6;BCL6B;BICD2;BIN1;BRI3;CACNA1H;CACNG8;CADM4;CBX4;CCDC149;CD151;CD276;CD4;CDH15;CEBPB;CELF4;CGN;CHST1;CHST11;CHST3;CLCN2;CLEC11A;CLIP2;CLSTN3;CNN2;COL5A1;COL6A1;CORO2B;CSDC2;CTSD;CYGB;CYP1A1;DACT3;DDAH2;DDN;DDR1;DEXI;DN…
11	geneSet	yetfasco__YDR043C_2148	3.99	0.0795			255	4355	ABCC3;ACAP3;ADAMTS4;ADAP1;ADM2;ADORA1;AGAP3;ALDH1A3;AMPD2;ANGPTL2;ANK1;ARC;ARHGDIG;ARHGEF18;ARID3A;ARL8A;ASL;ASS1;ATP1A3;ATP2A3;ATP2B2;B4GALNT4;BBC3;BCL2L2;BCL6;BCL6B;BICD2;BIN1;BRSK1;BST2;C2CD2;CACNA1H;CACNG8;CADM4;CARD19;CBX4;CCDC149;CD4;CDH15;CGN;CHST1;CHST3;CLIP2;CLU;CNN2;COL5A1;COL6A1;COL6A2;COL6A3;CORO2B;CRY2;CTSD;CYGB;CYP1A1;DACT3;DDN;DDR1;DENND1C;DEXI;DNAJB5;DNPEP;DUSP1;DUSP8;EFNA1;EHD1;E…
12	geneSet	hocomoco__KLF6_HUMAN.H11MO.0.A	3.97	0.0793	KLF6 (directAnnotation).	EGR1; EGR2; EGR3; EGR4; IRF1; KLF1; KLF10; KLF11; KLF12; KLF13; KLF15; KLF16; KLF17; KLF2; KLF3; KLF4; KLF5; KLF7; KLF8; KLF9; MAZ; NFYA; NFYB; PATZ1; PBX3; PURA; SP1; SP2; SP3; SP4; TBX15 (inferredBy_MotifSimilarity).	269	4579	ABCA1;ABCC3;ADAMTS4;ADORA1;AGAP3;ALLC;ANGPTL2;ANKRD34A;APOE;AQP6;ARC;ARID3A;ARL4D;ARMCX1;ASL;ASS1;ATF3;ATP1A3;ATP2A3;ATP2B2;BAMBI;BBC3;BCL2L2;BCL6;BCL6B;BICD2;BIN1;BRI3;BTG2;CACNA1H;CADM4;CARD19;CBX4;CCDC107;CD151;CD276;CD4;CDH15;CEBPB;CELF4;CGN;CHST1;CHST11;CHST3;CIART;CILP2;CLEC11A;CLIP2;CLSTN3;COL5A1;COL6A1;CORO2B;CPEB2;CSDC2;CYGB;DACT3;DDAH2;DDN;DDR1;DENND1C;DNAJB5;DNPEP;DRAP1;DUSP8;EFNA1;EHD…
13	geneSet	hdpi__SCC-112	3.95	0.0791	PDS5A (directAnnotation).		253	4610	AATBC;ABCC3;ACAP3;ADAMTS4;ADAP1;ADORA1;AGAP3;AMN;AMPD2;ANGPTL2;ANK1;ANO4;AQP6;ARC;ARHGDIG;ARHGEF18;ARID3A;ARL8A;ASS1;ATP1A3;ATP2A3;ATP2B2;ATP6AP1;BCL2L2;BCL6;BCL6B;BIN1;BRI3;CADM4;CBX4;CCDC107;CCDC149;CD151;CD276;CD4;CDH15;CEBPB;CELF4;CFAP45;CGN;CHPF2;CHST1;CHST11;CHST3;CLEC11A;CLIP2;CNN2;COL27A1;COL5A1;CORO2B;CPEB3;CSDC2;CTSD;CYGB;DACT3;DNAJB5;DPYS;DUSP1;DUSP8;EFNA1;EGLN3;EHD3;ENG;ENTPD3;EPB41L1…
14	geneSet	transfac_pro__M07261	3.95	0.079	KLF2 (directAnnotation).		271	4183	AATBC;ABCA1;ABCC3;ACAP3;ACP5;ADAMTS4;ADAP1;ADM2;ADORA1;ADRA2A;AGAP3;AMN;ANGPTL2;ANKRD34A;APOE;AQP6;ARC;ARHGDIG;ARHGEF18;ARID3A;ARL4D;ARMCX1;ASL;ASS1;ATF3;ATP1A3;ATP2A3;ATP2B2;B4GALNT4;BBC3;BCL6;BCL6B;BIN1;BRI3;C4orf48;CACNA1H;CACNG8;CADM4;CBX4;CCDC107;CD151;CD276;CD4;CDH15;CEBPB;CELF4;CGN;CHST1;CHST11;CHST3;CLEC11A;CLIP2;CLSTN3;CNN2;COL5A1;COL6A1;CORO2B;CSDC2;CTSD;CYGB;CYP1A1;DACT3;DCAF4;DDR1;DNA…
15	geneSet	cisbp__M0488	3.94	0.079			235	3722	ABCA1;ABCC3;ADAP1;ADM2;ADORA1;AGAP3;ALLC;ANKRD34A;AQP6;ARC;ARHGDIG;ARID3A;ARL4D;ASS1;ATF3;ATP1A3;ATP2A3;ATP2B2;B4GALNT4;BAG3;BBC3;BCL6;BCL6B;BIN1;BRI3;BST2;C4orf48;CACNA1H;CACNG8;CADM4;CALY;CBX4;CCDC149;CD4;CDH15;CEBPB;CELF4;CGN;CHST1;CHST3;CLIP2;CNN2;COL5A1;COL6A1;COL6A3;CORO2B;CRY2;CYGB;CYP1A1;DACT3;DCBLD1;DDN;DDR1;DENND1C;DNAJB5;DNPEP;DPYS;DUSP8;EFNA1;EGLN3;EHD3;ENG;EPB41L1;EPB41L4B;EPHA2;EPHA…
16	geneSet	dbcorrdb__SMARCB1__ENCSR000EDK_1__m1	3.9	0.0785	SMARCB1 (directAnnotation).	ATF3; BACH2; CREB1; FOS; JUN; JUND; MAX; SMARCC1; TCF7L2 (inferredBy_MotifSimilarity). FOSL2 (inferredBy_MotifSimilarity_n_Orthology).	112	1607	ACAP3;ADAP1;ALDH1A3;ANGPTL2;ANO4;ANXA11;ARC;ASS1;ATF3;ATP2A3;BAG3;BBC3;BCL6;BIN1;C2CD2;CACNA2D3;CADM4;CARD19;CD151;CEBPB;CELF4;CGN;CHST1;CLEC11A;COL5A1;COL6A1;CORO2B;CSDC2;CTSD;DDR1;DNAJB5;DUSP4;EFNA1;EHD3;EPB41L1;EPB41L4B;FADS3;FAM102A;FAM131C;FAM214B;FAM43A;FBXL16;FER1L4;FOSL1;GPR3;GUCA1A;HPCAL4;HS3ST2;IL6R;IRS2;ITGA11;ITGA3;KDM6B;KIAA0513;KIF5C;LANCL3;LMBR1L;LRP4;LRRC4B;LUCAT1;MAP2K3;MAPK6;MDF…
17	geneSet	cisbp__M1939	3.89	0.0784		GLIS3 (inferredBy_MotifSimilarity). GLIS1 (inferredBy_MotifSimilarity_n_Orthology).	118	1449	ADAP1;ANKRD34A;ARC;ARHGDIG;ARID3A;ASS1;ATP2A3;ATP2B2;BBC3;BCL6;BCL6B;BIN1;CACNG8;CADM4;CCDC149;CD4;CDH15;CEBPB;CELF4;CLIP2;CNN2;COL27A1;COL5A1;COL6A1;COL6A3;CYP1A1;DACT3;DNAJB5;DUSP8;EFNA1;ENG;EPHA2;FADS3;FAM102A;FAM131C;FAM222A-AS1;FBLIM1;FBXL16;FER1L4;FGF1;FIGNL2;FMNL1;GIT1;GPR3;GRIP2;HPCA;HPCAL4;HSD11B2;IGF2-AS;JAKMIP3;JPH4;KDELR3;KIF1C;KLF6;KLHDC8B;LIN28B;LRFN1;LRRC4B;LZTS3;MEGF11;MKNK2;MMP15…
18	geneSet	hdpi__GPD1	3.85	0.078	GPD1 (directAnnotation).		308	4996	AATBC;ABCA1;ABCC3;ACAP3;ACP5;ADAP1;ADM2;ADORA1;AGAP3;ALLC;AMN;AMPD2;ANGPTL2;ANK1;ANKRD34A;APOE;AQP6;ARC;ARHGDIG;ARID3A;ARMCX3;ASS1;ATF3;ATP1A3;ATP2A3;ATP2B2;BAG3;BBC3;BCL6;BCL6B;BICD2;BIN1;BRI3;CACNA1H;CACNG8;CADM4;CBX4;CCDC107;CCDC149;CD151;CD276;CD4;CDH15;CEBPB;CELF4;CGN;CHCHD10;CHST1;CHST11;CHST3;CLCN2;CLEC11A;CLIP2;CLSTN3;CLU;CNN2;COL27A1;COL5A1;COL6A1;COL6A2;CORO2B;CSDC2;CTSD;CYGB;CYP1A1;DAC…
19	geneSet	hocomoco__SMAD2_MOUSE.H11MO.0.A	3.84	0.0779	SMAD2 (inferredBy_Orthology).		197	3224	ABCC3;ACP5;ADAP1;ADORA1;AGAP3;ALDH1A3;ALLC;ANGPTL2;ANO4;ANXA11;ARHGEF18;ASS1;ATP1A3;ATP2A3;ATP2B2;ATXN1;AZGP1;BAG3;BAMBI;BBC3;BCL6;BICD2;BIN1;BRI3;C11orf24;C2CD2;CACNA1H;CALY;CCDC149;CD151;CD276;CD4;CDH15;CELF4;CGN;CHST1;CHST11;CHST3;CLEC11A;CLIP2;COL27A1;COL5A1;CORO2B;CSDC2;CYGB;CYP1A1;DENND1C;DNPEP;EFNA1;EHD1;EHD3;ENG;EPB41L1;EPHA2;EPHA8;FAH;FAM102A;FAM131C;FAM214B;FAM222A-AS1;FBLIM1;FBP1;FBXL1…
20	geneSet	transfac_pro__M07368	3.83	0.0778	SMAD4 (directAnnotation).		163	2520	ABCC3;ACP5;ADAP1;AGAP3;ALDH1A3;ANGPTL2;ANO4;ARHGEF18;ASS1;ATP1A3;ATP2B2;ATXN1;AZGP1;B4GALNT4;BAG3;BAMBI;BBC3;BIN1;BTG2;CACNA1H;CADM4;CALY;CCDC149;CD151;CD276;CD4;CDH15;CELF4;CHST1;CHST11;CHST3;CLIP2;CNN2;COL27A1;CORO2B;CSDC2;CYP1A1;DACT3;DDR1;DENND1C;DHRS2;DNPEP;EFNA1;ENG;EPB41L1;EPHA8;FAM102A;FAM131C;FAM214B;FAM222A-AS1;FBLIM1;FBXL16;FER1L4;FGF1;FIGNL2;FMNL1;FYCO1;GAL3ST3;GNB1L;GOLGA3;GOLGA7B;GP…
21	geneSet	elemento__CCCCAGC	3.81	0.0776			154	2150	ABCC3;ACAP3;ACP5;ADAP1;ADM2;AGAP3;ANGPTL2;AQP6;ARC;ARFGAP1;ARHGDIG;ARID3A;ASS1;ATP2A3;ATP2B2;B4GALNT4;BAG3;BCL6B;BIN1;BRI3;BRSK1;CACNG8;CADM4;CD4;CDH15;CEBPB;CELF4;CGN;CHST1;CHST3;CLEC11A;CLIP2;CNN2;CORO2B;CRY2;CSDC2;DACT3;DDR1;DNPEP;DUSP8;EHD1;EHD3;EPHA2;EPHA8;FADS3;FAM102A;FAM131C;FAM222A-AS1;FBLIM1;FBXL16;FER1L4;FGF1;FIGNL2;FMNL1;FOSL1;GIT1;GLRX;GPC2;GPR3;GRAMD1B;GUCA1A;H19;HMX1;HPCA;HSD11B2;I…
22	geneSet	transfac_pro__M00649	3.79	0.0773	MAZ (directAnnotation).		276	4960	AATBC;ABCA1;ABCC3;ACAP3;ADAMTS4;ADAP1;ADCYAP1;ADORA1;ADRA2A;AGAP3;AMN;AMPD2;ANGPTL2;ANKRD34A;ANXA11;APOE;AQP6;ARC;ARID3A;ARL4D;ARMCX3;ASS1;ATF3;ATP1A3;ATP2A3;ATP2B2;ATP6AP1;ATXN1;B4GALNT4;BBC3;BCL6;BCL6B;BIN1;BRI3;C20orf194;CACNA1H;CACNG8;CADM4;CAV2;CBX4;CCDC149;CD151;CD276;CD4;CDH15;CEBPB;CELF4;CGN;CHST1;CHST11;CHST3;CLEC11A;CLIP2;CLSTN3;CNN2;COL27A1;COL5A1;COL6A1;CORO2B;CRY2;CSDC2;CTSD;CYGB;CYP…
23	geneSet	jaspar__MA0118.1	3.78	0.0772		GLIS3 (inferredBy_MotifSimilarity). GLIS1 (inferredBy_MotifSimilarity_n_Orthology).	124	1517	ADAP1;ANKRD34A;ARC;ARHGDIG;ARID3A;ASS1;ATP2A3;ATP2B2;BBC3;BCL6;BCL6B;BIN1;CACNG8;CADM4;CCDC149;CD4;CDH15;CEBPB;CELF4;CLIP2;CNN2;COL27A1;COL5A1;COL6A1;COL6A3;CYP1A1;DACT3;DNAJB5;DUSP8;EFNA1;ENG;EPHA2;FADS3;FAM102A;FAM131C;FAM222A-AS1;FBLIM1;FBXL16;FER1L4;FGF1;FIGNL2;FMNL1;GCK;GIT1;GPR3;GRIP2;HMX1;HPCA;HPCAL4;HSD11B2;IGF2-AS;JAKMIP3;JPH4;KDELR3;KIF1C;KLF6;KLHDC8B;LIN28B;LRFN1;LRRC4B;LZTS3;MCF2L;MEG…
24	geneSet	transfac_pro__M01118	3.77	0.0771	WT1 (directAnnotation).		270	4678	AATBC;ABCA1;ABCC3;ACAP3;ACP5;ADAMTS4;ADAP1;ADM2;ADORA1;ADRA2A;AMN;ANKRD34A;APOE;AQP6;ARC;ARHGEF18;ARID3A;ARL4D;ARMCX3;ASPHD1;ASS1;ATF3;ATP1A3;ATP2A3;ATP2B2;ATXN1;BBC3;BCL6;BCL6B;BIN1;BRI3;BRSK1;CACNA1H;CACNG8;CADM4;CBARP;CBX4;CCDC149;CD151;CD276;CD4;CDH15;CDKN1C;CEBPB;CELF4;CGN;CHST1;CHST11;CHST3;CLEC11A;CLIP2;CNN2;CNTN4;COL5A1;COL6A1;COL6A2;CORO2B;CSDC2;CTSD;CYGB;CYP1A1;DACT3;DDR1;DNAJB5;DNPEP;D…
25	geneSet	cisbp__M1443	3.76	0.077	HNF4A (inferredBy_Orthology).	HNF4G (inferredBy_MotifSimilarity).	143	2204	ABCC3;ADORA1;AMPD2;ARID3A;ASS1;ATF3;ATP1A3;ATP2B2;BCL6B;BRSK1;CADM4;CARD19;CBX4;CCDC149;CD276;CGN;CHST1;CHST3;CLIP2;CNN2;CORO2B;DHRS2;DNPEP;DUSP1;DUSP8;ECE2;EFNA1;EHD1;EHD3;ENG;ENTPD3;EPHA8;EPS8L1;ESRRA;FAM131C;FAM214B;FAM222A-AS1;FBLIM1;FBXL16;FER1L4;FGF1;FIGNL2;FMNL1;FRAT2;FYCO1;GAL3ST3;GRAMD1B;GRIP2;GUCA1A;HEY1;HPCA;HPCAL4;HSD17B14;ID3;IGSF8;IL6R;ISLR2;ITGA3;JAKMIP1;JAKMIP3;KCNH2;KCNK10;KDELR3…
26	geneSet	cisbp__M0532	3.76	0.077		EGR1; EGR2; EGR3; EGR4; WT1 (inferredBy_MotifSimilarity_n_Orthology).	269	4897	ABCC2;ABCC3;ABCG1;ADAMTS4;ADAP1;ADORA1;ALDH1A3;ALLC;ANKRD34A;AQP6;ARC;ARID3A;ARL8A;ARMCX3;ASS1;ATF3;ATP1A3;ATP2A3;ATP2B2;BAG3;BBC3;BCL6;BCL6B;BICD2;BIN1;BTG2;C1S;CAB39L;CACNA1H;CACNA2D3;CACNG8;CADM4;CBX4;CD4;CDH15;CEBPB;CELF4;CGN;CHST1;CHST11;CHST3;CLCN2;CLEC11A;CLIP2;CLSTN3;CNN2;COL5A1;COL6A1;COL6A3;CORO2B;CSDC2;CTSD;CYGB;CYP1A1;CYP27B1;DACT3;DDAH2;DDN;DDR1;DHRS2;DNAJB5;DNPEP;DUSP1;DUSP8;EDEM1;E…
27	geneSet	yetfasco__YML081W_2194	3.74	0.0768		EGR1; EGR2; EGR3; EGR4; WT1 (inferredBy_MotifSimilarity_n_Orthology).	270	4889	ABCA1;ABCC2;ABCC3;ABCG1;ADAMTS4;ADAP1;ADORA1;ALDH1A3;ALLC;ANKRD34A;AQP6;ARC;ARID3A;ARL8A;ARMCX3;ASS1;ATF3;ATP1A3;ATP2A3;ATP2B2;BAG3;BBC3;BCL6;BCL6B;BICD2;BIN1;BTG2;C1S;CAB39L;CACNA1H;CACNA2D3;CACNG8;CADM4;CBX4;CD4;CDH15;CEBPB;CELF4;CGN;CHST1;CHST11;CHST3;CLCN2;CLEC11A;CLIP2;CLSTN3;CNN2;COL5A1;COL6A1;COL6A3;CORO2B;CSDC2;CTSD;CYGB;CYP1A1;CYP27B1;DACT3;DDAH2;DDN;DDR1;DHRS2;DNAJB5;DNPEP;DUSP1;DUSP8;E…
28	geneSet	transfac_pro__M08906	3.71	0.0764	NR2C2 (directAnnotation).	RARA (inferredBy_MotifSimilarity).	211	3632	ABCC3;ACAP3;ADAMTS4;ADAP1;ADORA1;AGAP3;ALDH1A3;ALLC;ANGPTL2;ANK1;AQP6;ARC;ARID3A;ASL;ASS1;ATF3;ATP2B2;BCL2L2;BCL6;BIN1;BRI3;CADM4;CALY;CD276;CD4;CDH15;CELF4;CFAP45;CGN;CHST1;CNN2;CNTN4;COL5A1;COL6A1;COL6A3;CORO2B;CSDC2;CTSD;CYP1A1;CYP27B1;DNAJB5;DNPEP;DUSP1;DUSP8;EFNA1;EHD1;ENG;ENTPD3;EPB41L1;EPHA2;EPHA8;EVA1A;FADS3;FAM102A;FAM131C;FAM214B;FAM222A-AS1;FBLIM1;FBXL16;FBXL19;FER1L4;FGF1;FIGNL2;FJX1;…
29	geneSet	cisbp__M0505	3.7	0.0764			262	4503	AATBC;ABCC3;ABCG1;ACAP3;ADAMTS4;ADAP1;ADM2;ADORA1;AGAP3;ALDH1A3;AMN;AMPD2;ANGPTL2;ANK1;ARC;ARHGDIG;ARHGEF18;ARID3A;ARL8A;ASL;ASS1;ATF3;ATP1A3;ATP2A3;ATP2B2;B4GALNT4;BBC3;BCL6;BCL6B;BIN1;BRI3;BRSK1;BST2;C2CD2;CACNA1H;CADM4;CALY;CARD19;CBX4;CCDC149;CD4;CDH15;CGN;CHST1;CHST3;CLIP2;CLU;CNN2;COL5A1;COL6A1;COL6A2;CORO2B;CRY2;CTSD;CYGB;CYP1A1;DACT3;DDR1;DENND1C;DEXI;DNAJB5;DNPEP;DUSP8;EFNA1;EGLN3;EHD1;E…
30	geneSet	hdpi__PTPMT1	3.7	0.0764	PTPMT1 (directAnnotation).		271	4579	ABCA1;ABCC3;ACAP3;ADAP1;ADORA1;AGAP3;ALDH1A3;AMN;AMPD2;ANGPTL2;ANKRD34A;APOE;AQP6;ARC;ARID3A;ARL8A;ARMCX3;ASS1;ATF3;ATP1A3;ATP2A3;ATP2B2;BBC3;BCL6;BCL6B;BICD2;BIN1;BRI3;BRSK1;BTG2;CACNA1H;CACNG8;CADM4;CBX4;CCDC149;CD151;CD276;CD4;CDH15;CEBPB;CELF4;CFAP45;CGN;CHST1;CHST3;CLEC11A;CLIP2;CLSTN3;CNN2;COL27A1;COL5A1;COL6A1;COL6A2;COL6A3;CORO2B;CRY2;CSDC2;CYGB;CYP1A1;DACT3;DDN;DDR1;DHRS2;DNAJB5;DNPEP;DU…
31	geneSet	transfac_public__M00378	3.68	0.0762	PAX4 (directAnnotation).		185	2983	ABCC3;ACP5;ADAMTS4;ADORA1;ANO4;ANXA11;AQP6;ARC;ARID3A;ARMCX3;ASL;ASS1;ATF3;ATP1A3;ATP2A3;ATP2B2;ATXN1;BBC3;BCL6;BCL6B;BIN1;BTG2;CADM4;CBX4;CD276;CD4;CDH15;CEBPB;CELF4;CGN;CHST1;CHST3;CLEC11A;CLIP2;COL27A1;COL5A1;CORO2B;CSDC2;CYGB;DACT3;DCAF4;DDR1;DENND1C;DNAJB5;EFNA1;ENG;EPB41L1;EPB41L4B;EPHA2;EPHA8;FAM102A;FAM131C;FAM214B;FAM222A-AS1;FAM3C;FAM89A;FBLIM1;FBXL16;FER1L4;FGF1;FIGNL2;FMNL1;GIT1;GPR3;…
32	geneSet	transfac_public__M00048	3.68	0.0761			271	4370	AATBC;ABCC3;ACAP3;ADAP1;ADM2;ADORA1;AGAP3;AMN;AMPD2;ANKRD34A;APOE;ARC;ARHGDIG;ARID3A;ASS1;ATF3;ATP1A3;ATP2A3;ATP2B2;B4GALNT4;BAG3;BBC3;BCL6;BCL6B;BIN1;BRI3;BRSK1;C4orf48;CACNA1H;CACNG8;CADM4;CARD19;CBARP;CBX4;CCDC149;CCDC28B;CD276;CD4;CDH15;CEBPB;CELF4;CGN;CHST1;CHST11;CHST3;CLEC11A;CLIP2;CNN2;COL27A1;COL5A1;COL6A1;COL6A2;COL6A3;CORO2B;CRY2;CSDC2;CTSD;CYGB;CYP1A1;DACT3;DDAH2;DDR1;DNAJB5;DNPEP;DUS…
33	geneSet	neph__UW.Motif.0009	3.67	0.076		MAZ; MZF1; PATZ1; ZBTB17; ZNF148; ZNF281; ZNF444; ZNF467 (inferredBy_MotifSimilarity). PLAGL1 (inferredBy_MotifSimilarity_n_Orthology).	196	2926	ABCA1;ABCC3;ACAP3;ADCYAP1;ADORA1;AMPD2;ANGPTL2;ANKRD34A;ANXA11;APOE;ARC;ARID3A;ARL4D;ARMCX1;ASPHD1;ASS1;ATF3;ATP1A3;ATP2A3;ATP2B2;ATXN1;BBC3;BCL6;BCL6B;BIN1;CACNA1H;CACNG8;CADM4;CBX4;CD276;CD4;CDH15;CEBPB;CELF4;CGN;CHST1;CHST3;CLEC11A;CLIP2;CNN2;COL6A1;COL6A2;CORO2B;CSDC2;CYGB;DACT3;DDAH2;DDR1;DENND1C;DNAJB5;DNPEP;DUSP4;DUSP8;EFNA1;EPB41L1;EPB41L4B;EPHA2;EPHA8;FAM131C;FAM214B;FAM3C;FBLIM1;FBXL16;…
34	geneSet	jaspar__MA0591.1	3.66	0.0759	MAFK (inferredBy_Orthology).	BACH1; BACH2; FOS; FOSB; FOSL1; FOSL2; JUN; JUNB; JUND; MAF; MAFB; MAFF; MAFG; MEF2A; NFE2; NFE2L1; NFE2L2; NFE2L3; SMARCC1 (inferredBy_MotifSimilarity).	74	872	ACAP3;ANO4;ASS1;ATF3;ATP2A3;BAG3;BBC3;C2CD2;CACNA2D3;CADM4;CCDC149;CD151;CELF4;CHPF2;CLU;COL27A1;CORO2B;CPEB2;CSDC2;CTSD;DNPEP;DUSP4;EDEM1;EHD3;FAM219A;FGF1;G6PD;GABARAPL1;GADD45A;GADD45G;HSD11B2;HSPB8;IL13RA2;IMPDH1;ITGA3;KIFC3;LRP1B;LUCAT1;MAP2K3;MAPK6;MDFI;MEGF11;MIAT;MICAL2;MVP;NPR2;OSGIN1;PER2;PHLDA2;PIEZO1;PLCXD2;POLR3G;PPP1R9B;PRR7;PTPRN;RNF152;SHISA4;SLC22A23;SLC3A2;SLC40A1;SLC48A1;SLC7A5…
35	geneSet	jaspar__MA0056.1	3.66	0.0759	MZF1 (directAnnotation).		200	3059	AATBC;ABCA1;ABCC3;ACAP3;ADAP1;ADORA1;AGAP3;ANKRD34A;AQP6;ARC;ARID3A;ASS1;ATF3;ATP1A3;ATP2A3;ATP2B2;BAG3;BBC3;BCL6;BCL6B;BIN1;BRI3;C20orf194;CACNA1H;CACNG8;CADM4;CBX4;CD4;CDH15;CEBPB;CELF4;CGN;CHST1;CHST3;CLEC11A;CLIP2;CNN2;COL27A1;COL5A1;COL6A1;CORO2B;CSDC2;CYGB;DACT3;DDR1;DNAJB5;DNPEP;DUSP1;DUSP8;EFNA1;EHD1;ENG;EPB41L1;EPHA2;EPHA8;FAM102A;FAM131C;FAM214B;FAM222A-AS1;FBLIM1;FBXL16;FBXL19;FER1L4;F…
36	geneSet	transfac_pro__M09526	3.64	0.0757		ATF1; ATF2; ATF3; ATF4; ATF5; ATF6; ATF6B; ATF7; BACH2; BATF3; CREB1; CREB3; CREB3L4; CREB5; CREM; FOS; FOSB; FOSL1; FOSL2; JDP2; JUN; JUNB; JUND; XBP1 (inferredBy_MotifSimilarity). BACH1; CREB3L1; CREB3L2; CREBL2; NFE2; NFE2L1; NFE2L2; NFE2L3; NPDC1 (inferredBy_MotifSimilarity_n_Orthology).	54	559	ACAP3;ADAP1;ADCYAP1;ASPHD1;ATF3;BBC3;BTG2;C11orf24;CBARP;CEBPB;CLCN3;CLSTN3;COL6A3;DUSP1;DUSP8;EFR3A;EPHA2;FAM131A;FAM219A;FER1L4;GPR3;HS3ST2;HSPB8;IRF2BPL;KDM6B;KIF5C;KLF6;KLF9;LRRTM2;LZTS3;MAFF;MCF2L;MPZ;NECTIN2;PER1;PHACTR3;PKIA;PLCXD2;PRKCZ;PRR7;RORC;SCG2;SH2D3C;SHC2;SIK1;SPATA2L;STMN4;SYNGR3;SYT11;TMEM151A;TMEM198;TNFRSF12A;TRAF4;TYRO3
37	geneSet	cisbp__M0499	3.63	0.0756			284	4866	ABCA1;ABCC3;ACAP3;ADAP1;ADORA1;AGAP3;ALDH1A3;ALLC;AMN;AMPD2;ANKRD34A;APOE;AQP6;ARC;ARID3A;ARL4D;ARMCX3;ASS1;ATF3;ATP1A3;ATP2A3;ATP2B2;ATXN1;BAG3;BAMBI;BCL6;BCL6B;BICD2;BIN1;BRI3;BRSK1;BTG2;C1S;C2CD2;C4orf48;CACNA1H;CACNG8;CADM4;CBX4;CCDC107;CCDC149;CD4;CDH15;CEBPB;CELF4;CFAP45;CGN;CHST1;CHST11;CHST3;CHSY3;CLEC11A;CLIP2;CLSTN3;CLU;CNN2;COL27A1;COL5A1;COL6A1;COL6A3;CORO2B;CSDC2;CTSD;CYGB;CYP1A1;DAC…
38	geneSet	neph__UW.Motif.0326	3.63	0.0755			80	959	ADAP1;ADORA1;AMPD2;ARC;ASS1;ATP2A3;ATP2B2;BICD2;BIN1;CDH15;CELF4;CHST1;CHST3;CLIP2;COL5A1;COL6A3;CORO2B;DUSP8;ENG;EPHA8;FADS3;FAM222A-AS1;FBXL16;FGF1;FIGNL2;GOLGA3;GRAMD1A;GRIP2;GUCA1A;HPCA;HPCAL4;IMPDH1;ISLR2;KCNH2;KIFC3;KLF15;KLHL36;KRT19;LINC01315;LRFN2;LRRC4B;MDFI;MGAT4B;MKNK2;MSANTD1;NACC2;NTMT1;NTNG2;OAF;OLFM2;OSBPL5;OSGIN1;OST4;PDE4C;PER2;PHLDA2;PLXNA4;PRKCZ;PRR7;PWWP2B;RAB3IL1;RET;RHBDF1;…
39	geneSet	transfac_pro__M02281	3.62	0.0755	SP1 (directAnnotation).	EGR1; FOS; IRF1; MZF1; NFYB; PATZ1; PBX3; PGAM2; SP2; SP3; SP4; TEAD2; WT1; ZBTB17; ZBTB7B; ZNF148; ZNF281; ZNF444 (inferredBy_MotifSimilarity). SP5 (inferredBy_MotifSimilarity_n_Orthology).	281	4998	ABCA1;ABCC3;ADAMTS4;ADAP1;ADCYAP1;ADORA1;AGAP3;AMPD2;ANGPTL2;ANKRD34A;APOE;AQP6;ARC;ARID3A;ARL4D;ARL8A;ARMCX1;ARMCX3;ASPHD1;ASS1;ATF3;ATP1A3;ATP2A3;ATP2B2;ATXN1;BAG3;BAMBI;BBC3;BCL6;BCL6B;BIN1;BRI3;BRSK1;CACNA1H;CACNG8;CADM4;CAV2;CBX4;CD151;CD4;CDH15;CDKN1C;CEBPB;CELF4;CGN;CHST1;CHST11;CHST3;CHSY3;CLEC11A;CLIP2;CLSTN3;CLU;CNN2;COL5A1;COL6A1;COL6A2;CORO2B;CSDC2;CTSD;CYGB;CYP27B1;DACT3;DDAH2;DDIT3;…
40	geneSet	transfac_pro__M01835	3.61	0.0754	KLF4 (directAnnotation).		272	4724	ABCA1;ABCC3;ACAP3;ADAP1;ADORA1;AGAP3;AMPD2;ANGPTL2;ANK1;ANKRD34A;AQP6;ARC;ARID3A;ARMCX3;ASS1;ATF3;ATP1A3;ATP2A3;ATP2B2;ATP6AP1;AZGP1;B4GALNT4;BAG3;BCL6;BCL6B;BICD2;BIN1;BRI3;BTG2;CACNA1H;CACNG8;CADM4;CBX4;CD151;CD276;CD4;CDH15;CEBPB;CELF4;CGN;CHST1;CHST11;CHST3;CLEC11A;CLIP2;CLSTN3;CLU;COL27A1;COL5A1;COL6A1;COL6A3;CORO2B;CRY2;CSDC2;CTSD;CYGB;CYP1A1;DACT3;DCLK2;DDN;DDR1;DNAJB5;DNPEP;DUSP4;DUSP8;EF…
41	geneSet	hdpi__UBB	3.6	0.0752	UBB (directAnnotation).		287	4855	AATBC;ABCC3;ACAP3;ADAP1;ADM2;ADORA1;AGAP3;ALDH1A3;AMN;ANGPTL2;ANKRD34A;ANXA11;APOE;AQP6;ARC;ARID3A;ARL8A;ARMCX3;ASS1;ATF3;ATP1A3;ATP2A3;ATP2B2;AZGP1;BBC3;BCL6;BCL6B;BICD2;BIN1;BRI3;BRSK1;CACNA1H;CACNG8;CADM4;CALY;CARD19;CBX4;CCDC149;CD151;CD276;CD4;CDH15;CEBPB;CELF4;CFAP45;CGN;CHCHD10;CHST1;CHST3;CLIP2;CLSTN3;CNN2;COL27A1;COL5A1;COL6A1;COL6A2;COL6A3;CORO2B;CRY2;CSDC2;CYGB;CYP1A1;DACT3;DDN;DDR1;DH…
42	geneSet	transfac_pro__M07040	3.58	0.075	KLF4 (directAnnotation).		202	2718	ABCC3;ACAP3;ADAMTS4;ADAP1;ADORA1;AGAP3;ANKRD34A;AQP6;ARC;ARID3A;ARMCX3;ASS1;ATF3;ATP1A3;ATP2A3;ATP2B2;BAG3;BCL6;BCL6B;BIN1;BRI3;CACNG8;CADM4;CBX4;CD4;CDH15;CEBPB;CELF4;CGN;CHST1;CHST11;CHST3;CLIP2;CLSTN3;COL5A1;COL6A1;CORO2B;CSDC2;CYGB;CYP1A1;DACT3;DDN;DDR1;DNAJB5;DNPEP;DUSP4;DUSP8;EFNA1;ENG;EPB41L1;EPHA2;EPHA8;FADS3;FAM102A;FAM131A;FAM131C;FAM214B;FAM222A-AS1;FBLIM1;FBXL16;FBXL19;FER1L4;FGF1;FIG…
43	geneSet	transfac_pro__M00444	3.56	0.0749	VDR (directAnnotation).		254	4800	ABCA1;ABCC3;ACAP3;ADAMTS4;ADAP1;ADCYAP1;ADORA1;AGAP3;ANGPTL2;ANXA11;AQP6;ARC;ARID3A;ARMCX1;ARMCX3;ASS1;ATF3;ATP1A3;ATP2A3;ATP2B2;BAMBI;BBC3;BCL6;BCL6B;BIN1;BTG2;C1S;C20orf194;CACNA2D3;CACNG8;CADM4;CBX4;CCDC107;CCDC149;CD4;CDH15;CEBPB;CELF4;CFAP45;CGN;CHST1;CHST11;CHST3;CIART;CLIP2;CLSTN3;CNTN4;COL27A1;COL6A1;COL6A3;CORO2B;CRY2;CSDC2;CYGB;CYP1A1;DACT3;DDR1;DNAJB5;DNPEP;DUSP4;DUSP8;ECE2;EFNA1;EGLN3…
44	geneSet	cisbp__M1552	3.55	0.0748	SP110 (inferredBy_Orthology).		259	3836	AATBC;ABCA1;ABCC3;ACAP3;ADAMTS4;ADAP1;ADORA1;AGAP3;AMPD2;ANKRD34A;AQP6;ARC;ARID3A;ARMCX3;ASS1;ATF3;ATP1A3;ATP2A3;ATP2B2;B4GALNT4;BBC3;BCL2L2;BCL6;BCL6B;BIN1;BRI3;BTG2;C1S;C2CD2;CACNA1H;CACNG8;CADM4;CBX4;CD4;CDH15;CEBPB;CELF4;CGN;CHST1;CHST3;CLEC11A;CLIP2;CLSTN3;CNN2;COL5A1;COL6A1;COL6A2;CORO2B;CRY2;CSDC2;CTSD;CYGB;CYP1A1;DACT3;DDN;DDR1;DENND1C;DHRS2;DNAJB5;DNPEP;DUSP4;DUSP8;EFNA1;EHD3;ENG;EPB41L1…
45	geneSet	hocomoco__ZBT7A_HUMAN.H11MO.0.A	3.55	0.0747	ZBTB7A (directAnnotation).		265	4839	AATBC;ABCA1;ABCC3;ACP5;ADAP1;ADORA1;AGAP3;AGTR2;ALDH1A3;ALLC;AMN;AMPD2;ANGPTL2;ANK1;ANO3;ANO4;ANXA11;ARC;ARFGAP1;ARHGDIG;ARHGEF18;ARID3A;ARL8A;ASS1;ATF3;ATP1A3;ATP2A3;ATP2B2;ATXN1;B4GALNT4;BAG3;BBC3;BCL6;BCL6B;BIN1;BRSK1;BTG2;C11orf24;C2CD2;CACNA1H;CACNG8;CADM4;CALY;CAV2;CBX4;CCDC149;CD276;CD4;CDH15;CEBPB;CELF4;CGN;CHST1;CHST11;CHST3;CLIP2;CLU;CNN2;CNTN4;COL27A1;COL5A1;COL6A1;COL6A2;COL6A3;CORO2B…
46	geneSet	transfac_pro__M00720	3.55	0.0747			311	4998	AATBC;ABCA1;ABCC3;ACAP3;ACP5;ADAMTS4;ADAP1;ADM2;ADORA1;AGAP3;ALLC;AMN;AMPD2;ANGPTL2;ANK1;ANKRD34A;APOE;AQP6;ARC;ARHGDIG;ARHGEF18;ARID3A;ARL4D;ARMCX3;ASL;ASS1;ATF3;ATP1A3;ATP2A3;ATP2B2;B4GALNT4;BAG3;BBC3;BCL2L2;BCL6;BCL6B;BICD2;BIN1;BRI3;C2CD2;CACNA1H;CACNG8;CADM4;CBX4;CCDC107;CCDC28B;CD4;CDH15;CEBPB;CELF4;CGN;CHCHD10;CHST1;CHST3;CLCN2;CLEC11A;CLIP2;CLSTN3;CNN2;COL27A1;COL5A1;COL6A1;CORO2B;CSDC2;C…
47	geneSet	hocomoco__HAND1_HUMAN.H11MO.1.D	3.52	0.0744	HAND1 (directAnnotation).		284	4831	AATBC;ABCC3;ACAP3;ADAP1;ADM2;ADORA1;AGAP3;ALLC;AMPD2;ANGPTL2;ANK1;ANXA11;AQP6;ARC;ARID3A;ARL8A;ASL;ASS1;ATF3;ATP1A3;ATP2A3;ATP2B2;AZGP1;B4GALNT4;BAG3;BBC3;BCL2L2;BICD2;BIN1;BRI3;BTG2;C11orf24;CACNA1H;CADM4;CARD19;CBARP;CBX4;CD151;CD276;CD4;CDH15;CEBPB;CELF4;CGN;CHST1;CHST11;CHST3;CLEC11A;CLIP2;CNN2;COL27A1;COL5A1;COL6A1;COL6A2;CORO2B;CRY2;CSDC2;CTSD;CYGB;CYP1A1;DDR1;DEXI;DHRS2;DNPEP;DUSP1;DUSP8;E…
48	geneSet	transfac_pro__M01859	3.52	0.0744	TFAP2C (directAnnotation).		248	4177	AATBC;ABCC3;ACAP3;ADAP1;ADORA1;AGAP3;ALLC;AMPD2;ANGPTL2;ANK1;ANXA11;AQP6;ARC;ARHGEF18;ARID3A;ASS1;ATF3;ATP1A3;ATP2A3;ATP2B2;B4GALNT4;BAG3;BBC3;BICD2;BIN1;BRI3;C11orf24;CACNA1H;CADM4;CARD19;CBARP;CBX4;CCDC107;CCDC9;CD151;CD4;CDH15;CEBPB;CELF4;CFAP45;CGN;CHCHD10;CHST1;CHST3;CLEC11A;CLIP2;COL27A1;COL5A1;COL6A1;CORO2B;CSDC2;CTSD;CYGB;DEXI;DNAJB5;DNPEP;DUSP8;EFNA1;EHD1;EHD3;ENG;EPB41L1;EPB41L4B;EPHA2;…
49	geneSet	cisbp__M0470	3.51	0.0743			242	4569	AATBC;ABCC3;ABCG1;ACAP3;ADAMTS4;ADAP1;ADORA1;ALDH1A3;AMPD2;ARC;ARHGDIG;ARHGEF18;ARID3A;ARL8A;ASS1;ATF3;ATP1A3;ATP2A3;ATP2B2;B4GALNT4;BBC3;BCL2L2;BCL6;BCL6B;BIN1;BST2;C2CD2;CACNA1H;CACNG8;CADM4;CALY;CARD19;CBX4;CCDC149;CD276;CD4;CDH15;CGN;CHST1;CHST3;CLU;CNN2;COL5A1;COL6A1;COL6A3;CORO2B;CRY2;CTSD;CTU1;CYGB;CYP1A1;DACT3;DCLK2;DENND1C;DEXI;DHRS2;DNAJB5;DNPEP;DUSP4;DUSP8;EFNA1;EGLN3;EHD1;EHD3;ENG;EPB…
50	geneSet	transfac_pro__M07277	3.51	0.0743	KLF5 (directAnnotation).	KLF12; KLF6; MAZ; SP1; SP2; SP3; SP4 (inferredBy_MotifSimilarity).	297	4921	AATBC;ABCA1;ABCC3;ACAP3;ADAMTS4;ADAP1;ADORA1;ADRA2A;AGAP3;AMN;AMPD2;ANGPTL2;ANKRD34A;ANXA11;APOE;AQP6;ARC;ARID3A;ARMCX1;ARMCX3;ASS1;ATF3;ATP1A3;ATP2A3;ATP2B2;BAG3;BBC3;BCL6;BCL6B;BICD2;BIN1;BRI3;C1S;CACNA1H;CACNG8;CADM4;CBX4;CCDC107;CD151;CD4;CDH15;CEBPB;CELF4;CFAP45;CGN;CHST1;CHST11;CHST3;CIART;CLEC11A;CLIP2;CLSTN3;CNN2;COL27A1;COL5A1;COL6A1;COL6A2;CORO2B;CSDC2;CTSD;CYGB;CYP1A1;DACT3;DDAH2;DDN;D…
51	geneSet	transfac_pro__M01822	3.51	0.0743	KLF6 (directAnnotation).		304	4839	AATBC;ABCC3;ACAP3;ADAMTS4;ADAP1;ADORA1;AGAP3;ALDH1A3;AMN;AMPD2;ANK1;ANKRD34A;AQP6;ARC;ARHGDIG;ARID3A;ARL8A;ARMCX3;ASS1;ATF3;ATP1A3;ATP2A3;ATP2B2;BAG3;BBC3;BCL6;BCL6B;BICD2;BIN1;BRI3;BRSK1;BTG2;C2CD2;C4orf48;CACNA1H;CACNG8;CADM4;CARD19;CBX4;CCDC149;CD151;CD276;CD4;CDH15;CEBPB;CELF4;CGN;CHST1;CHST11;CHST3;CLEC11A;CLIP2;CLSTN3;CLU;CNN2;COL27A1;COL5A1;COL6A1;COL6A2;COL6A3;CORO2B;CRY2;CSDC2;CTSD;CYGB;…
52	geneSet	transfac_pro__M07486	3.51	0.0743			266	4569	AATBC;ABCA1;ABCC3;ACAP3;ADAMTS4;ADAP1;ADORA1;AGAP3;AGAP5;AMN;ANK1;ANKRD34A;ANXA11;APOE;ARC;ARHGDIG;ARID3A;ASPHD1;ASS1;ATF3;ATP1A3;ATP2A3;ATP2B2;BAG3;BAMBI;BBC3;BCL6;BCL6B;BIN1;BRI3;BTG2;C4orf48;CACNA1H;CACNG8;CADM4;CBX4;CCDC149;CD4;CDH15;CEBPB;CELF4;CHST1;CHST3;CLCN2;CLEC11A;CLIP2;CLSTN3;CNN2;COL5A1;COL6A1;COL6A2;CORO2B;CRY2;CSDC2;CTSD;CYGB;DACT3;DDR1;DNAJB5;DUSP4;DUSP8;EFNA1;EGLN3;ENG;EPB41L1;EP…
53	geneSet	hdpi__ZDHHC5	3.51	0.0742	ZDHHC5 (directAnnotation).		286	4871	AATBC;ABCA1;ABCC3;ACAP3;ADAMTS4;ADAP1;ADORA1;AGAP3;ALDH1A3;ALLC;AMPD2;ANKRD34A;AQP6;ARC;ARID3A;ARL4D;ARMCX3;ASPHD1;ASS1;ATF3;ATP1A3;ATP2A3;ATP2B2;BAG3;BBC3;BCL6;BCL6B;BICD2;BIN1;BRI3;BTG2;C1S;C2CD2;CACNA1H;CACNG8;CADM4;CBX4;CCDC149;CD4;CDH15;CEBPB;CELF4;CGN;CHST1;CHST11;CHST3;CLEC11A;CLIP2;CLSTN3;CLU;CNN2;COL27A1;COL5A1;COL6A1;COL6A2;COL6A3;CORO2B;CSDC2;CTSD;CYGB;CYP1A1;DACT3;DDN;DDR1;DNAJB5;DNPE…
54	geneSet	hdpi__ASCC1	3.5	0.0742	ASCC1 (directAnnotation).		279	4870	ABCC3;ACAP3;ADAP1;ADORA1;AGAP3;AMPD2;ANGPTL2;ANK1;ANKRD34A;ANO4;APOE;AQP6;ARC;ARID3A;ARL4D;ARMCX1;ARMCX3;ASS1;ATF3;ATP1A3;ATP2A3;ATP2B2;ATXN1;BAG3;BAMBI;BBC3;BCL6;BCL6B;BICD2;BIN1;BRI3;BTG2;CACNA1H;CACNG8;CADM4;CBX4;CCDC107;CD151;CD276;CD4;CDH15;CEBPB;CELF4;CFAP45;CGN;CHST1;CHST11;CHST3;CHSY3;CIART;CLEC11A;CLIP2;CLSTN3;CLU;CNTN4;COL27A1;COL5A1;COL6A1;COL6A3;CORO2B;CRY2;CSDC2;CYGB;CYP1A1;CYP27B1;D…
55	geneSet	c2h2_zfs__M3835	3.49	0.0741	ZBTB7A (directAnnotation).	BRF2; EZH2; FOS; IRF1; MXI1; NFYB; POLR2A; RAD21; SP1; SP2 (inferredBy_MotifSimilarity).	265	4912	ABCA1;ACAP3;ACP5;ADAMTS4;ADAP1;ADCYAP1;ADORA1;ADRA2A;AGAP3;ALDH1A3;ALLC;AMN;AMPD2;ANGPTL2;ANK1;ANO3;ANXA11;ARHGDIG;ARID3A;ARL8A;ARMCX3;ASPHD1;ASS1;ATF3;ATP1A3;ATP2B2;ATXN1;B4GALNT4;BBC3;BCL2L2;BCL6;BCL6B;BIN1;BRSK1;C2CD2;CACNA1H;CACNG8;CADM4;CALY;CBX4;CCDC149;CD276;CD4;CDH15;CDKN1C;CEBPB;CELF4;CHST1;CHST3;CLCN2;CLEC11A;CLIP2;CNN2;COL5A1;COL6A1;COL6A2;COL6A3;CORO2B;CTSD;CYGB;DACT3;DCAF4;DCBLD1;DNA…
56	geneSet	cisbp__M2399	3.49	0.074			270	4614	AATBC;ABCC3;ACAP3;ADAP1;ADM2;ADORA1;AGAP3;AMN;ANGPTL2;ANKRD34A;APOE;ARC;ARHGEF18;ARID3A;ARMCX3;ASS1;ATF3;ATP1A3;ATP2A3;ATP2B2;B4GALNT4;BAG3;BBC3;BCL6;BCL6B;BIN1;BRSK1;C4orf48;CAB39L;CACNA1H;CACNA2D3;CACNG8;CADM4;CARD19;CBARP;CBX4;CCDC149;CD276;CD4;CDH15;CEBPB;CELF4;CFAP45;CGN;CHST1;CHST11;CHST3;CLEC11A;CLIP2;CNN2;COL27A1;COL5A1;COL6A1;COL6A3;CORO2B;CRY2;CSDC2;CTSD;CYGB;CYP1A1;DACT3;DDR1;DNAJB5;DN…
57	geneSet	yetfasco__YMR037C_1380	3.48	0.074	MECOM; PRDM13; PRDM16 (inferredBy_Orthology).		261	4006	ABCC3;ACAP3;ADAMTS4;ADAP1;ADORA1;AGAP3;ALDH1A3;AMPD2;ANGPTL2;ANK1;ANKRD34A;AQP6;ARC;ARID3A;ARL8A;ARMCX1;ASL;ASS1;ATF3;ATP1A3;ATP2A3;ATP2B2;AZGP1;BAG3;BCL6;BCL6B;BIN1;BRI3;BRSK1;BTG2;C2CD2;CACNA1H;CACNG8;CADM4;CBX4;CCDC149;CD276;CD4;CDH15;CELF4;CGN;CHST1;CHST11;CHST3;CLEC11A;CLIP2;CLSTN3;CLU;CNN2;COL27A1;COL5A1;COL6A1;COL6A3;CORO2B;CRY2;CSDC2;CYGB;CYP1A1;DACT3;DDN;DDR1;DHRS2;DNAJB5;DNPEP;DUSP4;DUS…
58	geneSet	tfdimers__MD00443	3.48	0.0739	SREBF2; WT1 (directAnnotation).		283	4995	ABCA1;ABCC3;ADAP1;ADORA1;ADRA2A;AGAP3;ALDH1A3;ANGPTL2;ANKRD34A;ANXA11;APOE;AQP6;ARC;ARHGDIG;ARID3A;ARL4D;ARMCX1;ARMCX3;ASS1;ATF3;ATP1A3;ATP2A3;ATP2B2;ATXN1;BAG6;BAMBI;BBC3;BCL6;BIN1;BRSK1;CACNA1H;CACNG8;CADM4;CBX4;CCDC107;CCDC126;CCDC28B;CD276;CD4;CDH15;CEBPB;CELF4;CGN;CHST1;CHST11;CHST3;CIART;CLCN2;CLEC11A;CLIP2;CLSTN3;CNN2;CNTN4;COL5A1;COL6A1;COL6A3;CORO2B;CPEB3;CRY2;CSDC2;CYGB;DACT3;DDR1;DNAJB…
59	geneSet	hocomoco__VEZF1_HUMAN.H11MO.1.C	3.47	0.0739	VEZF1 (directAnnotation).	EGR2; MAZ; WT1 (inferredBy_MotifSimilarity). SP1; SP5 (inferredBy_MotifSimilarity_n_Orthology).	250	4221	ABCA1;ABCC3;ADAMTS4;ADAP1;ADORA1;AGAP3;ANK1;ANKRD34A;APOE;AQP6;ARID3A;ARMCX1;ARMCX3;ASPHD1;ASS1;ATF3;ATP1A3;ATP2A3;ATP2B2;ATXN1;BAMBI;BCL2L2;BCL6;BCL6B;BIN1;BTG2;CACNG8;CADM4;CBX4;CD276;CD4;CDH15;CELF4;CFAP45;CGN;CHST1;CHST11;CHST3;CHSY3;CLEC11A;CLIP2;CLSTN3;CLU;COL27A1;COL5A1;COL6A1;COL6A3;CORO2B;CRY2;CSDC2;CYGB;CYP1A1;DACT3;DDN;DDR1;DNAJB5;DNPEP;DUSP4;DUSP8;EFNA1;EHD3;ENG;ENTPD3;EPB41L1;EPB41L4…
60	geneSet	cisbp__M0523	3.47	0.0739			188	2776	ABCA1;ABCC3;ADAMTS4;ADAP1;ADORA1;ANKRD34A;APOE;AQP6;ARC;ARID3A;ARL4D;ARMCX3;ASS1;ATF3;ATP1A3;ATP2A3;ATP2B2;BCL6;BCL6B;BIN1;C4orf48;CACNA2D3;CACNG8;CADM4;CBX4;CD4;CDH15;CEBPB;CELF4;CHST1;CHST11;CHST3;CLCN2;CLEC11A;CLIP2;CLSTN3;CNN2;COL5A1;COL6A1;CORO2B;CYGB;DACT3;DDR1;DNAJB5;DNPEP;DUSP8;EFNA1;ENG;ENTPD3;EPB41L1;EPB41L4B;EPHA2;EPHA8;FADS3;FAM102A;FAM131C;FAM214B;FAM222A-AS1;FBLIM1;FBXL16;FER1L4;FIG…
61	geneSet	transfac_pro__M03569	3.47	0.0738	VDR (directAnnotation).		184	2988	AATBC;ABCC3;ACP5;ADAMTS4;ADAP1;ADORA1;ALDH1A3;AMPD2;ANK1;ANXA11;APOL2;ARFGAP3;ARID3A;ASS1;ATF3;ATP2B2;BCL6B;BIN1;BTG2;CACNG8;CADM4;CARD19;CCDC149;CD276;CD4;CDH15;CEBPB;CGN;CHCHD10;CHST1;CHST3;COL5A1;CORO2B;CSDC2;CTSD;DNAJB5;DNPEP;DUSP8;ECE2;EFNA1;ENG;ENTPD3;EPHA8;EVA1A;FAM131C;FAM214B;FAM222A-AS1;FAM3C;FBLIM1;FBXL16;FBXL19;FER1L4;FGF1;FIGNL2;FMNL1;FRAT2;GAL3ST3;GIT1;GPC2;GPR3;GRAMD1B;GRIP2;GUCA1A…
62	geneSet	hocomoco__SALL4_HUMAN.H11MO.0.B	3.47	0.0738	SALL4 (directAnnotation).		261	4139	AATBC;ABCA1;ABCC3;ACAP3;ACP5;ADAMTS4;ADAP1;ADM2;ADORA1;AGAP3;AMPD2;ANK1;ANKRD34A;ANXA11;APOE;AQP6;ARC;ARHGDIG;ARID3A;ARMCX3;ASL;ASS1;ATF3;ATP1A3;ATP2A3;ATP2B2;ATP6AP1;BAG3;BBC3;BCL6;BCL6B;BIN1;BRI3;C4orf48;CACNA1H;CADM4;CBX4;CCDC149;CD151;CD4;CDH15;CDKN1C;CEBPB;CELF4;CGN;CHST1;CHST3;CLCN2;CLEC11A;CLIP2;CLSTN3;CNN2;COL5A1;COL6A1;COL6A3;CORO2B;CSDC2;CYGB;CYP1A1;DACT3;DDR1;DNAJB5;DNPEP;DUSP8;EFNA1;E…
63	geneSet	dbcorrdb__RCOR1__ENCSR000EFG_1__m2	3.47	0.0738	RCOR1 (directAnnotation).		73	905	ABCC3;ACP5;AGTR2;AMPD2;ANGPTL2;ASS1;ATP2A3;ATP2B2;CACNA2D3;CADM4;CD276;CGN;CHST1;CHST3;CLIP2;CORO2B;DDN;DNAJB5;DNPEP;ENG;EPB41L1;EPB41L4B;EPHA8;FADS3;FAM131C;FAM222A-AS1;FBXL16;FGF1;FIGNL2;GOLGA7B;GRIP2;GUCA1A;HPCA;HSPB8;KCNH2;KDELR3;KIF17;KIFC3;LRFN2;MAP2K3;MCF2L;MEGF11;MIAT;MICAL2;MMP17;NOVA2;NTNG2;OAF;OSBPL5;OSGIN1;PDE4C;PGF;PHACTR3;PLXNA2;POU2F2;PPFIA3;PTGS1;RAB3IL1;RAPGEF3;RHBDF1;SCRT2;SEMA5…
64	geneSet	tfdimers__MD00435	3.46	0.0738	IKZF2; PAX4 (directAnnotation).		82	1055	ADORA1;ARMCX3;ASS1;ATP1A3;ATP2B2;BCL6;BRSK1;CADM4;CD276;CD4;CELF4;CHST1;CLSTN3;DACT3;DENND1C;DNAJB5;DNPEP;ENG;EPHA8;EPS8L1;FAM214B;FGF1;FIGNL2;FJX1;FMNL1;GAL3ST3;GRAMD1B;GUCA1A;HPCAL4;HSD17B14;ID3;ISLR2;KDM6B;LHFPL2;LINC00511;LRFN2;LRRC4B;MAFF;MAP1A;MDFI;MEGF11;MMP15;MPZ;NDUFA4L2;NECTIN2;NOVA2;NR1D1;NRROS;OLFM2;P4HA2;PDIA5;PGF;PHLDB3;PLXNA2;PLXNA4;PPP1R9B;PRTG;PTGS1;PTPRH;RAPGEF3;RORC;S100A16;SCR…
65	geneSet	transfac_pro__M00706	3.46	0.0737	GTF2I (directAnnotation).		236	3909	ABCA1;ABCC3;ADAMTS4;ADAP1;ADORA1;AGAP3;ALDH1A3;AMPD2;ANKRD34A;AQP6;ARC;ARID3A;ARMCX3;ASPHD1;ASS1;ATF3;ATP1A3;ATP2A3;ATP2B2;B4GALNT4;BAG3;BBC3;BCL6;BCL6B;BIN1;BRSK1;BTG2;C1S;CACNG8;CADM4;CCDC107;CD4;CDH15;CELF4;CGN;CHST1;CHST11;CHST3;CLIP2;CLSTN3;COL27A1;COL5A1;COL6A1;CORO2B;CRY2;CSDC2;CYGB;CYP1A1;DACT3;DDR1;DEXI;DNAJB5;DNPEP;DUSP8;EFNA1;EHD3;ENG;EPB41L1;EPB41L4B;EPHA2;EPHA8;EPS8L1;FADS3;FAM131C;F…
66	geneSet	hocomoco__PATZ1_HUMAN.H11MO.1.C	3.45	0.0736	PATZ1 (directAnnotation).		219	3479	ABCC3;ACAP3;ADAMTS4;ADAP1;ADORA1;AGAP3;AMPD2;ANKRD34A;APOE;AQP6;ARID3A;ARMCX3;ASPHD1;ASS1;ATF3;ATP1A3;ATP2B2;AZGP1;BBC3;BCL2L2;BCL6;BCL6B;BIN1;BRSK1;CACNA1H;CACNG8;CADM4;CBX4;CD151;CD276;CD4;CDH15;CELF4;CGN;CHST1;CHST11;CHST3;CLEC11A;CLIP2;CLSTN3;COL5A1;COL6A1;CORO2B;CSDC2;CYGB;CYP1A1;DACT3;DDN;DDR1;DNAJB5;DNPEP;DUSP4;DUSP8;EFNA1;ENG;EPB41L1;EPB41L4B;EPHA2;EPHA8;EPS8L1;EVA1A;FADS3;FAM102A;FAM131C…
67	geneSet	cisbp__M6488	3.43	0.0735	SREBF2 (directAnnotation).	SREBF1 (inferredBy_MotifSimilarity). NR0B1 (inferredBy_MotifSimilarity_n_Orthology).	247	4178	AATBC;ABCC3;ACAP3;ACP5;ADAP1;ADORA1;AGAP3;ALDH1A3;ANGPTL2;ANKRD34A;ANO4;AQP6;ARC;ARID3A;ARL4D;ASS1;ATF3;ATP1A3;ATP2A3;ATP2B2;AZGP1;B4GALNT4;BAG3;BBC3;BCL6;BCL6B;BIN1;BRI3;BTG2;CACNA1H;CADM4;CCDC107;CCDC149;CD151;CD4;CDH15;CEBPB;CELF4;CHST1;CHST3;CLEC11A;CLIP2;COL27A1;COL5A1;COL6A3;CORO2B;CSDC2;CYGB;CYP1A1;DACT3;DCAF4;DDN;DDR1;DNAJB5;DNPEP;DUSP1;DUSP8;EFNA1;EGLN3;EHD3;ENG;EPB41L1;EPB41L4B;EPHA2;EP…
68	geneSet	yetfasco__YGR067C_2191	3.43	0.0734			169	2492	ABCA1;ABCC3;ADAP1;ADORA1;ANKRD34A;AQP6;ARC;ARID3A;ARMCX3;ASS1;ATF3;ATP1A3;ATP2A3;ATP2B2;BCL6;BCL6B;BIN1;CACNG8;CADM4;CBX4;CD4;CDH15;CEBPB;CELF4;CHST1;CHST11;CHST3;CLEC11A;CLIP2;CLSTN3;CNN2;COL5A1;COL6A1;CORO2B;CYGB;DACT3;DDR1;DNAJB5;DNPEP;DUSP8;EFNA1;ENG;EPB41L4B;EPHA2;EPHA8;FAM102A;FAM131C;FAM214B;FAM222A-AS1;FAM43A;FBLIM1;FBXL16;FER1L4;FGF1;FIGNL2;FMNL1;GAL3ST3;GIT1;GRAMD1B;GRIP2;HMX1;HPCA;HPCA…
69	geneSet	hocomoco__SRBP2_HUMAN.H11MO.0.B	3.43	0.0734	SREBF2 (directAnnotation).	SREBF1 (inferredBy_MotifSimilarity). NR0B1 (inferredBy_MotifSimilarity_n_Orthology).	252	4403	AATBC;ABCC3;ACAP3;ACP5;ADAP1;ADORA1;AGAP3;ALDH1A3;ANGPTL2;ANKRD34A;ANO4;APOE;AQP6;ARC;ARID3A;ARL4D;ASS1;ATF3;ATP1A3;ATP2A3;ATP2B2;ATP6AP1;AZGP1;B4GALNT4;BAG3;BBC3;BCL6;BCL6B;BIN1;BRI3;BTG2;CACNA1H;CADM4;CCDC107;CCDC149;CD151;CD4;CDH15;CEBPB;CELF4;CHST1;CHST11;CHST3;CLEC11A;CLIP2;COL27A1;COL5A1;COL6A3;CORO2B;CSDC2;CYGB;CYP1A1;DACT3;DCAF4;DDIT3;DDN;DDR1;DNAJB5;DNPEP;DUSP1;DUSP8;EFNA1;EGLN3;EHD3;ENG…
70	geneSet	cisbp__M0527	3.43	0.0734	MECOM; PRDM13; PRDM16 (inferredBy_Orthology).		291	4979	AATBC;ABCA1;ABCC3;ABCG1;ACAP3;ADAMTS4;ADAP1;ADORA1;AGAP3;AGTR2;ALDH1A3;AMN;AMPD2;ANK1;ANKRD34A;ARC;ARHGDIG;ARID3A;ARL8A;ARMCX1;ASS1;ATF3;ATP1A3;ATP2A3;ATP2B2;BAG3;BBC3;BCL6;BCL6B;BIN1;BRSK1;BST2;BTG2;C1S;C20orf194;C2CD2;C4orf48;CACNA1H;CACNG8;CADM4;CARD19;CBX4;CCDC107;CCDC149;CD276;CD4;CDH15;CEBPB;CELF4;CFAP45;CGN;CHST1;CHST3;CLEC11A;CLIP2;CLSTN3;CLU;CNN2;COL27A1;COL5A1;COL6A1;COL6A3;CORO2B;CRY2;…
71	geneSet	transfac_pro__M03814	3.42	0.0733	KLF5 (directAnnotation).	BRF1; BRF2; CTCF; EGR1; ESRRA; FOS; IRF1; KLF3; KLF9; MAZ; NELFE; NFYA; NFYB; PBX3; POLR2A; RBBP5; SMARCA4; SP1; SP2; SP3; SP4; STAT1 (inferredBy_MotifSimilarity). SP6; SP7; SP8; SP9 (inferredBy_MotifSimilarity_n_Orthology).	273	4960	ABCA1;ABCC3;ACAP3;ADAP1;ADORA1;AGAP3;ALDH1A3;ANGPTL2;ANKRD34A;ANO4;APOE;AQP6;ARC;ARID3A;ASS1;ATF3;ATP1A3;ATP2A3;ATP2B2;ATXN1;B4GALNT4;BAG3;BBC3;BCL6;BCL6B;BIN1;BRI3;BRSK1;C2CD2;CACNA1H;CACNG8;CADM4;CBX4;CCDC107;CCDC149;CCDC9;CD4;CDH15;CEBPB;CELF4;CHST1;CHST11;CHST3;CIART;CILP2;CLEC11A;CLIP2;CLSTN3;CNN2;COL5A1;COL6A1;COL6A3;CORO2B;CSDC2;CYP27B1;DACT3;DCBLD1;DDAH2;DDR1;DNAJB5;DNPEP;DUSP4;DUSP8;DYNC…
72	geneSet	taipale_cyt_meth__BATF3_NRTGAYGTCAYN_eDBD	3.41	0.0732	BATF3 (directAnnotation).	ATF1; ATF2; ATF3; ATF4; ATF5; ATF6; ATF6B; ATF7; BACH2; CREB1; CREB3; CREB3L4; CREB5; CREM; FOS; FOSB; FOSL1; FOSL2; JDP2; JUN; JUNB; JUND; XBP1 (inferredBy_MotifSimilarity). BACH1; CREB3L1; CREB3L2; CREBL2; NFE2; NFE2L1; NFE2L2; NFE2L3; NPDC1 (inferredBy_MotifSimilarity_n_Orthology).	74	940	ACAP3;ADAP1;ANGPTL2;ANK1;ANO4;ARL4D;ASPHD1;ATF3;BBC3;BTG2;C11orf24;CBARP;CEBPB;CLCN3;CLSTN3;COL6A3;DNAJB5;DUSP1;DUSP8;EFR3A;EPHA2;FAM131A;FAM131C;FAM219A;FER1L4;FGF1;GABARAPL1;GPR137C;GPR3;GRAMD1B;GUCA1A;HS3ST2;HSPB8;IRF2BPL;JUND;KDM6B;KIF5C;KLF6;KLF9;LRRTM2;LZTS3;MAFF;MCF2L;MPZ;NECTIN2;NPR2;PER1;PER2;PHACTR3;PKIA;PLCXD2;PNMA6A;PPP2R5B;PRR7;RORC;SAMD4A;SCG2;SCRT1;SESN3;SH2D3C;SHC2;SIK1;SLC3A2;SPA…
73	geneSet	factorbook__UA3	3.41	0.0732	ZBTB7A (directAnnotation).	BRF2; EZH2; FOS; MXI1; POLR2A; RAD21; SP1; SP2 (inferredBy_MotifSimilarity).	262	4845	AATBC;ABCA1;ACAP3;ACP5;ADAP1;ADCYAP1;ADORA1;ADRA2A;AGAP3;ALDH1A3;ALLC;AMPD2;ANGPTL2;ANK1;ANO3;ANXA11;ARHGDIG;ARID3A;ARL8A;ARMCX3;ASPHD1;ASS1;ATF3;ATP1A3;ATP2B2;ATXN1;B4GALNT4;BAG3;BBC3;BCL2L2;BCL6;BCL6B;BIN1;BRSK1;C2CD2;CACNA1H;CADM4;CALY;CBX4;CCDC149;CCDC9;CD276;CD4;CDH15;CDKN1C;CEBPB;CELF4;CGN;CHST1;CHST3;CLCN2;CLEC11A;CLIP2;CNN2;COL27A1;COL5A1;COL6A1;COL6A2;COL6A3;CORO2B;CPEB3;CTSD;CTU1;CYGB;D…
74	geneSet	transfac_pro__M07039	3.41	0.0732	TEAD2 (directAnnotation).	EGR1; SP1; SP2; SP3; SP4; WT1 (inferredBy_MotifSimilarity).	278	4530	ABCA1;ABCC3;ACAP3;ADAP1;ADCYAP1;ADM2;ADORA1;AGAP3;AMPD2;ANGPTL2;ANKRD34A;ANXA11;APOE;AQP6;ARC;ARHGDIG;ARID3A;ARMCX1;ARMCX3;ASS1;ATF3;ATP1A3;ATP2A3;ATP2B2;BAMBI;BBC3;BCL2L2;BCL6;BCL6B;BIN1;BRI3;C2CD2;CACNA1H;CACNG8;CADM4;CAV2;CBX4;CCDC107;CD276;CD4;CDH15;CDKN1C;CEBPB;CELF4;CGN;CHST1;CHST11;CHST3;CHSY3;CLCN2;CLEC11A;CLIP2;CLSTN3;COL5A1;COL6A1;CORO2B;CSDC2;CYGB;DACT3;DCAF4;DDAH2;DDN;DDR1;DENND1C;DNA…
75	geneSet	hocomoco__ZN148_HUMAN.H11MO.0.D	3.4	0.0731	ZNF148 (directAnnotation).	CUX1; EGR2; KLF16; MAZ; PATZ1; PAX4; RCOR1; REST; SP1; TBX15; VEZF1; ZBTB17; ZNF281; ZNF467 (inferredBy_MotifSimilarity). SP5; ZNF16; ZNF189; ZNF23; ZNF429; ZNF471; ZNF502; ZNF607; ZNF84 (inferredBy_MotifSimilarity_n_Orthology).	262	4723	ABCA1;ABCC3;ADAP1;ADCYAP1;ADORA1;ADRA2A;AGAP3;AMPD2;ANGPTL2;ANKRD34A;ANO4;ANXA11;APOE;AQP6;ARC;ARID3A;ARL8A;ARMCX1;ARMCX3;ASPHD1;ASS1;ATF3;ATP1A3;ATP2A3;ATP2B2;ATP6AP1;ATXN1;BAG3;BAMBI;BBC3;BCL6;BCL6B;BIN1;BRI3;BTG2;CACNA1H;CACNG8;CADM4;CAV2;CBARP;CBX4;CCDC107;CCDC149;CD4;CDH15;CEBPB;CELF4;CGN;CHST1;CHST11;CHST3;CLEC11A;CLSTN3;CNTN4;COL5A1;COL6A1;CORO2B;CPEB3;CRY2;CSDC2;CYGB;DACT3;DDN;DDR1;DNAJB5…
76	geneSet	transfac_pro__M01161	3.4	0.0731			253	3967	AATBC;ABCC3;ABCG1;ACAP3;ADAMTS4;ADAP1;ADM2;ADORA1;ALDH1A3;AMN;ANKRD34A;ARC;ARHGDIG;ARID3A;ATF3;ATP1A3;ATP2A3;ATP2B2;B4GALNT4;BBC3;BCL6;BCL6B;BIN1;BRI3;C4orf48;CACNA1H;CACNG8;CADM4;CALY;CARD19;CBX4;CCDC149;CD276;CD4;CDH15;CEBPB;CELF4;CGN;CHST1;CHST3;CLCN2;CLEC11A;CLIP2;CNN2;COL5A1;COL6A1;COL6A2;COL6A3;CORO2B;CRY2;CSDC2;CTSD;CYGB;CYP1A1;DACT3;DDR1;DNAJB5;DNPEP;DUSP8;EFNA1;EFR3A;EHD3;ENG;EPB41L4B;EP…
77	geneSet	transfac_pro__M08924	3.4	0.0731	JUNB (directAnnotation).	ATF1; ATF2; ATF3; ATF4; ATF6; ATF6B; ATF7; BATF3; CREB1; CREB3; CREB3L4; CREB5; FOS; FOSB; FOSL1; FOSL2; JDP2; JUN; JUND; XBP1 (inferredBy_MotifSimilarity). CREB3L1; CREB3L2; CREBL2; CREM; NPDC1 (inferredBy_MotifSimilarity_n_Orthology).	80	1037	ACAP3;ADAP1;ADCYAP1;ALLC;ANGPTL2;ANO4;ARL4D;ATF3;ATXN1;BBC3;BTG2;C11orf24;CBARP;CEBPB;CLCN3;CLSTN3;DNAJB5;DUSP1;DUSP8;EPB41L1;EPHA2;FAM131C;FAM219A;FBXL16;FER1L4;FGF1;GABARAPL1;GADD45A;GPR137C;GPR3;GRAMD1B;GUCA1A;HSPB8;IGSF8;IRF2BPL;JUND;KDM6B;KIF5C;KLF6;KLF9;LBH;LINC01315;LRRTM2;LZTS3;MAFF;MCF2L;MKNK2;MPZ;NECTIN2;NRP1;PER1;PER2;PHACTR3;PKIA;PLCXD2;PNMA6A;PPP2R5B;PRR7;SAMD4A;SCRT1;SCRT2;SDCBP2;SE…
78	geneSet	hocomoco__NFIC_MOUSE.H11MO.1.A	3.4	0.073	NFIC (inferredBy_Orthology).	NF1; NFIA; NFIB; NFIX; NR2E1 (inferredBy_MotifSimilarity).	263	4995	ABCA1;ABCC2;ABCC3;ACAP3;ADAP1;ADORA1;AGAP3;ALDH1A3;ANGPTL2;ANK1;ANXA11;APOL2;ARC;ARFGAP3;ARID3A;ASL;ASS1;ATF3;ATP1A3;ATP2A3;ATP2B2;AZGP1;BAG3;BCL6;BCL6B;BICD2;BIN1;BTG2;C2CD2;CACNA1H;CACNA2D3;CARD19;CBX4;CCDC107;CCDC149;CD276;CD4;CDH15;CELF4;CGN;CHST1;CHST11;CHST3;CLEC11A;CLIP2;CNTN4;COL27A1;COL5A1;CORO2B;CSDC2;CTSD;CYP1A1;DEXI;DNAJB5;DNPEP;DOHH;DUSP1;DUSP8;ECE2;EFNA1;EGLN3;EHD1;EHD3;ENG;EPB41L1;…
79	geneSet	transfac_pro__M02772	3.39	0.073	JDP2 (inferredBy_Orthology).	ATF1; ATF2; ATF3; ATF4; ATF6; ATF6B; ATF7; BATF3; CREB1; CREB3; CREB3L4; CREB5; CREM; FOS; FOSB; FOSL1; FOSL2; JUN; JUNB; JUND; XBP1 (inferredBy_MotifSimilarity). CREB3L1; CREB3L2; CREBL2; NPDC1 (inferredBy_MotifSimilarity_n_Orthology).	46	448	ADAP1;ANGPTL2;ATF3;BBC3;BRSK1;BTG2;CBARP;CLCN3;CLSTN3;DNAJB5;DUSP1;DUSP8;EPHA2;FAM131C;FAM219A;FER1L4;GPR137C;GPR3;HSPB8;IRF2BPL;KDM6B;KIF5C;KLF6;KLF9;LRRTM2;LZTS3;MAFF;MCF2L;MPZ;NECTIN2;PER2;PPP2R5B;PRR7;SAMD4A;SCG2;SCRT1;SHC2;SPATA2L;STMN4;SYNGR3;SYT11;TMEM151A;TMEM198;TNFRSF12A;TNFRSF1B;TRAF4
80	geneSet	transfac_pro__M07344	3.39	0.073	ZIC1 (directAnnotation).		286	4676	AATBC;ABCA1;ABCC3;ACAP3;ACP5;ADAP1;ADCYAP1;ADORA1;AGAP3;ALDH1A3;AMPD2;ANGPTL2;ANK1;ANKRD34A;ANXA11;APOE;AQP6;ARC;ARID3A;ARMCX3;ASS1;ATF3;ATP1A3;ATP2A3;ATP2B2;ATXN1;BAG3;BAMBI;BBC3;BCL6;BCL6B;BIN1;BRI3;CACNA1H;CACNG8;CADM4;CBX4;CCDC107;CCDC149;CD151;CD276;CD4;CDH15;CEBPB;CELF4;CFAP45;CGN;CHST1;CHST11;CHST3;CLEC11A;CLIP2;CLSTN3;CLU;CNN2;COL27A1;COL5A1;COL6A1;CORO2B;CSDC2;CTSD;CYGB;CYP1A1;DACT3;DDN;…
81	geneSet	hocomoco__PURA_HUMAN.H11MO.0.D	3.38	0.0729	PURA (directAnnotation).	KLF6 (inferredBy_MotifSimilarity).	184	2621	ABCA1;ABCC3;ADAMTS4;AGAP3;ANKRD34A;ANXA11;AQP6;ARID3A;ARMCX3;ASS1;ATF3;ATP1A3;ATP2A3;ATP2B2;B4GALNT4;BCL6;BIN1;CACNA1H;CACNG8;CADM4;CBX4;CCDC149;CD4;CDH15;CEBPB;CELF4;CHST1;CHST3;CLEC11A;CLIP2;CLSTN3;COL5A1;COL6A1;CORO2B;CSDC2;CYGB;DACT3;DDN;DDR1;DNAJB5;DUSP8;EFNA1;ENG;ENTPD3;EPB41L1;EPHA2;EPHA8;FAM102A;FAM131A;FAM131C;FAM214B;FBLIM1;FBXL16;FER1L4;FIGNL2;FJX1;FMNL1;GADD45A;GAL3ST3;GPC2;GPR3;GRAMD…
82	geneSet	scertf__zhao.YGR067C	3.38	0.0729			280	4995	AATBC;ABCA1;ABCC3;ACAP3;ADAMTS4;ADAP1;ADORA1;ADRA2A;ALDH1A3;ALLC;AMN;ANKRD34A;ANO4;APOE;AQP6;ARC;ARHGDIG;ARID3A;ARL4D;ARL8A;ARMCX3;ASPHD1;ASS1;ATF3;ATP1A3;ATP2A3;ATP2B2;B4GALNT4;BCL6;BCL6B;BIN1;BRI3;C2CD2;C4orf48;CAB39L;CACNA1H;CACNA2D3;CACNG8;CADM4;CBARP;CBX4;CCDC85B;CD4;CDH15;CEBPB;CELF4;CHST1;CHST11;CHST3;CLCN2;CLEC11A;CLIP2;CLSTN3;CNN2;COL5A1;COL6A1;COL6A2;COL6A3;CORO2B;CSDC2;CTSD;CYGB;CYP1A1…
83	geneSet	transfac_pro__M01721	3.38	0.0728	PURA (directAnnotation).		264	4411	ABCC3;ACAP3;ADAP1;ADORA1;AGAP3;ALDH1A3;ALLC;AMPD2;ANGPTL2;ANK1;ANXA11;AQP6;ARC;ARHGEF18;ARID3A;ASS1;ATF3;ATP2A3;ATP2B2;AZGP1;BAG3;BCL6;BCL6B;BICD2;BIN1;BRI3;BTG2;C2CD2;CACNA1H;CADM4;CCDC149;CD276;CD4;CDH15;CEBPB;CELF4;CGN;CHST1;CHST11;CHST3;CLEC11A;CLIP2;CLU;COL27A1;COL5A1;COL6A1;COL6A3;CORO2B;CRY2;CSDC2;CYGB;CYP1A1;DACT3;DDR1;DEXI;DNAJB5;DNPEP;DUSP1;DUSP8;EFNA1;EHD1;EHD3;ENG;EPB41L1;EPHA2;EPHA8;…
84	geneSet	transfac_pro__M02092	3.37	0.0727	EGR2 (directAnnotation).		197	3087	AATBC;ABCC3;ACAP3;ADAMTS4;ADAP1;ADORA1;ADRA2A;AGAP3;ALLC;ANKRD34A;ANO4;AQP6;ARC;ARID3A;ARMCX3;ASS1;ATF3;ATP1A3;ATP2A3;ATP2B2;ATXN1;BBC3;BCL6;BCL6B;BIN1;C11orf24;C4orf48;CACNG8;CADM4;CBX4;CD276;CD4;CDH15;CEBPB;CELF4;CHST1;CHST3;CLCN2;CLEC11A;CLIP2;CNN2;COL27A1;COL5A1;COL6A1;CORO2B;CSDC2;CYGB;DACT3;DDN;DNAJB5;DUSP8;EFNA1;ENG;EPB41L1;EPB41L4B;EPHA2;EPHA8;FAM114A1;FAM131C;FAM214B;FAM222A-AS1;FAM3C;FB…
85	geneSet	hocomoco__RXRA_HUMAN.H11MO.0.A	3.37	0.0727	RXRA (directAnnotation).	MAZ; NR1H2; NR1H3; NR1I2; NR1I3; NR2F1; NR2F2; PPARG; RARA; RARB; RARG; RXRB; ZNF341 (inferredBy_MotifSimilarity). SP5 (inferredBy_MotifSimilarity_n_Orthology).	123	1703	ABCC3;ADAMTS4;ADORA1;ALLC;ANGPTL2;AQP6;ARC;ARMCX3;ASS1;ATP1A3;ATP2B2;BCL6;CD276;CD4;CDH15;CELF4;CFAP45;CHST1;CLSTN3;CORO2B;CSDC2;CYGB;DACT3;DNAJB5;DNPEP;DUSP8;EFNA1;ENG;ENTPD3;EPB41L1;EPB41L4B;EPHA2;EPHA8;EVA1A;FAM131C;FAM214B;FBLIM1;FER1L4;FGF1;FIGNL2;FMNL1;GAL3ST3;GIT1;GRAMD1B;GRIP2;GUCA1A;HPCAL4;ID3;ITGA3;KCNH2;KDELR3;KDM6B;KIF5C;KLF9;KLHDC8B;LHX6;LIN28B;LINC00379;LINC00511;LINC01315;LRFN2;LRR…
86	geneSet	neph__UW.Motif.0169	3.36	0.0727			265	4622	ABCC3;ABCG1;ACAP3;ADAP1;ADM2;ADORA1;AGAP3;ALDH1A3;AMN;AMPD2;ANGPTL2;ANK1;ARC;ARHGEF18;ARID3A;ASL;ASS1;ATF3;ATP1A3;ATP2B2;AZGP1;B4GALNT4;BBC3;BCL6;BCL6B;BIN1;BRI3;BRSK1;BTG2;BTN3A3;C11orf24;C2CD2;CACNA1H;CACNG8;CADM4;CALY;CARD19;CBX4;CCDC149;CCDC85B;CD276;CD4;CDH15;CELF4;CGN;CHST1;CHST3;CLEC11A;CLIP2;CNTN4;COL27A1;COL5A1;COL6A1;COL6A3;CORO2B;CSDC2;CTSD;CYGB;DACT3;DCAF4;DDR1;DEXI;DNAJB5;DNPEP;DUSP1…
87	geneSet	yetfasco__YDR216W_576	3.36	0.0726			213	3693	ABCA1;ABCC3;ABCG1;ADAP1;ADM2;ADORA1;ADRA2A;ALDH1A3;ANKRD34A;ANO4;ARC;ARHGDIG;ARHGEF18;ARID3A;ARL4D;ASS1;ATF3;ATP1A3;ATP2A3;ATP2B2;B4GALNT4;BCL6;BCL6B;BIN1;C4orf48;CACNA2D3;CACNG8;CADM4;CBX4;CD4;CDH15;CEBPB;CELF4;CGN;CHST1;CHST3;CHSY3;CLEC11A;CLIP2;CNN2;COL5A1;COL6A1;COL6A3;CORO2B;CSDC2;CYGB;DACT3;DDR1;DEXI;DNAJB5;DNPEP;DUSP8;EFNA1;ENG;EPB41L4B;EPHA2;EPHA8;FADS3;FAM102A;FAM131C;FAM214B;FAM222A-AS1…
88	geneSet	elemento__CCCTCCCC	3.35	0.0726		ZNF281 (inferredBy_MotifSimilarity_n_Orthology).	247	4579	ABCA1;ABCC3;ACAP3;ADAP1;ADCYAP1;ADORA1;ADRA2A;ALDH1A3;AMPD2;ANGPTL2;ANKRD34A;ANO4;AQP6;ARC;ARID3A;ARL4D;ARMCX3;ASS1;ATF3;ATP1A3;ATP2A3;ATP2B2;ATP6AP1;ATXN1;BAMBI;BBC3;BCL6;BCL6B;BIN1;BRI3;C20orf194;CACNA1H;CACNG8;CADM4;CBX4;CCDC149;CD151;CD276;CD4;CDH15;CEBPB;CELF4;CGN;CHST1;CHST11;CHST3;CLEC11A;CLIP2;CLSTN3;COL5A1;COL6A1;CORO2B;CPEB3;CRY2;CSDC2;CTSD;DACT3;DCAF4;DDIT3;DDN;DDR1;DNAJB5;DNPEP;DUSP1;…
89	geneSet	cisbp__M5590	3.35	0.0725	JDP2 (directAnnotation).	ATF1; ATF2; ATF3; ATF4; ATF5; ATF6; ATF6B; ATF7; BACH2; BATF3; CREB1; CREB3; CREB3L4; CREB5; CREM; FOS; FOSB; FOSL1; FOSL2; JUN; JUNB; JUND; XBP1 (inferredBy_MotifSimilarity). CREB3L1; CREB3L2; CREBL2; NPDC1 (inferredBy_MotifSimilarity_n_Orthology).	88	1211	ACAP3;ADAP1;ANGPTL2;ANO4;ARL4D;ASPHD1;ATF3;ATXN1;BBC3;BTG2;C11orf24;CBARP;CD151;CEBPB;CLCN3;CLSTN3;CNN2;COL6A3;DNAJB5;DNPEP;DUSP1;DUSP8;EPHA2;EVA1A;FAM131A;FAM131C;FAM219A;FBXL16;FER1L4;FGF1;GABARAPL1;GADD45A;GPR137C;GPR3;GRAMD1B;GUCA1A;HSPB8;IGSF8;IRF2BPL;KDM6B;KIF5C;KLF6;KLF9;LBH;LINC01315;LRRTM2;LZTS3;MAFF;MCF2L;MPZ;NECTIN2;NPR2;NRP1;PER1;PER2;PHACTR3;PKIA;PLCXD2;PNMA6A;PPP2R5B;PRKCZ;PRR7;RNF1…
90	geneSet	taipale_cyt_meth__BATF3_NRTGAYGTCAYN_FL	3.35	0.0725	BATF3 (directAnnotation).	ATF1; ATF2; ATF3; ATF4; ATF5; ATF6; ATF6B; ATF7; BACH2; CREB1; CREB3; CREB3L4; CREB5; CREM; E2F1; FOS; FOSB; FOSL1; FOSL2; JDP2; JUN; JUNB; JUND; XBP1 (inferredBy_MotifSimilarity). BACH1; CREB3L1; CREB3L2; CREBL2; NFE2; NFE2L1; NFE2L2; NFE2L3; NPDC1 (inferredBy_MotifSimilarity_n_Orthology).	61	722	ACAP3;ADAP1;ANGPTL2;ANK1;ARL4D;ASPHD1;ATF3;BBC3;C11orf24;CBARP;CEBPB;CLCN3;CLSTN3;DNAJB5;DUSP1;DUSP8;EPHA2;FAM131A;FAM131C;FAM219A;FBXL16;FER1L4;GABARAPL1;GPR137C;GPR3;GRAMD1B;HSPB8;IRF2BPL;KDM6B;KIF5C;KLF6;KLF9;LRRTM2;LZTS3;MAFF;MCF2L;MPZ;NECTIN2;PER1;PER2;PHACTR3;PNMA6A;PPP2R5B;PRR7;SAMD4A;SCG2;SCRT1;SCRT2;SESN3;SHC2;SIK1;SPATA2L;STMN4;SYNGR3;SYT11;TMEM151A;TMEM198;TNFRSF12A;TNFRSF1B;TRAF4;TYRO3
91	geneSet	transfac_pro__M01104	3.35	0.0725	OVOL2 (directAnnotation).		221	3977	ABCA1;ABCC3;ACAP3;ADAP1;ADORA1;ADRA2A;AGAP3;ALDH1A3;AMN;ANKRD34A;ANO4;ANXA11;ARC;ARHGDIG;ARHGEF18;ARID3A;ARMCX3;ASS1;ATF3;ATP1A3;ATP2A3;ATP2B2;BBC3;BCL6;BCL6B;BIN1;BRI3;C4orf48;CACNA1H;CACNG8;CADM4;CALY;CAV2;CBX4;CCDC149;CD4;CDH15;CEBPB;CELF4;CGN;CHST1;CHST3;CLCN2;CLEC11A;CLIP2;CNN2;CNTN4;COL5A1;COL6A1;COL6A3;CORO2B;CSDC2;CYGB;DACT3;DDN;DDR1;DNAJB5;DUSP8;EFNA1;ENG;EPB41L1;EPB41L4B;EPHA2;EPHA8;FAM…
92	geneSet	taipale_cyt_meth__BATF3_NRTGAYGTCAYN_FL_meth	3.34	0.0725	BATF3 (directAnnotation).	ATF1; ATF2; ATF3; ATF4; ATF5; ATF6; ATF6B; ATF7; CREB1; CREB3; CREB3L4; CREB5; CREM; FOS; FOSB; FOSL1; FOSL2; JDP2; JUN; JUNB; JUND; XBP1 (inferredBy_MotifSimilarity). CREB3L1; CREB3L2; CREBL2; NPDC1 (inferredBy_MotifSimilarity_n_Orthology).	42	409	ACAP3;ADAP1;ANGPTL2;ATF3;BBC3;BTG2;CBARP;CLCN3;CLSTN3;DNAJB5;DUSP1;DUSP8;FAM131C;FAM219A;FER1L4;GPR3;HSPB8;IRF2BPL;KDM6B;KIF5C;KLF6;LRRTM2;LZTS3;MAFF;MCF2L;MPZ;NECTIN2;PLCXD2;PPP2R5B;PRR7;SAMD4A;SCRT2;SESN3;SHC2;STMN4;SYNGR3;SYT11;TMEM151A;TMEM198;TNFRSF12A;TNFRSF1B;TRAF4
93	geneSet	cisbp__M1887	3.34	0.0725	MZF1 (directAnnotation).		242	4272	AATBC;ABCA1;ABCC3;ACAP3;ADAP1;ADORA1;AGAP3;ANK1;ANKRD34A;ANO4;AQP6;ARC;ARID3A;ARL4D;ASS1;ATF3;ATP1A3;ATP2A3;ATP2B2;BAG3;BAMBI;BBC3;BCL6;BCL6B;BIN1;BRI3;BST2;C20orf194;CACNA1H;CACNG8;CADM4;CALY;CBX4;CCDC28B;CD4;CDH15;CEBPB;CELF4;CGN;CHST1;CHST3;CLEC11A;CLIP2;CLSTN3;CNN2;CNTN4;COL27A1;COL5A1;COL6A1;COL6A2;COL6A3;CORO2B;CSDC2;CYGB;DACT3;DDR1;DNAJB5;DNPEP;DUSP1;DUSP8;EFNA1;EHD1;ENG;EPB41L1;EPB41L4B;E…
94	geneSet	transfac_pro__M04924	3.33	0.0723	EBF1 (directAnnotation).		289	4995	AATBC;ABCA1;ABCC3;ABCG1;ACAP3;ACP5;ADAP1;ADM2;ADORA1;AGAP3;ALDH1A3;ALLC;AMN;AMPD2;ANGPTL2;ANK1;ARC;ARHGDIG;ARID3A;ARL8A;ASS1;ATF3;ATP1A3;ATP2A3;ATP2B2;AZGP1;B4GALNT4;BAG3;BBC3;BCL6B;BIN1;BRI3;BRSK1;BTG2;C4orf48;CACNA1H;CACNG8;CADM4;CALY;CARD19;CBX4;CCDC149;CCDC28B;CD4;CDH15;CEBPB;CGN;CHPF2;CHST1;CHST3;CLEC11A;CLIP2;CNN2;COL27A1;COL5A1;COL6A1;COL6A2;COL6A3;CORO2B;CSDC2;CTSD;CYGB;CYP1A1;DACT3;DDR1;…
95	geneSet	hocomoco__SMAD3_HUMAN.H11MO.0.B	3.33	0.0723	SMAD3 (directAnnotation).		179	2792	ABCC3;ADAP1;ADORA1;AGAP3;ALDH1A3;ALLC;ANGPTL2;AQP6;ARC;ASS1;ATP2A3;ATP2B2;BAG3;BICD2;BIN1;BRI3;CADM4;CD276;CD4;CDH15;CEBPB;CELF4;CGN;CHST1;CHST11;CHST3;CLIP2;COL27A1;COL5A1;CORO2B;CSDC2;CYGB;DNAJB5;DNPEP;DUSP8;EHD1;ENG;EPB41L1;EPHA2;EPHA8;FADS3;FAM102A;FAM131C;FAM214B;FAM219A;FAM222A-AS1;FBLIM1;FBXL16;FER1L4;FGF1;FIGNL2;FMNL1;GAL3ST3;GCK;GIT1;GOLGA3;GOLGA7B;GPR137B;GPR3;GRAMD1B;GRIP2;GUCA1A;H19;H…
96	geneSet	transfac_pro__M08897	3.32	0.0722	SMAD1; SMAD2; SMAD3; SMAD4; SMAD5; SMAD6; SMAD9 (directAnnotation).		243	4860	ABCC3;ACP5;ADAP1;ADORA1;AGAP3;ALDH1A3;ALLC;AMPD2;ANGPTL2;ANK1;ANO4;ARHGEF18;ARID3A;ASS1;ATF3;ATP1A3;ATP2A3;ATP2B2;ATP6V0B;ATXN1;AZGP1;B4GALNT4;BAG3;BAMBI;BBC3;BICD2;BIN1;BRI3;BTG2;C2CD2;CACNA1H;CADM4;CALY;CCDC149;CD151;CD276;CD4;CDH15;CELF4;CHST1;CHST11;CHST3;CLIP2;CNTN4;COL27A1;COL5A1;COL6A3;CORO2B;CSDC2;CTSD;CYGB;CYP1A1;DACT3;DDR1;DENND1C;DHRS2;DNPEP;DUSP1;EFNA1;EFR3A;EGLN3;EHD3;ENG;EPB41L1;EPH…
97	geneSet	transfac_pro__M02841	3.32	0.0722	ASCL2 (inferredBy_Orthology).		239	4367	ABCA1;ABCC3;ABCG1;ADAMTS4;ADORA1;AGAP3;AMPD2;ANKRD34A;ANXA11;APOE;AQP6;ARID3A;ARL4D;ARMCX1;ARMCX3;ASS1;ATF3;ATP1A3;ATP2A3;ATP2B2;ATP6AP1;BAG3;BAMBI;BBC3;BCL6;BCL6B;BICD2;BIN1;C1S;CACNG8;CADM4;CAV2;CCDC149;CCDC9;CD151;CD4;CDH15;CEBPB;CELF4;CGN;CHST1;CHST11;CHST3;CLCN2;CLIP2;CLSTN3;COL5A1;COL6A3;CORO2B;CSDC2;CYGB;DACT3;DDAH2;DDR1;DNAJB5;DNPEP;DUSP1;EFNA1;EHD3;ENG;ENTPD3;EPB41L1;EPB41L4B;EPHA2;EPHA8…
98	geneSet	dbcorrdb__ATF2__ENCSR000BQU_1__m1	3.32	0.0722	ATF2 (directAnnotation).	ATF1; ATF3; ATF4; ATF5; ATF6; ATF6B; ATF7; BATF3; CREB1; CREB3; CREB3L4; CREB5; CREM; FOS; FOSB; FOSL1; FOSL2; JDP2; JUN; JUNB; JUND; XBP1 (inferredBy_MotifSimilarity). CREB3L1; CREB3L2; CREBL2; NPDC1 (inferredBy_MotifSimilarity_n_Orthology).	56	612	ACAP3;ADAP1;ANO4;APBB3;ATF3;ATXN1;BBC3;BTG2;CBARP;CLCN3;CLIP2;CLSTN3;DNAJB5;DUSP1;DUSP8;FAM131C;FAM219A;FER1L4;FGF1;GPR3;GUK1;H19;HSPB8;IRF2BPL;JUND;KDM6B;KIF5C;KLF6;KLF9;LBH;LIN28B;LRRTM2;LZTS3;MAFF;MCF2L;MKNK2;MPZ;NACC2;PLCXD2;PPP2R5B;PRR7;SAMD4A;SEMA7A;SETD7;SH2D3C;SHC2;SPATA2L;STMN4;SYNGR3;SYT11;THBS2;TMEM151A;TMEM198;TNC;TNFRSF12A;TRAF4
99	geneSet	hdpi__TCEAL6	3.32	0.0722	TCEAL6 (directAnnotation).		276	4901	ABCA1;ABCC3;ACAP3;ADAP1;ADCYAP1;ADORA1;AGAP3;ALDH1A3;ALLC;AMPD2;ANGPTL2;ANK1;ANO4;AQP6;ARC;ARID3A;ARMCX3;ASS1;ATF3;ATP1A3;ATP2A3;ATP2B2;ATP6AP1;AZGP1;BAG3;BAMBI;BBC3;BCL2L2;BCL6;BCL6B;BICD2;BIN1;BRI3;CACNA1H;CACNG8;CBX4;CCDC149;CD151;CD276;CD4;CDH15;CEBPB;CELF4;CGN;CHST1;CHST11;CHST3;CLEC11A;CLIP2;CLSTN3;CNN2;CNTN4;COL27A1;COL5A1;COL6A1;COL6A3;CORO2B;CRY2;CSDC2;CYGB;CYP1A1;DACT3;DDIT3;DHRS2;DNAJB…
100	geneSet	tfdimers__MD00368	3.31	0.0721	PAX4; RARA; RARB; RARG; RXRA; RXRB; RXRG; THRA; THRB (directAnnotation).		223	3535	ABCA1;ABCC3;ADAP1;ADORA1;AGAP3;AGTR2;ANKRD34A;APOE;AQP6;ARID3A;ARL4D;ARMCX1;ARMCX3;ASS1;ATF3;ATP1A3;ATP2B2;ATXN1;BAMBI;BBC3;BCL6;BCL6B;BIN1;BRSK1;BTG2;CACNG8;CADM4;CBX4;CCDC149;CD276;CD4;CDH15;CEBPB;CELF4;CGN;CHST1;CHST11;CHST3;CIART;CLEC11A;CLIP2;CLSTN3;COL27A1;COL5A1;COL6A1;CORO2B;CRY2;CSDC2;CYGB;DACT3;DDN;DDR1;DNAJB5;DNPEP;DUSP8;EFNA1;ENG;ENTPD3;EPB41L1;EPHA2;EPHA8;EPS8L1;EVA1A;FADS3;FAM131C;F…
101	geneSet	elemento__CCTGCCC	3.31	0.0721			182	2573	AATBC;ABCC3;ADAMTS4;ADAP1;ADORA1;ADRA2A;AGAP3;ALLC;AMPD2;ANGPTL2;ANK1;ANO4;ANXA11;ARC;ARID3A;ASS1;ATF3;ATP2A3;ATP2B2;AZGP1;BIN1;BRI3;CACNA1H;CBARP;CD151;CD276;CD4;CDH15;CEBPB;CELF4;CHST1;CLIP2;CNN2;COL27A1;COL5A1;COL6A1;CORO2B;CSDC2;CTSD;CYGB;DEAF1;DNAJB5;DNPEP;DUSP8;EFNA1;ENG;EPB41L1;EPB41L4B;EPHA2;EPHA8;EVA1A;FAM102A;FAM131C;FAM214B;FAM222A-AS1;FBLIM1;FBXL16;FER1L4;FGF1;FIGNL2;FMNL1;GAL3ST3;GCK…
102	geneSet	c2h2_zfs__M3425	3.31	0.0721			225	4340	AATBC;ABCA1;ACAP3;ADAM12;ADAP1;ADORA1;ALDH1A3;ALLC;ANK1;ANO3;ANO4;ARC;ARFGAP1;ARHGEF18;ARID3A;ARL8A;ASS1;ATF3;ATP1A3;ATP2A3;ATP2B2;ATP6V0E1;B4GALNT4;BBC3;BCL6;BCL6B;BIN1;BRI3;BRSK1;BTG2;C11orf24;C2CD2;CACNA1H;CADM4;CALY;CARD19;CBX4;CCDC149;CD4;CDH15;CGN;CHST1;CHST3;CLIP2;CNN2;COL27A1;COL5A1;COL6A1;COL6A2;COL6A3;COLEC11;CORO2B;CTSD;CTU1;DCLK2;DENND1C;DNPEP;DUSP4;DUSP8;EGLN3;EHD1;ENG;EPB41L4B;EPS8L…
103	geneSet	cisbp__M0404	3.31	0.0721	ZNF202 (inferredBy_Orthology).		196	2604	AATBC;ABCC3;ACAP3;ADAP1;ANKRD34A;ARC;ARHGDIG;ARID3A;ARMCX3;ASS1;ATF3;ATP1A3;ATP2A3;ATP2B2;BBC3;BCL6;BCL6B;BIN1;CACNA1H;CACNG8;CADM4;CARD19;CBX4;CD4;CDH15;CEBPB;CELF4;CGN;CHST1;CHST3;CLEC11A;CLIP2;CNN2;COL5A1;COL6A1;CORO2B;CSDC2;CTSD;CYGB;CYP1A1;DACT3;DDN;DDR1;DNAJB5;DNPEP;DUSP8;EFNA1;ENG;EPHA2;EPHA8;FAM102A;FAM131C;FAM214B;FAM222A-AS1;FBLIM1;FBXL16;FER1L4;FIGNL2;FMNL1;GAL3ST3;GCK;GIT1;GPR3;GRIP2;…
104	geneSet	transfac_pro__M09525	3.3	0.072		ATF1; ATF2; ATF3; ATF4; ATF5; ATF6; ATF6B; ATF7; BATF3; CREB1; CREB3; CREB3L4; CREB5; CREM; FOS; FOSB; FOSL1; FOSL2; JDP2; JUN; JUNB; JUND; MAFA; MAFF; MAFG; XBP1 (inferredBy_MotifSimilarity). CREB3L1; CREB3L2; CREBL2; MAFB; NPDC1 (inferredBy_MotifSimilarity_n_Orthology).	69	887	ADAP1;ADCYAP1;ASPHD1;ATF3;ATXN1;B4GALNT4;BBC3;BTG2;C11orf24;CBARP;CEBPB;CLCN3;CLSTN3;COL6A3;CPEB2;DNPEP;DUSP1;DUSP8;EPHA2;FAM131A;FAM219A;FER1L4;FGF1;GPR3;HSPB8;IRF2BPL;KCNK10;KDM6B;KIF5C;KLF6;KLF9;LBH;LINC00379;LRRTM2;LZTS3;MAFF;MCF2L;MPZ;NECTIN2;PER1;PHACTR3;PLCXD2;PLXNA2;PPP2R5B;PRKCZ;PROSER2;PRR7;RNF11;RNF152;RORC;SCG2;SCRT1;SCRT2;SDCBP2;SH2D3C;SHC2;SIK1;SLC3A2;SPATA2L;SYNGR3;SYT11;TES;TMEM15…
105	geneSet	cisbp__M0518	3.3	0.072	EGR1; EGR2; EGR3; EGR4; WT1 (inferredBy_Orthology).		224	3607	ABCA1;ABCC3;ABCG1;ADAP1;ADORA1;ALDH1A3;ANGPTL2;ANKRD34A;AQP6;ARC;ARID3A;ARL4D;ARMCX3;ASS1;ATF3;ATP1A3;ATP2A3;ATP2B2;BBC3;BCL6;BCL6B;BIN1;C20orf194;C4orf48;CACNA1H;CACNA2D3;CACNG8;CADM4;CBX4;CD4;CDH15;CEBPB;CGN;CHST1;CHST3;CLCN2;CLEC11A;CLIP2;CLSTN3;CNN2;COL5A1;COL6A1;COL6A3;CORO2B;CYGB;CYP1A1;DACT3;DDAH2;DDR1;DNAJB5;DNPEP;DUSP8;EDEM1;EFNA1;ENG;EPB41L1;EPB41L4B;EPHA2;EPHA8;FADS3;FAM102A;FAM131C;FA…
106	geneSet	transfac_pro__M05775	3.3	0.072	ZXDC (directAnnotation).	ZXDA; ZXDB (inferredBy_MotifSimilarity).	191	3350	AATBC;ABCC3;ADAP1;ADORA1;AGAP3;ANO4;ARC;ARID3A;ARL4D;ASS1;ATF3;ATP1A3;ATP2A3;ATP2B2;ATXN1;BAG3;BBC3;BCL6;BCL6B;BIN1;BRI3;CACNA1H;CACNG8;CADM4;CALY;CBX4;CD4;CDH15;CELF4;CHST1;CHST3;CLIP2;CNN2;COL27A1;COL5A1;COL6A1;COL6A2;CORO2B;CTSD;CYGB;DACT3;DDR1;DNAJB5;DNPEP;DUSP8;ECE2;EFR3A;EPB41L1;EPB41L4B;EPHA2;EPHA8;FADS3;FAM102A;FAM131C;FAM222A-AS1;FAM3C;FBLIM1;FBXL16;FBXL19;FER1L4;FGF1;FIGNL2;FMNL1;GADD45…
107	geneSet	hocomoco__ZBT17_HUMAN.H11MO.0.A	3.3	0.072	ZBTB17 (directAnnotation).	CUX1; EGR1; EGR2; KLF15; KLF16; MAZ; PATZ1; RCOR1; REST; SP1; VEZF1; WT1; ZNF148; ZNF263; ZNF281; ZNF341; ZNF467 (inferredBy_MotifSimilarity). BCL6; SP5 (inferredBy_MotifSimilarity_n_Orthology).	201	3208	ABCC3;ADCYAP1;ADORA1;AGAP3;ANKRD34A;APOE;AQP6;ARID3A;ARL4D;ARMCX1;ARMCX3;ASS1;ATF3;ATP1A3;ATP2B2;BAMBI;BCL6;BCL6B;BIN1;BTG2;CACNG8;CADM4;CBX4;CCDC107;CD4;CDH15;CEBPB;CELF4;CFAP45;CHST1;CHST11;CHST3;CIART;CLEC11A;CLSTN3;COL27A1;COL5A1;COL6A1;CORO2B;CRY2;CSDC2;CYGB;DACT3;DDAH2;DDR1;DNAJB5;DNPEP;EFNA1;ENG;ENTPD3;EPB41L1;EPHA2;EPHA8;EVA1A;FADS3;FAM131C;FAM214B;FAM222A-AS1;FAM43A;FBLIM1;FBXL16;FBXL19;…
108	geneSet	taipale_cyt_meth__ATF6_NRTGACGTCAYN_eDBD_meth	3.3	0.072	ATF6 (directAnnotation).	ATF1; ATF2; ATF3; ATF4; ATF5; ATF6B; ATF7; BATF3; CREB1; CREB3; CREB3L4; CREB5; CREM; FOS; FOSB; FOSL1; FOSL2; JDP2; JUN; JUNB; JUND; XBP1 (inferredBy_MotifSimilarity). CREB3L1; CREB3L2; CREBL2; NPDC1 (inferredBy_MotifSimilarity_n_Orthology).	47	496	ACAP3;ADAP1;ANGPTL2;ARL4D;ASPHD1;ATF3;BBC3;BTG2;C11orf24;CBARP;CLCN3;CLSTN3;DNAJB5;DUSP1;DUSP8;EPHA2;FAM131A;FAM219A;FER1L4;GABARAPL1;GPR3;HSPB8;IRF2BPL;KDM6B;KIF5C;KLF6;LRRTM2;LZTS3;MAFF;MCF2L;MPZ;NECTIN2;PHACTR3;PNMA6A;PRR7;SCG2;SCRT1;SHC2;SIK1;SPATA2L;SYNGR3;SYT11;TMEM151A;TMEM198;TNFRSF12A;TRAF4;TYRO3
109	geneSet	taipale_cyt_meth__ZNF787_TGCCTCMGTTTMCCY_FL	3.3	0.0719	ZNF787 (directAnnotation).		116	1779	ADORA1;ANKRD34A;ARID3A;ASS1;ATF3;ATP2A3;ATP2B2;BBC3;BCL6;CBARP;CCDC149;CD4;CDH15;CEBPB;CGN;CHCHD10;CHST1;CLIP2;CNN2;COL27A1;COL5A1;CPEB2;CTSA;CYP1A1;DNPEP;ENG;EPB41L1;EPHA2;EPS8L1;FAM102A;FAM131C;FAM214B;FAM222A-AS1;FJX1;FMNL1;FOSL1;GAL3ST3;GDF15;GPR137C;GRAMD1B;GRIP2;HPCA;HSPB8;IGSF8;ISLR2;JAKMIP3;KCNT1;KDELR3;KIFC3;KLHL36;LBH;LHX6;LINC01315;LRFN2;LRRC4B;MAP2K3;MICAL2;MKNK2;MMP15;MMP17;MOB3C;NOV…
110	geneSet	cisbp__M1434	3.29	0.0719	NR2F6 (directAnnotation).	NR2C1; NR2C2; NR2F1; PPARD; RARA; RXRA; THRB; ZNF71 (inferredBy_MotifSimilarity).	254	4844	AATBC;ABCA1;ACP5;ADAP1;ADM2;ADORA1;ALDH1A3;ALLC;AMN;AMPD2;ANGPTL2;ANK1;ANO4;ANXA11;APOE;APOL2;ARC;ARFGAP3;ARHGEF18;ARID3A;ARL8A;ASS1;ATF3;ATP1A3;ATP2A3;ATP2B2;B4GALNT4;BBC3;BIN1;BRI3;BRSK1;BTG2;C2CD2;CACNG8;CADM4;CALY;CARD19;CARNMT1;CCDC149;CD276;CD4;CDH15;CEBPB;CELF4;CGN;CHCHD10;CHST1;CHST3;CLIP2;CNN2;COL27A1;COL5A1;COL6A1;CORO2B;CRY2;CSDC2;CTSD;CYGB;DACT3;DDIT3;DEAF1;DNAJB5;DNPEP;DUSP8;ECE2;EHD…
111	geneSet	hdpi__EIF5A2	3.29	0.0719	EIF5A2 (directAnnotation).		163	2258	ADAP1;ADORA1;ALDH1A3;ALLC;ANGPTL2;ANO4;APOL2;ARC;ARHGEF18;ARL8A;ASS1;ATF3;ATP1A3;ATP2B2;BBC3;BIN1;BRI3;BTN3A3;CADM4;CALY;CD4;CELF4;CHST1;CHST3;COL5A1;COL6A2;COL6A3;CORO2B;CSDC2;CYGB;DDR1;DENND1C;DNAJB5;DNPEP;DUSP8;EHD3;ENG;EPB41L1;EPHA2;EPS8L1;EVA1A;FADS3;FAM102A;FAM131C;FAM214B;FAM222A-AS1;FBLIM1;FBXL16;FER1L4;FIGNL2;FMNL1;FOSL1;GIT1;GOLGA3;GRAMD1A;GRIP2;H19;HPCA;HPCAL4;HSPB8;ID3;ISLR2;ITGA3;JAK…
112	geneSet	scertf__zhao.YML081W	3.29	0.0719			274	4885	AATBC;ABCA1;ABCC3;ACAP3;ADAP1;ADORA1;ADRA2A;AGAP3;ALDH1A3;ALLC;AMN;ANKRD34A;APOE;AQP6;ARC;ARHGDIG;ARID3A;ARL8A;ARMCX3;ASPHD1;ASS1;ATF3;ATP1A3;ATP2A3;ATP2B2;ATXN1;B4GALNT4;BAMBI;BCL6;BCL6B;BICD2;BIN1;BRI3;C4orf48;CAB39L;CACNA1H;CACNA2D3;CACNG8;CADM4;CBX4;CCDC85B;CD4;CDH15;CEBPB;CELF4;CHST1;CHST11;CHST3;CLCN2;CLEC11A;CLIP2;CLSTN3;CNN2;COL5A1;COL6A1;COL6A2;CORO2B;CSDC2;CTSD;CYGB;DACT3;DDAH2;DDR1;DEN…
113	geneSet	taipale__JDP2_full_NATGACGTCAYN	3.29	0.0719	JDP2 (directAnnotation).	ATF1; ATF2; ATF3; ATF4; ATF5; ATF6; ATF6B; ATF7; BACH2; BATF3; CREB1; CREB3; CREB3L4; CREB5; CREM; FOS; FOSB; FOSL1; FOSL2; JUN; JUNB; JUND; XBP1 (inferredBy_MotifSimilarity). CREB3L1; CREB3L2; CREBL2; NPDC1 (inferredBy_MotifSimilarity_n_Orthology).	78	1029	ACAP3;ADAP1;ANGPTL2;ANK1;ARL4D;ASPHD1;ATF3;ATXN1;BBC3;C11orf24;CBARP;CEBPB;CLCN3;CLSTN3;COL6A3;DNAJB5;DNPEP;DUSP1;DUSP8;EPHA2;EVA1A;FAM131A;FAM131C;FAM219A;FER1L4;FGF1;GABARAPL1;GPR137C;GPR3;GRAMD1B;GUCA1A;HS3ST2;HSPB8;IGSF8;IRF2BPL;KDM6B;KIF5C;KLF6;KLF9;LINC01315;LRRTM2;LZTS3;MAFF;MCF2L;MPZ;NECTIN2;PER1;PER2;PHACTR3;PKIA;PLCXD2;PNMA6A;PPP2R5B;PRKCZ;PRR7;RNF11;SAMD4A;SCG2;SCRT1;SCRT2;SESN3;SH2D3C…
114	geneSet	transfac_pro__M01100	3.29	0.0718	ZBTB7A (directAnnotation).		273	4995	AATBC;ABCA1;ABCC3;ABCG1;ACAP3;ADAP1;ADM2;ADORA1;AGAP3;ALLC;AMN;AMPD2;ANK1;ANO4;ARC;ARFGAP1;ARHGDIG;ARHGEF18;ARID3A;ARL8A;ASS1;ATF3;ATP1A3;ATP2A3;ATP2B2;B4GALNT4;BAG3;BBC3;BCL6;BCL6B;BIN1;BRI3;BRSK1;BST2;C20orf194;C4orf48;CACNA1H;CACNG8;CADM4;CALY;CARD19;CBX4;CCDC149;CD4;CDH15;CGN;CHST1;CHST3;CLCN2;CLEC11A;CLIP2;CLU;CNN2;CNTN4;COL27A1;COL5A1;COL6A1;COL6A2;COL6A3;CORO2B;CRY2;CSDC2;CTSD;CYP1A1;DACT3…
115	geneSet	transfac_pro__M01889	3.29	0.0718	SMAD4 (directAnnotation).		72	878	ABCC3;ADAP1;ALDH1A3;ANGPTL2;ANO4;ARHGEF18;ATP1A3;ATP2B2;BAG3;BAMBI;BBC3;BRSK1;CADM4;CALY;CD151;CD4;CELF4;CHST11;CHST3;CLIP2;CSDC2;DACT3;DDR1;DENND1C;EFNA1;FAM102A;FBXL16;FGF1;FIGNL2;FMNL1;GOLGA3;GRAMD1B;HPCAL4;IL6R;KCNH2;KDM6B;KIFC3;LINC00511;LRFN2;MDFI;MIAT;MICAL2;MMP15;MSANTD1;NECTIN2;NUMBL;OLFM2;OSBPL5;P4HA2;PER2;PGPEP1;PHACTR3;PLCXD2;PLXNA4;POU2F2;PRKCZ;PRR7;PTPRH;RHBDF1;SEMA5B;SLC9A3R2;SMAD7…
116	geneSet	transfac_pro__M01733	3.28	0.0718	MZF1 (directAnnotation).		209	3535	ABCA1;ABCC3;ACAP3;ADAP1;ADORA1;AGAP3;ANKRD34A;ANO4;AQP6;ARC;ARID3A;ARL4D;ASS1;ATF3;ATP1A3;ATP2A3;ATP2B2;B4GALNT4;BAG3;BBC3;BCL6;BCL6B;BICD2;BIN1;BRI3;BTG2;C20orf194;CACNA1H;CACNG8;CADM4;CBX4;CD4;CDH15;CEBPB;CELF4;CGN;CHST1;CHST3;CLEC11A;CLIP2;CLSTN3;CNTN4;COL27A1;COL5A1;CORO2B;CSDC2;CTSD;CYGB;DACT3;DDR1;DNAJB5;DUSP1;EFNA1;EFR3A;EHD1;ENG;EPB41L1;EPB41L4B;EPHA2;EPHA8;FAM102A;FAM131C;FAM214B;FAM222A…
117	geneSet	yetfasco__YMR182C_531	3.27	0.0717			263	4437	AATBC;ABCC3;ACAP3;ACP5;ADAMTS4;ADAP1;ADORA1;AGAP3;AGTR2;ALDH1A3;ALLC;AMN;AMPD2;APOE;AQP6;ARC;ARHGDIG;ARID3A;ARMCX3;ASPHD1;ASS1;ATF3;ATP1A3;ATP2A3;ATP2B2;B4GALNT4;BAMBI;BBC3;BCL2L2;BCL6;BCL6B;BICD2;BIN1;BRI3;CACNA1H;CACNG8;CADM4;CALY;CARD19;CBX4;CCDC149;CD4;CDH15;CELF4;CGN;CHST1;CHST3;CLIP2;CNN2;CNTN4;COL27A1;COL5A1;COL6A1;COL6A2;CORO2B;CSDC2;CTSD;CYGB;CYP1A1;DACT3;DDN;DDR1;DENND1C;DHRS2;DNAJB5;DN…
118	geneSet	transfac_pro__M09524	3.27	0.0717		ATF1; ATF2; ATF3; ATF4; ATF5; ATF6; ATF6B; ATF7; BATF3; CREB1; CREB3; CREB3L4; CREB5; CREM; FOS; FOSB; FOSL1; FOSL2; JDP2; JUN; JUNB; JUND; MAFA; MAFF; MAFG; XBP1 (inferredBy_MotifSimilarity). BACH1; BACH2; CREB3L1; CREB3L2; CREBL2; NFE2; NFE2L1; NFE2L2; NFE2L3; NPDC1 (inferredBy_MotifSimilarity_n_Orthology).	56	659	ADAP1;ADCYAP1;ASPHD1;ATF3;BBC3;BRSK1;BTG2;C11orf24;CBARP;CLCN3;CLSTN3;COL6A3;DNAJB5;DUSP1;DUSP8;EPHA2;FAM131A;FAM219A;FER1L4;FGF1;GPR3;HSPB8;IRF2BPL;KDM6B;KIF5C;KLF6;KLF9;LBH;LRRTM2;LZTS3;MAFF;MCF2L;MPZ;NECTIN2;PER1;PHACTR3;PLCXD2;PLXNA2;PPP2R5B;PRKCZ;PRR7;RORC;SCG2;SCRT1;SDCBP2;SH2D3C;SLC3A2;SPATA2L;SYNGR3;SYT11;TES;TMEM151A;TMEM198;TNFRSF12A;TRAF4;TYRO3
119	geneSet	taipale_cyt_meth__JUN_NATGACGTCAYN_FL	3.27	0.0716	JUN (directAnnotation).	ATF1; ATF2; ATF3; ATF4; ATF5; ATF6; ATF6B; ATF7; BATF3; CREB1; CREB3; CREB3L4; CREB5; CREM; FOS; FOSB; FOSL1; FOSL2; JDP2; JUNB; JUND; XBP1 (inferredBy_MotifSimilarity). CREB3L1; CREB3L2; CREBL2; NPDC1 (inferredBy_MotifSimilarity_n_Orthology).	79	1054	ACAP3;ADAP1;ANGPTL2;ANO4;ARL4D;ASPHD1;ATF3;ATXN1;BBC3;BTG2;C11orf24;CBARP;CEBPB;CLCN3;CLSTN3;CPEB2;DNPEP;DUSP1;DUSP8;EPHA2;EVA1A;FAM131A;FAM219A;FER1L4;FGF1;GABARAPL1;GADD45A;GPR137C;GPR3;GUCA1A;HSPB8;IGSF8;IRF2BPL;ITGA3;JUND;KDM6B;KIF5C;KLF6;KLF9;LBH;LIN28B;LRRTM2;LZTS3;MAFF;MCF2L;MPZ;NECTIN2;NRP1;PER1;PER2;PHACTR3;PKIA;PLCXD2;PNMA6A;PPP2R5B;PRR7;SAMD4A;SCG2;SCRT1;SDCBP2;SEMA7A;SESN3;SH2D3C;SHC2…
120	geneSet	transfac_pro__M08905	3.26	0.0716	KLF10 (directAnnotation).		178	2837	ABCA1;ABCC3;ADAP1;ADORA1;ANKRD34A;ANO4;APOE;AQP6;ARC;ARID3A;ASS1;ATF3;ATP1A3;ATP2A3;ATP2B2;BAG3;BAMBI;BBC3;BCL6;BCL6B;BIN1;CACNG8;CADM4;CBX4;CCDC149;CD276;CD4;CDH15;CEBPB;CELF4;CGN;CHST1;CHST3;CIART;CLEC11A;COL5A1;COL6A1;CORO2B;CSDC2;CYGB;DACT3;DDR1;DNAJB5;DUSP8;EFNA1;ENG;EPB41L1;EPB41L4B;EPHA2;FADS3;FAM102A;FAM131C;FAM214B;FAM3C;FAM43A;FBLIM1;FBXL16;FIGNL2;FMNL1;GIT1;GPR3;GRAMD1B;GUCA1A;HMX1;HOX…
121	geneSet	tfdimers__MD00537	3.26	0.0715	EP300; PURA (directAnnotation).		202	3535	ABCA1;ABCC3;ABCG1;ACAP3;ADAMTS4;ADORA1;AGAP3;ALDH1A3;AMPD2;ANGPTL2;ANKRD34A;APOE;APOL2;AQP6;ARID3A;ARMCX1;ARMCX3;ASS1;ATF3;ATP1A3;ATP2B2;BCL2L2;BCL6;BCL6B;BIN1;BTG2;CACNG8;CADM4;CBX4;CCDC107;CD276;CD4;CDH15;CEBPB;CELF4;CFAP45;CGN;CHST1;CHST11;CHST3;CLEC11A;CLIP2;CLSTN3;COL27A1;COL5A1;CORO2B;CSDC2;CYGB;DACT3;DDN;DDR1;DNAJB5;DNPEP;DUSP8;EFNA1;ENG;ENTPD3;EPB41L1;EPHA2;EPHA8;FADS3;FAM102A;FAM131A;FAM…
122	geneSet	hocomoco__RARA_HUMAN.H11MO.1.A	3.26	0.0715	RARA (directAnnotation).	NR2C2; NR2F1; NR2F2; RARB; RARG; RXRA (inferredBy_MotifSimilarity). ESR2 (inferredBy_MotifSimilarity_n_Orthology).	120	1643	AATBC;ABCC3;ADAMTS4;ADAP1;ALDH1A3;ALLC;AMPD2;ANGPTL2;ANXA11;APOE;AQP6;ARID3A;ARL8A;ASS1;ATF3;ATP2B2;BIN1;BRI3;CADM4;CARD19;CARNMT1;CD276;CDH15;CGN;CHST1;CNN2;COL27A1;CORO2B;CSDC2;CTSD;DEAF1;DNAJB5;DUSP8;EFNA1;ENG;EPB41L1;EPHA8;EVA1A;FAM131C;FAM222A-AS1;FBLIM1;FER1L4;FGF1;FIGNL2;FMNL1;FOSL1;GPR3;GREB1L;GRIP2;GUCA1A;HPCAL4;ICAM3;ITGA3;JAKMIP1;KCNH2;KDM6B;KIAA0513;KIF17;KLHDC8B;LHX6;LINC00511;LINC01…
123	geneSet	taipale_cyt_meth__ATF6B_NRTGAYGTCAYN_eDBD_meth	3.26	0.0715	ATF6B (directAnnotation).	ATF1; ATF2; ATF3; ATF4; ATF5; ATF6; ATF7; BATF3; CREB1; CREB3; CREB3L4; CREB5; CREM; E2F1; FOS; FOSB; FOSL1; FOSL2; JDP2; JUN; JUNB; JUND; XBP1 (inferredBy_MotifSimilarity). CREB3L1; CREB3L2; CREBL2; NPDC1 (inferredBy_MotifSimilarity_n_Orthology).	41	385	ACAP3;ADAP1;ANGPTL2;ATF3;BBC3;CBARP;CLCN3;CLSTN3;DNAJB5;DUSP1;DUSP8;EPHA2;FAM131A;FAM131C;FAM219A;FER1L4;GPR3;IRF2BPL;JUND;KDM6B;KIF5C;KLF6;LRRTM2;LZTS3;MAFF;MCF2L;MPZ;NECTIN2;PKIA;PNMA6A;PRR7;SCG2;SHC2;SIK1;SYNGR3;SYT11;TMEM151A;TMEM198;TNFRSF12A;TNFRSF1B;TRAF4
124	geneSet	swissregulon__sacCer__RGM1	3.26	0.0715			261	4398	AATBC;ABCC3;ACAP3;ACP5;ADAMTS4;ADAP1;ADORA1;AGAP3;AGTR2;ALDH1A3;ALLC;AMN;AMPD2;APOE;AQP6;ARC;ARHGDIG;ARID3A;ARMCX3;ASPHD1;ASS1;ATF3;ATP1A3;ATP2A3;ATP2B2;B4GALNT4;BAMBI;BBC3;BCL2L2;BCL6;BCL6B;BICD2;BIN1;BRI3;CACNA1H;CACNG8;CADM4;CALY;CARD19;CBX4;CCDC149;CD4;CDH15;CELF4;CGN;CHST1;CHST3;CLIP2;CNN2;CNTN4;COL27A1;COL5A1;COL6A1;COL6A2;CORO2B;CSDC2;CTSD;CYGB;CYP1A1;DACT3;DDN;DENND1C;DHRS2;DNAJB5;DNPEP;D…
125	geneSet	hocomoco__SMAD4_MOUSE.H11MO.0.A	3.26	0.0715	SMAD4 (inferredBy_Orthology).	SMAD3 (inferredBy_MotifSimilarity).	223	4095	ADAP1;ADORA1;AGAP3;ALDH1A3;ALLC;ANGPTL2;ANK1;ANXA11;AQP6;ARHGEF18;ASS1;ATF3;ATP1A3;ATP2A3;ATP2B2;AZGP1;BAG3;BAMBI;BCL6;BICD2;BIN1;BTG2;CACNA1H;CADM4;CAV2;CCDC149;CCDC9;CD151;CD4;CGN;CHST1;CHST11;CHST3;CLIP2;COL27A1;CORO2B;CSDC2;CYGB;DACT3;DENND1C;DHRS2;DNPEP;DUSP1;DUSP8;EGLN3;EHD3;ENG;ENTPD3;EPB41L1;EPHA2;EPHA8;EVA1A;F12;FADS3;FAM102A;FAM131C;FAM160B1;FAM214B;FAM219A;FAM89A;FBLIM1;FBXL16;FBXL19;F…
126	geneSet	c2h2_zfs__M0442	3.25	0.0715			270	4874	ABCC3;ACAP3;ADAP1;ADORA1;AGAP3;ALDH1A3;ALLC;AMPD2;ANGPTL2;ANK1;ANXA11;AQP6;ARC;ARFGAP3;ARHGEF18;ARID3A;ARL8A;ASL;ASS1;ATF3;ATP2A3;ATP2B2;AZGP1;B4GALNT4;BAG3;BBC3;BCL2L2;BICD2;BIN1;BRI3;C11orf24;C2CD2;CACNA1H;CADM4;CARD19;CBX4;CCDC149;CD276;CD4;CDH15;CELF4;CGN;CHCHD10;CHST1;CHST3;CLIP2;CNN2;COL27A1;COL5A1;COL6A1;COL6A3;CORO2B;CRY2;CSDC2;CYGB;CYP1A1;DDR1;DENND1C;DEXI;DNPEP;DUSP1;DUSP8;EFNA1;EHD1;EH…
127	geneSet	taipale_cyt_meth__CREB3_NRTGACGTCAYN_FL	3.25	0.0715	CREB3 (directAnnotation).	ATF1; ATF2; ATF3; ATF4; ATF5; ATF6; ATF6B; ATF7; BATF3; CREB1; CREB3L4; CREB5; CREM; E2F1; FOS; FOSB; FOSL1; FOSL2; JDP2; JUN; JUNB; JUND; XBP1 (inferredBy_MotifSimilarity). CREB3L1; CREB3L2; CREBL2; NPDC1 (inferredBy_MotifSimilarity_n_Orthology).	52	564	ADAP1;ADCYAP1;ANGPTL2;ARL4D;ASPHD1;ATF3;BBC3;C11orf24;CBARP;CLCN3;CLSTN3;DNAJB5;DUSP1;DUSP8;EPHA2;FAM131A;FAM131C;FAM219A;FER1L4;GABARAPL1;GPR137C;GPR3;HSPB8;IRF2BPL;JUND;KDM6B;KIF5C;KLF9;LRRTM2;LZTS3;MAFF;MCF2L;MPZ;NECTIN2;PER1;PER2;PHACTR3;PNMA6A;PRR7;SCG2;SCRT1;SHC2;SIK1;SPATA2L;SYNGR3;SYT11;TMEM151A;TMEM198;TNFRSF12A;TNFRSF1B;TRAF4;TYRO3
128	geneSet	transfac_pro__M07063	3.25	0.0715	SP1 (directAnnotation).	CTCF; FOS; IRF1; KLF12; KLF3; KLF5; KLF6; NFYA; NFYB; PBX3; SP2; SP3; SP4; STAT1 (inferredBy_MotifSimilarity).	256	4174	ABCA1;ABCC3;ACAP3;ADCYAP1;ADORA1;AMPD2;ANGPTL2;ANKRD34A;ANXA11;APOE;ARC;ARID3A;ARMCX3;ASPHD1;ASS1;ATF3;ATP1A3;ATP2A3;BAG3;BAMBI;BBC3;BCL6;BCL6B;BIN1;BRI3;BST2;CACNA1H;CACNA2D3;CACNG8;CADM4;CARD19;CASP9;CAV2;CBX4;CCDC107;CCDC85B;CCDC9;CD151;CD4;CDH15;CDKN1C;CEBPB;CELF4;CGN;CHST1;CHST11;CLEC11A;CLIP2;CLSTN3;CNN2;CNTN4;COL5A1;COL6A1;CORO2B;DACT3;DCAF4;DDAH2;DDIT3;DDR1;DENND1C;DEPTOR;DEXI;DNAJB5;DNPE…
129	geneSet	transfac_pro__M08819	3.25	0.0714	KLF2 (directAnnotation).		228	4182	ABCC3;ABCG1;ACAP3;ACP5;ADAP1;ADCYAP1;ADM2;ADORA1;ADRA2A;AGAP3;ANKRD34A;ANXA11;APBB3;AQP6;ARC;ARID3A;ARMCX3;ATF3;ATP1A3;ATP2A3;ATP2B2;ATXN1;BAMBI;BBC3;BCL6;BCL6B;BIN1;CACNA2D3;CADM4;CBX4;CD151;CD276;CD4;CDH15;CEBPB;CELF4;CFAP45;CGN;CHST1;CHST3;CIART;CLCN2;CLEC11A;CLIP2;CLSTN3;CNN2;CNTN4;COL5A1;COL6A1;COL6A3;CORO2B;CYGB;DACT3;DCAF4;DCLK2;DDAH2;DDR1;DENND1C;DNAJB5;DUSP8;EDEM1;EFNA1;EGLN3;EML6;ENG;EP…
130	geneSet	transfac_pro__M07460	3.25	0.0714	KLF3 (directAnnotation).	KLF1; KLF10; KLF11; KLF12; KLF13; KLF15; KLF16; KLF17; KLF2; KLF4; KLF5; KLF6; KLF7; KLF8; KLF9; ZNF148 (inferredBy_MotifSimilarity).	161	2327	ACAP3;ADAMTS4;ADAP1;ALLC;ANKRD34A;ANXA11;ARC;ARHGDIG;ARID3A;ARMCX3;ASS1;ATF3;ATP1A3;ATP2A3;ATP2B2;BCL6;BCL6B;BIN1;CACNG8;CADM4;CBX4;CD151;CD276;CD4;CDH15;CEBPB;CELF4;CGN;CHST1;CLCN2;CLEC11A;CLIP2;CNN2;CNTN4;COL5A1;COL6A1;COL6A3;CORO2B;CYGB;DACT3;DDAH2;DNAJB5;EFNA1;ENG;EPB41L4B;EPHA2;EPHA8;FAM102A;FAM131C;FAM214B;FAM222A-AS1;FBLIM1;FBXL16;FER1L4;FIGNL2;FMNL1;GIT1;HERPUD1;HES6;HMX1;HOXD1;HPCA;HPCAL…
131	geneSet	transfac_pro__M09523	3.24	0.0714		ATF1; ATF2; ATF3; ATF6; ATF6B; ATF7; BATF3; CREB1; CREB3; CREB3L4; CREB5; CREM; FOS; FOSB; FOSL1; FOSL2; JDP2; JUN; JUNB; JUND; MAFF; XBP1 (inferredBy_MotifSimilarity). CREB3L1; CREB3L2; NPDC1 (inferredBy_MotifSimilarity_n_Orthology).	64	791	ACAP3;ADAP1;ADCYAP1;ANGPTL2;ARMCX3;ATF3;B4GALNT4;BBC3;BRSK1;BTG2;C11orf24;CBARP;CEBPB;CLCN3;CLSTN3;COL6A3;CORO2B;CSDC2;DUSP1;DUSP8;EFR3A;EPHA2;FAM131A;FAM131C;FER1L4;FGF1;GPR137C;GPR3;HS3ST2;HSPB8;IRF2BPL;KCNK10;KDM6B;KIF5C;KLF6;KLF9;LBH;LRRTM2;LZTS3;MAFF;MCF2L;MPZ;NECTIN2;PER1;PER2;PLCXD2;PLXNA2;PPP2R5B;PRKCZ;PRR7;RNF152;RORC;RYR3;SCG2;SIK1;SPATA2L;STMN4;SYNGR3;SYT11;TES;TMEM151A;TMEM198;TNFRSF1…
132	geneSet	yetfasco__YGL035C_2142	3.24	0.0714	EGR1; EGR2; EGR3; EGR4; WT1 (inferredBy_Orthology).		257	4507	ABCA1;ABCC3;ABCG1;ADAP1;ADORA1;ALDH1A3;ANGPTL2;ANKRD34A;ANXA11;AQP6;ARC;ARID3A;ARL4D;ARMCX3;ASS1;ATF3;ATP1A3;ATP2A3;ATP2B2;B4GALNT4;BAG3;BBC3;BCL6;BCL6B;BIN1;BRSK1;BST2;C20orf194;C4orf48;CACNA1H;CACNA2D3;CACNG8;CADM4;CBX4;CCDC126;CD4;CDH15;CEBPB;CELF4;CGN;CHST1;CHST3;CLCN2;CLEC11A;CLIP2;CLSTN3;CNN2;CNTN4;COL27A1;COL5A1;COL6A1;COL6A3;CORO2B;CYGB;CYP1A1;DACT3;DDAH2;DDR1;DNAJB5;DNPEP;DUSP1;DUSP8;EDE…
133	geneSet	transfac_pro__M08806	3.24	0.0713	EGR2 (directAnnotation).	EGR1 (inferredBy_MotifSimilarity). WT1 (inferredBy_MotifSimilarity_n_Orthology).	175	2867	ABCA1;ABCC3;ADAM12;ADORA1;ALLC;ANKRD34A;ANO4;APOE;ARC;ARID3A;ARMCX3;ASS1;ATF3;ATP1A3;ATP2B2;ATXN1;BBC3;BCL6;BIN1;BTG2;CACNA1H;CACNG8;CADM4;CAV2;CBX4;CD276;CD4;CDH15;CEBPB;CELF4;CHST1;CHST3;CLEC11A;COL5A1;COL6A3;CORO2B;CSDC2;DACT3;DDAH2;DDN;DDR1;DNAJB5;ENG;EPB41L1;EPB41L4B;EPHA2;EVA1A;FAM114A1;FAM131A;FAM131C;FAM214B;FAM222A-AS1;FAM3C;FAM89A;FBLIM1;FBXL16;FGF1;FIGNL2;FMNL1;GAL3ST3;GIT1;GRAMD1B;GRI…
134	geneSet	hdpi__SOCS4	3.23	0.0713	SOCS4 (directAnnotation).		243	4315	ABCC3;ACAP3;ACP5;ADAP1;ADORA1;AGAP3;ALDH1A3;ALLC;ANGPTL2;ANKRD34A;AQP6;ARC;ARHGEF18;ARID3A;ASS1;ATF3;ATP2A3;ATP2B2;AZGP1;BAG3;BBC3;BCL6;BCL6B;BICD2;BIN1;BRI3;BTG2;CACNA2D3;CACNG8;CADM4;CCDC149;CD276;CD4;CDH15;CEBPB;CELF4;CGN;CHST1;CHST3;CLIP2;CLSTN3;COL27A1;COL5A1;COL6A1;COL6A3;CORO2B;CRY2;CSDC2;CYGB;CYP1A1;DACT3;DDR1;DNAJB5;DNPEP;DUSP8;EFNA1;EHD3;ENG;EPB41L1;EPB41L4B;EPHA2;EPHA8;EVA1A;F12;FADS3;…
135	geneSet	hdpi__PGAM2	3.23	0.0713	PGAM2 (directAnnotation).	MAZ; SP1 (inferredBy_MotifSimilarity).	288	4964	AATBC;ABCA1;ABCC3;ACAP3;ADAMTS4;ADAP1;ADCYAP1;ADORA1;ADRA2A;AGAP3;AMN;AMPD2;ANKRD34A;APOE;AQP6;ARC;ARID3A;ARL8A;ARMCX3;ASPHD1;ASS1;ATF3;ATP1A3;ATP2A3;ATP2B2;ATXN1;BAG3;BBC3;BCL6;BCL6B;BIN1;BRI3;BTG2;CACNA1H;CACNA2D3;CACNG8;CADM4;CBARP;CBX4;CCDC149;CD151;CD4;CDH15;CEBPB;CELF4;CGN;CHST1;CHST11;CHST3;CHSY3;CIART;CLEC11A;CLIP2;CLSTN3;CNN2;COL27A1;COL5A1;COL6A1;COL6A2;CORO2B;CSDC2;CTSD;CYGB;CYP1A1;DAC…
136	geneSet	transfac_pro__M00931	3.23	0.0712	SP1; SP3; SP4 (directAnnotation).	FOS; IRF1; KLF1; KLF12; KLF15; KLF3; KLF4; KLF5; KLF6; NFYA; NFYB; PBX3; SP2; STAT1 (inferredBy_MotifSimilarity). SP6; SP7; SP8; SP9 (inferredBy_MotifSimilarity_n_Orthology).	270	4486	ABCA1;ABCC3;ACAP3;ADCYAP1;ADORA1;ADRA2A;AMPD2;ANGPTL2;ANKRD34A;ANO4;ANXA11;APOE;ARC;ARFGAP3;ARID3A;ARL8A;ARMCX3;ASPHD1;ASS1;ATF3;ATP1A3;ATP2A3;BAG3;BAMBI;BBC3;BCL6;BCL6B;BIN1;BRI3;BRSK1;BST2;CACNA1H;CACNA2D3;CACNG8;CARD19;CASP9;CAV2;CBX4;CCDC107;CCDC149;CCDC85B;CCDC9;CD151;CD276;CD4;CDH15;CEBPB;CELF4;CGN;CHST1;CHST11;CIART;CLEC11A;CLIP2;CNN2;CNTN4;COL5A1;COL6A1;CORO2B;DACT3;DCAF4;DDAH2;DDIT3;DDR1…
137	geneSet	hdpi__FGF19	3.23	0.0712	FGF19 (directAnnotation).		284	4866	AATBC;ABCC3;ACAP3;ACP5;ADAP1;ADM2;ADORA1;AGAP3;ALDH1A3;ALLC;AMPD2;ANGPTL2;ANK1;ANXA11;AQP6;ARC;ARFGAP3;ARHGEF18;ARID3A;ASL;ASS1;ATF3;ATP2A3;ATP2B2;AZGP1;BAG3;BICD2;BIN1;BRI3;BTG2;C11orf24;C2CD2;CACNA1H;CADM4;CALY;CARD19;CBX4;CCDC107;CCDC149;CCDC9;CD151;CD276;CD4;CDH15;CEBPB;CELF4;CGN;CHCHD10;CHST1;CHST11;CHST3;CLEC11A;CLIP2;COL27A1;COL5A1;COL6A1;COL6A2;CORO2B;CRY2;CSDC2;CTSD;CYGB;DDR1;DEXI;DNAJB5…
138	geneSet	dbcorrdb__ESRRA__ENCSR000DYQ_1__m1	3.22	0.0711	ESRRA (directAnnotation).	ESRRB; ESRRG; NR5A1; NR5A2; PPARGC1A (inferredBy_MotifSimilarity).	95	1360	ABCA1;ALLC;APOE;ASS1;ATF3;ATP2B2;BCL2L2;CACNA2D3;CACNG8;CADM4;CARNMT1;CCDC149;CGN;CHST1;CHST3;CLCN3;CLEC11A;CORO2B;CPEB3;CSDC2;CYGB;DACT3;DNPEP;EPB41L1;ESRRA;EVA1A;FADS3;FAM131C;FBLIM1;FBXL19;FER1L4;FMNL1;FRAT2;GRAMD1A;HSD11B2;HSPB8;ICAM2;ID3;IGF1R;ISLR2;KCNH2;KIAA0040;KIFC3;KLHL36;LINC01315;LRFN1;LRFN2;MCF2L;MCRIP2;MDFI;MEGF11;MIAT;MICAL2;MOB3C;MSANTD1;NACC2;NEFH;NR0B1;NSG1;NTNG2;PGF;PHACTR3;PIK…
139	geneSet	transfac_pro__M08941	3.22	0.0711	FOSL2 (directAnnotation).	ATF1; ATF2; ATF3; ATF4; ATF5; ATF6; ATF6B; ATF7; BATF3; CREB1; CREB3; CREB3L4; CREB5; CREM; FOS; FOSB; FOSL1; JDP2; JUN; JUNB; JUND; XBP1 (inferredBy_MotifSimilarity). BACH1; BACH2; CREB3L1; CREB3L2; CREBL2; NFE2; NFE2L1; NFE2L2; NFE2L3; NPDC1 (inferredBy_MotifSimilarity_n_Orthology).	85	1207	ACAP3;ADAP1;ALLC;ANGPTL2;ANO4;ARL4D;ASPHD1;ATF3;ATXN1;BBC3;BTG2;C11orf24;CBARP;CD151;CEBPB;CLCN3;CLSTN3;DNAJB5;DUSP1;DUSP8;EPB41L1;EPHA2;FAM131A;FAM131C;FAM219A;FBXL16;FER1L4;FGF1;GABARAPL1;GADD45A;GPR137C;GPR3;GRAMD1B;GUCA1A;HSPB8;IRF2BPL;JUND;KDM6B;KIF5C;KLF6;KLF9;LBH;LINC01315;LRRTM2;LZTS3;MAFF;MCF2L;MKNK2;MPZ;NECTIN2;NRP1;PER1;PER2;PHACTR3;PKIA;PLCXD2;PNMA6A;PPP2R5B;PRR7;RET;RNF11;SAMD4A;SCG2…
140	geneSet	transfac_pro__M00513	3.21	0.0711	ATF3 (directAnnotation).	ATF1; ATF2; ATF4; ATF6; ATF6B; ATF7; BATF3; CREB1; CREB3; CREB3L4; CREB5; CREM; FOSL2; JDP2; JUN; JUNB; JUND; XBP1 (inferredBy_MotifSimilarity). CREB3L1; CREB3L2; NPDC1 (inferredBy_MotifSimilarity_n_Orthology).	59	705	ADAP1;ALDH1A3;ATF3;ATXN1;BBC3;BCL6;BIN1;BTG2;CBARP;CEBPB;CLCN3;CLSTN3;CORO2B;DNPEP;DUSP1;DUSP8;EFR3A;EPHA2;FAM131A;FAM131C;FER1L4;GPR3;HSPB8;IRF2BPL;JUND;KDM6B;KIF5C;KLF6;LRRTM2;LZTS3;MAFF;MCF2L;NECTIN2;NSMF;OGFR;PER1;PHACTR3;PKIA;PLXNA2;PPP2R5B;PRR7;RORC;SCG2;SCRT1;SH2D3C;SHC2;SIK1;SPATA2L;ST20;ST20-MTHFS;SYNGR3;TEX19;TMEM151A;TMEM198;TNFRSF12A;TRAF4;TYRO3;USP2;VGLL4
141	geneSet	cisbp__M1673	3.21	0.071			175	2792	ABCC3;ABCG1;ACAP3;ADAP1;ALDH1A3;ANGPTL2;ANKRD34A;ANO4;ARHGEF18;ARID3A;ASS1;ATF3;ATP1A3;ATP2A3;ATP2B2;ATXN1;BBC3;BCL6;BCL6B;BIN1;C11orf24;CACNA1H;CACNA2D3;CACNG8;CADM4;CCDC149;CD276;CD4;CDH15;CEBPB;CELF4;CHST1;CHST3;CLEC11A;CLIP2;CNN2;COL5A1;COL6A1;COL6A3;CORO2B;CSDC2;CYGB;DACT3;DDN;DDR1;DNAJB5;DNPEP;DUSP8;ENG;EPB41L4B;EPHA2;FAM102A;FAM131A;FAM131C;FAM214B;FAM222A-AS1;FAM3C;FBLIM1;FBXL16;FER1L4;FG…
142	geneSet	transfac_pro__M07615	3.21	0.071	SP3 (directAnnotation).	CTCF; EGR1; EGR2; EGR3; EGR4; EZH2; IRF1; KLF1; KLF12; KLF2; KLF3; KLF5; PAX5; PBX3; POLR2A; SMARCA4; SP1; SP2; SP4; STAT1 (inferredBy_MotifSimilarity).	267	4579	ABCA1;ABCC3;ACAP3;ADCYAP1;ADORA1;ADRA2A;ANGPTL2;ANKRD34A;ANO4;ANXA11;APOE;ARC;ARFGAP3;ARID3A;ARL8A;ARMCX3;ASPHD1;ASS1;ATF3;ATP1A3;ATP2A3;BAG3;BAMBI;BBC3;BCL6;BCL6B;BIN1;BRI3;BRSK1;CACNA1H;CACNA2D3;CACNG8;CARD19;CASP9;CAV2;CBX4;CCDC107;CCDC85B;CCDC9;CD151;CD4;CDH15;CEBPB;CELF4;CGN;CHST1;CHST11;CIART;CILP2;CLEC11A;CLIP2;CNN2;CNTN4;COL5A1;COL6A1;CORO2B;DACT3;DCAF4;DDAH2;DDIT3;DDR1;DENND1C;DEPTOR;DNA…
143	geneSet	hdpi__AFF4	3.21	0.071	AFF4 (directAnnotation).		307	4871	AATBC;ABCC3;ACAP3;ACP5;ADAP1;ADM2;ADORA1;AGAP3;ALLC;AMN;AMPD2;ANGPTL2;ANK1;ANKRD34A;APOE;AQP6;ARC;ARHGDIG;ARID3A;ASL;ASS1;ATP1A3;ATP2A3;ATP2B2;B4GALNT4;BAG3;BBC3;BCL6;BCL6B;BICD2;BIN1;BRI3;C11orf24;C2CD2;CACNA1H;CACNG8;CADM4;CBX4;CD151;CD276;CD4;CDH15;CDKN1C;CEBPB;CELF4;CGN;CHCHD10;CHST1;CHST11;CHST3;CLCN2;CLEC11A;CLIP2;CLSTN3;CLU;CNN2;COL27A1;COL5A1;COL6A1;COL6A2;COLEC11;CORO2B;CSDC2;CTSD;CYGB;C…
144	geneSet	taipale_cyt_meth__ZNF281_NCCCCTCCCCCN_eDBD_meth	3.21	0.071	ZNF281 (directAnnotation).	SP1; SP4 (inferredBy_MotifSimilarity).	240	4217	ABCC3;ADAP1;ADCYAP1;ADORA1;AGAP5;ALDH1A3;ANGPTL2;ANKRD34A;ANO4;APOE;ARID3A;ARMCX3;ASS1;ATF3;ATP1A3;ATP2A3;ATP2B2;ATXN1;BAG3;BBC3;BCL6;BCL6B;BIN1;BRI3;CACNA1H;CACNG8;CAV2;CBX4;CCDC149;CD151;CD276;CD4;CDH15;CDKN1C;CELF4;CGN;CHST1;CHST3;CLEC11A;CLIP2;CNN2;COL5A1;CORO2B;CPEB3;CSDC2;CYGB;DACT3;DCAF4;DDAH2;DDR1;DEXI;DNAJB5;DNPEP;DPYS;DUSP4;DUSP8;DYNC1I1;EFNA1;EPB41L1;EPB41L4B;EPHA2;EPHA8;ERO1B;EVA1A;FA…
145	geneSet	taipale_cyt_meth__JUND_NRTGACGTCATN_eDBD	3.21	0.071	JUND (directAnnotation).	ATF1; ATF2; ATF3; ATF4; ATF5; ATF6; ATF6B; ATF7; BACH2; BATF3; CREB1; CREB3; CREB3L4; CREB5; CREM; E2F1; FOS; FOSB; FOSL1; FOSL2; JDP2; JUN; JUNB; XBP1 (inferredBy_MotifSimilarity). BACH1; CREB3L1; CREB3L2; CREBL2; NFE2; NFE2L1; NFE2L2; NFE2L3; NPDC1 (inferredBy_MotifSimilarity_n_Orthology).	59	707	ACAP3;ADAP1;ANGPTL2;ARL4D;ATF3;BBC3;BTG2;C11orf24;CBARP;CLCN3;CLSTN3;DNAJB5;DUSP1;DUSP8;EPHA2;FAM131A;FAM131C;FAM219A;FBXL16;FER1L4;FGF1;GADD45A;GPR137C;GPR3;GRAMD1B;HSPB8;IRF2BPL;JUND;KDM6B;KIF5C;KLF6;KLF9;LRRTM2;LZTS3;MAFF;MCF2L;MPZ;NECTIN2;NSMF;PER1;PER2;PHACTR3;PKIA;PLCXD2;PNMA6A;PPP2R5B;PRR7;SAMD4A;SH2D3C;SHC2;SIK1;SYNGR3;SYT11;TMEM151A;TMEM198;TNFRSF12A;TNFRSF1B;TRAF4;TYRO3
146	geneSet	hocomoco__KLF8_HUMAN.H11MO.0.C	3.21	0.071	KLF8 (directAnnotation).		185	3200	AATBC;ABCC3;ABCG1;ADAP1;AGAP3;ALLC;ANKRD34A;ANO4;AQP6;ARC;ARHGEF18;ASS1;ATF3;ATP1A3;ATP2A3;ATP2B2;AZGP1;BBC3;BIN1;C2CD2;CACNA1H;CACNG8;CADM4;CCDC149;CD276;CD4;CDH15;CEBPB;CELF4;CHST1;CHST11;CHST3;CLIP2;CNN2;COL27A1;COL5A1;COL6A1;CORO2B;CSDC2;CYGB;DACT3;DCAF4;DNPEP;DUSP8;ECE2;EFR3A;ENG;ENTPD3;EPHA2;FADS3;FAM131C;FAM222A-AS1;FAM89A;FBLIM1;FBXL16;FBXL19;FER1L4;FGF1;FMNL1;FOSL1;GIT1;GOLGA3;GPR3;GRIP2…
147	geneSet	transfac_pro__M00933	3.21	0.071	SP1; SP2; SP3; SP4 (directAnnotation).	CTCF; EGR1; EGR2; FOS; IRF1; KLF15; KLF16; KLF5; NFYA; NFYB; PATZ1; PBX3; SP9; STAT1; TEAD2; WT1; ZBTB7B; ZNF148; ZNF281 (inferredBy_MotifSimilarity). SP6; SP7; SP8; ZBTB17 (inferredBy_MotifSimilarity_n_Orthology).	287	4996	ABCA1;ABCC3;ADAP1;ADCYAP1;ADORA1;ADRA2A;AMPD2;ANGPTL2;ANKRD34A;ANXA11;APOE;AQP6;ARC;ARID3A;ARL8A;ARMCX1;ARMCX3;ASPHD1;ASS1;ATF3;ATP1A3;ATP2A3;ATP2B2;ATXN1;BAG3;BAMBI;BBC3;BCL2L2;BCL6;BCL6B;BIN1;BRI3;C2CD2;CACNA1H;CACNA2D3;CACNG8;CADM4;CARD19;CAV2;CBARP;CBX4;CCDC107;CCDC149;CD151;CD276;CD4;CDH15;CDKN1C;CEBPB;CELF4;CGN;CHST1;CHST11;CHST3;CHSY3;CIART;CLEC11A;CLIP2;CLSTN3;CNN2;CNTN4;COL5A1;COL6A1;CSD…
148	geneSet	cisbp__M3717	3.2	0.0709	PAX4 (directAnnotation).		156	2511	ABCC3;ACP5;ADAMTS4;ADAP1;ANO4;ANXA11;ARC;ARID3A;ARMCX3;ASS1;ATF3;ATP2A3;ATP2B2;BBC3;BCL6;BCL6B;BIN1;BTG2;CADM4;CBX4;CD276;CD4;CDH15;CEBPB;CELF4;CHST1;CHST3;CLEC11A;CLIP2;COL5A1;CORO2B;CYGB;DCAF4;DDR1;DNAJB5;EFNA1;ENG;EPB41L1;EPB41L4B;EPHA2;FAM131C;FAM222A-AS1;FAM3C;FBLIM1;FBXL16;FER1L4;FGF1;FIGNL2;FMNL1;GIT1;GPR3;GRAMD1B;GUCA1A;HES6;HES7;HS3ST2;HSD11B2;ID3;IFI30;IGDCC3;IRF2BPL;ISLR2;ITGA11;JAKMIP…
149	geneSet	tfdimers__MD00154	3.2	0.0709	MZF1; SREBF1 (directAnnotation).		238	4545	ABCA1;ABCC3;ABCG1;ADORA1;ADRA2A;AGAP3;AGTR2;ANGPTL2;ANKRD34A;ANXA11;APOE;ARC;ARID3A;ARMCX1;ARMCX3;ASS1;ATF3;ATP1A3;ATP2A3;ATP2B2;ATXN1;BAMBI;BBC3;BCL6;BIN1;C4orf48;CACNA1H;CACNG8;CADM4;CBX4;CCDC107;CCDC126;CCDC149;CD276;CD4;CDH15;CEBPB;CELF4;CHST1;CHST3;CIART;CLCN2;CLEC11A;CLIP2;CNTN4;COL27A1;COL6A1;CORO2B;CPEB3;CYGB;DACT3;DCBLD1;DDR1;DNAJB5;DNPEP;DUSP4;DUSP8;DYNC1I1;EFNA1;EGLN3;ENG;EPB41L1;EPB41…
150	geneSet	taipale_cyt_meth__BATF3_NRTGAYGTCAYN_eDBD_meth	3.2	0.0709	BATF3 (directAnnotation).	ATF1; ATF2; ATF3; ATF4; ATF6; ATF6B; ATF7; CREB1; CREB3; CREB3L4; CREB5; CREM; FOS; FOSB; FOSL1; FOSL2; JDP2; JUN; JUNB; JUND; XBP1 (inferredBy_MotifSimilarity). CREB3L1; CREB3L2; CREBL2; NPDC1 (inferredBy_MotifSimilarity_n_Orthology).	74	943	ACAP3;ADAP1;ALLC;ANGPTL2;ANO4;ATF3;ATXN1;BBC3;BTG2;C11orf24;CBARP;CLCN3;CLSTN3;COL6A3;DNAJB5;DNPEP;DUSP1;DUSP8;EPB41L1;EPHA2;FAM131A;FAM131C;FAM219A;FER1L4;FGF1;GADD45A;GPR137C;GPR3;GRAMD1B;GUCA1A;HSPB8;IRF2BPL;KDM6B;KIF5C;KLF6;KLF9;LINC01315;LRRTM2;LZTS3;MAFF;MCF2L;MKNK2;MPZ;NECTIN2;NPR2;NRP1;PER1;PLCXD2;PPP2R5B;PROSER2;PRR7;RNF11;SAMD4A;SCRT1;SCRT2;SESN3;SETD7;SHC2;SLC3A2;SLC7A8;SPATA2L;STMN4;S…
151	geneSet	cisbp__M0400	3.19	0.0708	ZSCAN10 (inferredBy_Orthology).		220	3541	ABCA1;ABCC3;ADAMTS4;ADORA1;AGAP3;ANKRD34A;AQP6;ARID3A;ARMCX1;ARMCX3;ASS1;ATF3;ATP2A3;ATP2B2;BCL6;BCL6B;BIN1;C2CD2;CACNG8;CADM4;CBX4;CD4;CDH15;CEBPB;CELF4;CGN;CHST1;CHST11;CHST3;CLEC11A;CLIP2;CLSTN3;COL5A1;COL6A3;CORO2B;CSDC2;CYGB;CYP1A1;CYP27B1;DACT3;DDN;DDR1;DNAJB5;DNPEP;DUSP1;DUSP4;DUSP8;EFNA1;EHD3;ENG;EPB41L1;EPB41L4B;EPHA2;EPHA8;FADS3;FAM131C;FAM214B;FAM222A-AS1;FBLIM1;FBXL16;FBXL19;FER1L4;FG…
152	geneSet	transfac_pro__M03577	3.19	0.0708	PAX5 (directAnnotation).		255	4446	ABCC3;ACAP3;ADORA1;AGAP3;ALDH1A3;ALLC;ANGPTL2;ANK1;ANKRD34A;ANO4;AQP6;ARC;ARID3A;ARMCX1;ARMCX3;ASS1;ATF3;ATP2A3;ATP2B2;AZGP1;BAG3;BCL6;BCL6B;BICD2;BIN1;BRI3;BTG2;C2CD2;CACNG8;CADM4;CBX4;CCDC149;CD276;CD4;CDH15;CEBPB;CELF4;CGN;CHST1;CHST11;CHST3;CLEC11A;CLIP2;CLSTN3;CLU;COL27A1;COL5A1;COL6A1;COL6A3;CORO2B;CRY2;CSDC2;CYGB;CYP1A1;DACT3;DDN;DDR1;DEXI;DNAJB5;DNPEP;DUSP4;DUSP8;EFNA1;EHD1;EHD3;ENG;EPB41…
153	geneSet	transfac_pro__M09522	3.19	0.0708		ATF1; ATF2; ATF3; ATF4; ATF5; ATF6; ATF6B; ATF7; BATF3; CREB1; CREB3; CREB3L4; CREB5; CREM; FOS; FOSB; FOSL1; FOSL2; JDP2; JUN; JUNB; JUND; MAF; MAFA; MAFF; MAFG; XBP1 (inferredBy_MotifSimilarity). BACH1; BACH2; CREB3L1; CREB3L2; CREBL2; NFE2; NFE2L1; NFE2L2; NFE2L3; NPDC1 (inferredBy_MotifSimilarity_n_Orthology).	72	974	ACAP3;ADAP1;ADCYAP1;ANGPTL2;ASPHD1;ATF3;ATXN1;BBC3;BRSK1;BTG2;C11orf24;CBARP;CEBPB;CLCN3;CLSTN3;COL6A3;CPEB2;DNAJB5;DNPEP;DUSP1;DUSP8;EPHA2;FAM131A;FAM219A;FER1L4;FGF1;GPR3;HSPB8;IRF2BPL;KDM6B;KIF5C;KLF6;KLF9;LBH;LRRTM2;LZTS3;MAFF;MCF2L;MPZ;NECTIN2;NPR2;PER1;PHACTR3;PLCXD2;PLXNA2;PNMA6A;PPP2R5B;PRKCZ;PROSER2;PRR7;RNF11;RNF152;RORC;SCG2;SCRT1;SCRT2;SDCBP2;SESN3;SH2D3C;SIK1;SLC3A2;SPATA2L;SYNGR3;SY…
154	geneSet	transfac_pro__M07572	3.19	0.0708		ATF1; ATF2; ATF3; ATF4; ATF5; ATF6; ATF6B; ATF7; BACH2; BATF3; CREB1; CREB3; CREB3L4; CREB5; CREM; FOS; FOSB; FOSL1; FOSL2; JDP2; JUN; JUNB; JUND; XBP1 (inferredBy_MotifSimilarity). BACH1; CREB3L1; CREB3L2; CREBL2; NFE2; NFE2L1; NFE2L2; NFE2L3; NPDC1; ZNF250 (inferredBy_MotifSimilarity_n_Orthology).	67	823	ACAP3;ADAP1;ALLC;ANGPTL2;ARL4D;ASPHD1;ATF3;BBC3;BTG2;C11orf24;CBARP;CLCN3;CLSTN3;DNAJB5;DUSP1;DUSP8;EFR3A;EPHA2;FAM131A;FAM131C;FAM219A;FBXL16;FER1L4;GABARAPL1;GPR3;GRAMD1B;HS3ST2;HSPB8;IRF2BPL;JUND;KDM6B;KIF5C;KLF6;KLF9;LRRTM2;LZTS3;MAFF;MCF2L;MPZ;NECTIN2;NSMF;PER2;PHACTR3;PKIA;PLCXD2;PPP2R5B;PRR7;SAMD4A;SCG2;SCRT1;SCRT2;SESN3;SHC2;SIK1;SMAD7;SPATA2L;STMN4;SYNGR3;SYT11;TMEM151A;TMEM198;TMEM63C;T…
155	geneSet	taipale__Jdp2_DBD_NATGACGTCAYN	3.18	0.0707	JDP2 (inferredBy_Orthology).	ATF1; ATF2; ATF3; ATF4; ATF5; ATF6; ATF6B; ATF7; BACH2; BATF3; CREB1; CREB3; CREB3L4; CREB5; CREM; FOS; FOSB; FOSL1; FOSL2; JUN; JUNB; JUND; XBP1 (inferredBy_MotifSimilarity). BACH1; CREB3L1; CREB3L2; CREBL2; NFE2; NFE2L1; NFE2L2; NFE2L3; NPDC1 (inferredBy_MotifSimilarity_n_Orthology).	87	1244	ACAP3;ADAP1;ANGPTL2;ANK1;ANO4;ARL4D;ASPHD1;ATF3;ATXN1;BBC3;C11orf24;CBARP;CEBPB;CLCN3;CLSTN3;CNN2;CNTN4;COL6A3;DNAJB5;DNPEP;DUSP1;DUSP8;EPHA2;EVA1A;FAM131A;FAM131C;FAM219A;FER1L4;FGF1;GABARAPL1;GADD45A;GPR137C;GPR3;GRAMD1B;GUCA1A;HS3ST2;HSPB8;IGSF8;IRF2BPL;KDM6B;KIF5C;KLF6;KLF9;LINC01315;LRRTM2;LZTS3;MAFF;MCF2L;MPZ;NECTIN2;NPR2;NRP1;PER1;PER2;PHACTR3;PKIA;PLCXD2;PNMA6A;PPP2R5B;PRKCZ;PRR7;RNF11;RN…
156	geneSet	neph__UW.Motif.0286	3.18	0.0707			205	3563	ABCG1;ACP5;ADAP1;ADORA1;AGAP3;ALLC;AMPD2;ANK1;ANO4;APOL2;ARFGAP1;ARL8A;ASS1;ATF3;ATP1A3;ATP2A3;ATP2B2;ATXN1;AZGP1;BBC3;BIN1;BRI3;BTG2;CBX4;CCDC149;CD276;CD4;CDH15;CELF4;CGN;CHST1;CHST11;CHST3;CLIP2;CNN2;CNTN4;COL5A1;COL6A1;COLEC11;CORO2B;CRY2;CSDC2;DDR1;DENND1C;DEXI;DNAJB5;DNPEP;DUSP1;DUSP4;DUSP8;EHD1;EHD3;ENG;EPB41L1;EPB41L4B;EPHA8;FADS3;FAM102A;FAM131C;FAM214B;FAM219A;FAM3C;FAM89A;FBLIM1;FBXL16…
157	geneSet	yetfasco__YPL202C_389	3.18	0.0707			89	1249	AATBC;ACAP3;ADAP1;AMPD2;ANKRD34A;ARHGDIG;ARID3A;ASS1;ATP2A3;ATP2B2;ATXN1;BBC3;BCL6B;CACNA1H;CADM4;CDH15;CHST1;CHST3;CLEC11A;COL27A1;COL6A3;CORO2B;EPB41L1;FAM131C;FAM222A-AS1;FBXL16;FER1L4;FGF1;FMNL1;GRAMD1B;GRIP2;HMX1;HPCA;HS3ST2;HSD11B2;JAKMIP3;KCNH2;KLF15;KLF6;LHFPL2;LRFN2;LYSMD2;MAP2K3;MIR22HG;MMP17;NACC2;NAT16;NOVA2;NRROS;OLFM2;OSBPL5;PANX2;PDE4C;PHACTR3;PHLDA2;PIEZO1;PLPP2;PLXNA2;PODXL2;PPP1…
158	geneSet	cisbp__M5952	3.17	0.0706	XBP1 (directAnnotation).	ATF1; ATF2; ATF3; ATF4; ATF6; ATF6B; ATF7; BACH2; BATF3; CREB1; CREB3; CREB3L4; CREB5; CREM; FOS; FOSB; FOSL1; FOSL2; JDP2; JUN; JUNB; JUND (inferredBy_MotifSimilarity). CREB3L1; CREB3L2; CREBL2; NPDC1 (inferredBy_MotifSimilarity_n_Orthology).	57	674	ADAP1;ADCYAP1;ARMCX3;ASPHD1;ATF3;B4GALNT4;BBC3;BTG2;C11orf24;CBARP;CEBPB;CLCN3;CLSTN3;DNAJB5;DUSP1;DUSP8;EFR3A;EPHA2;FAM131A;FAM219A;FBXL16;FER1L4;GOLGA3;GPR137C;GPR3;HS3ST2;HSPB8;IRF2BPL;KDM6B;KIF5C;KLF6;LBH;LRRTM2;LZTS3;MAFF;MCF2L;MPZ;NECTIN2;PER1;PER2;PHACTR3;PKIA;PNMA6A;PRKCZ;PRR7;RORC;SCG2;SH2D3C;SIK1;SPATA2L;SYNGR3;SYT11;TMEM151A;TMEM198;TNFRSF12A;TRAF4;TYRO3
159	geneSet	cisbp__M6039	3.17	0.0706	JDP2 (inferredBy_Orthology).	ATF1; ATF2; ATF3; ATF4; ATF5; ATF6; ATF6B; ATF7; BACH2; BATF3; CREB1; CREB3; CREB3L4; CREB5; CREM; FOS; FOSB; FOSL1; FOSL2; JUN; JUNB; JUND; XBP1 (inferredBy_MotifSimilarity). BACH1; CREB3L1; CREB3L2; CREBL2; NFE2; NFE2L1; NFE2L2; NFE2L3; NPDC1 (inferredBy_MotifSimilarity_n_Orthology).	81	1110	ACAP3;ADAP1;ANGPTL2;ANO4;ARL4D;ASPHD1;ATF3;ATXN1;BBC3;BTG2;C11orf24;CBARP;CD151;CEBPB;CLCN3;CLSTN3;CNN2;COL6A3;DNAJB5;DUSP1;DUSP8;EPHA2;EVA1A;FAM131A;FAM219A;FER1L4;FGF1;GABARAPL1;GADD45A;GPR137C;GPR3;GRAMD1B;GUCA1A;HSPB8;IGSF8;IRF2BPL;JUND;KDM6B;KIF5C;KLF6;LBH;LINC01315;LRRTM2;LZTS3;MAFF;MCF2L;MPZ;NECTIN2;NRP1;PHACTR3;PKIA;PLCXD2;PNMA6A;PPP2R5B;PRKCZ;PRR7;RNF11;RNF152;SAMD4A;SCG2;SCRT1;SDCBP2;SE…
160	geneSet	cisbp__M0420	3.17	0.0706	ZNF281 (inferredBy_Orthology).		247	4874	ABCA1;ABCC3;ADAP1;ADORA1;ANGPTL2;ANKRD34A;ANO4;ANXA11;APOE;ARC;ARID3A;ARL4D;ARMCX3;ASS1;ATF3;ATP1A3;ATP2A3;ATP2B2;ATXN1;BAG3;BAMBI;BBC3;BCL6;BCL6B;BIN1;BRI3;C2CD2;CAB39L;CACNG8;CADM4;CAV2;CBX4;CCDC107;CCDC149;CD276;CD4;CDH15;CEBPB;CELF4;CGN;CHST1;CHST3;CLEC11A;CLIP2;CNN2;COL5A1;COL6A1;COL6A3;CORO2B;CSDC2;CYGB;DACT3;DCAF4;DDN;DDR1;DNAJB5;DPYS;DRAP1;DUSP4;DUSP8;EDEM1;EFNA1;EGLN3;EPB41L1;EPB41L4B;EP…
161	geneSet	cisbp__M6181	3.16	0.0705	CREM (directAnnotation).	ATF1; ATF2; CREB1; JUN; JUND (inferredBy_MotifSimilarity). ATF7; NPDC1 (inferredBy_MotifSimilarity_n_Orthology).	64	783	ADAP1;ALDH1A3;ASPHD1;ASS1;ATF3;BBC3;BRSK1;BTG2;C11orf24;CBARP;CLCN3;CLSTN3;CORO2B;CYGB;DNAJB5;DUSP1;DUSP8;EFR3A;EPHA2;EVA1A;FAM131A;FAM131C;FAM219A;FER1L4;GPR3;HS3ST2;HSPB8;IRF2BPL;JUND;KDM6B;KIF5C;KLF9;LRRTM2;MAFB;MAFF;MCF2L;MPZ;NECTIN2;NOVA2;NSMF;PER1;PER2;PHACTR3;PLCXD2;PPP2R5B;PRR7;RORC;SCG2;SCRT1;SETD7;SHC2;SIK1;SPATA2L;ST20;ST20-MTHFS;STMN4;SYNGR3;SYT13;TMEM151A;TMEM198;TNFRSF12A;TRAF4;TYRO…
162	geneSet	transfac_pro__M03845	3.16	0.0705	SMAD1 (directAnnotation).		224	4062	ABCC3;ACAP3;ADAMTS4;ADAP1;ADCYAP1;ADORA1;AGAP3;ALDH1A3;ALLC;ANGPTL2;ANK1;ANO4;AQP6;ARC;ASS1;ATF3;ATP1A3;ATP2A3;ATP2B2;ATXN1;AZGP1;B4GALNT4;BAG3;BAMBI;BICD2;BIN1;BRI3;BTG2;C2CD2;CACNA1H;CADM4;CBARP;CBX4;CCDC149;CD151;CD276;CD4;CDH15;CEBPB;CELF4;CGN;CHST1;CHST11;CHST3;CLEC11A;CLIP2;CLU;COL27A1;COL5A1;COL6A3;COLEC11;CORO2B;CSDC2;CTSD;CYGB;DACT3;DEXI;DNAJB5;DNPEP;DUSP1;DUSP8;EFNA1;EHD1;EHD3;ENG;EPB41…
163	geneSet	transfac_pro__M07329	3.16	0.0705	SP7 (directAnnotation).		272	4861	ABCA1;ABCC3;ADAP1;ADCYAP1;ADORA1;ADRA2A;AGAP3;ANKRD34A;ANO4;ANXA11;APOE;AQP6;ARC;ARID3A;ARMCX1;ARMCX3;ASPHD1;ASS1;ATF3;ATP1A3;ATP2A3;ATP2B2;ATXN1;BAMBI;BBC3;BCL6;BCL6B;BIN1;BRI3;C20orf194;C2CD2;CAB39L;CACNA1H;CACNG8;CADM4;CAV2;CBX4;CCDC107;CCDC149;CCDC85B;CD276;CD4;CDH15;CEBPB;CELF4;CGN;CHPF2;CHST1;CHST11;CHST3;CLEC11A;CLIP2;CLSTN3;COL5A1;COL6A1;CSDC2;CYGB;DACT3;DCAF4;DDAH2;DDN;DDR1;DENND1C;DEXI;…
164	geneSet	cisbp__M0309	3.16	0.0705	ATF7 (inferredBy_Orthology).	ATF1; ATF2; ATF3; ATF4; ATF5; ATF6; ATF6B; BATF3; CREB1; CREB3; CREB3L4; CREB5; CREM; FOS; FOSB; FOSL1; FOSL2; JDP2; JUN; JUNB; JUND; XBP1 (inferredBy_MotifSimilarity). CREB3L1; CREB3L2; CREBL2; NFIL3; NPDC1 (inferredBy_MotifSimilarity_n_Orthology).	78	1076	ADAP1;ADCYAP1;ALLC;ANGPTL2;ARMCX3;ATF3;ATXN1;BAMBI;BBC3;BTG2;C11orf24;CBARP;CEBPB;CLCN3;CLSTN3;COL5A1;CORO2B;DUSP1;DUSP8;FAM131A;FAM131C;FAM219A;FBXL16;FER1L4;GOLGA3;GPR3;GUK1;H19;HSPB8;IGSF8;IRF2BPL;JUND;KDM6B;KIF5C;KLF6;KLF9;LBH;LONRF1;LRRTM2;LZTS3;MAFF;MCF2L;MKNK2;MPZ;MSANTD1;NECTIN2;NELFE;NOVA2;PER1;PER2;PHACTR3;PKIA;PLCXD2;PLXNA4;PPP2R5B;PRR7;PTPRN;PWWP2B;RNF152;SAMD4A;SCRT1;SCRT2;SEMA5B;SH2…
165	geneSet	taipale_cyt_meth__ATF3_NRTGACGTCAYN_FL	3.16	0.0705	ATF3 (directAnnotation).	ATF1; ATF2; ATF4; ATF5; ATF6; ATF6B; ATF7; BATF3; CREB1; CREB3; CREB3L4; CREB5; CREM; FOS; FOSB; FOSL1; FOSL2; JDP2; JUN; JUNB; JUND; XBP1 (inferredBy_MotifSimilarity). CREB3L1; CREB3L2; CREBL2; NPDC1 (inferredBy_MotifSimilarity_n_Orthology).	44	466	ACAP3;ADAP1;ANGPTL2;ARL4D;ATF3;BBC3;C11orf24;CBARP;CLCN3;CLSTN3;DNAJB5;DUSP1;DUSP8;EPHA2;FAM219A;FER1L4;GABARAPL1;GPR137C;GPR3;HSPB8;IRF2BPL;KDM6B;KIF5C;LRRTM2;LZTS3;MAFF;MCF2L;MPZ;NECTIN2;PHACTR3;PNMA6A;PPP2R5B;PRR7;SCG2;SCRT1;SHC2;SPATA2L;SYNGR3;SYT11;TMEM151A;TMEM198;TNFRSF12A;TRAF4;TYRO3
166	geneSet	cisbp__M5998	3.16	0.0705	CREB5 (inferredBy_Orthology).	ATF1; ATF2; ATF3; ATF4; ATF5; ATF6; ATF6B; ATF7; BATF3; CREB1; CREB3; CREB3L4; CREM; FOS; FOSB; FOSL1; FOSL2; JDP2; JUN; JUNB; JUND; XBP1 (inferredBy_MotifSimilarity). CREB3L1; CREB3L2; CREBL2; NPDC1 (inferredBy_MotifSimilarity_n_Orthology).	76	1039	ACAP3;ADAP1;ANGPTL2;ARL4D;ASPHD1;ATF3;ATXN1;BBC3;BTG2;C11orf24;CBARP;CEBPB;CLCN3;CLSTN3;DNAJB5;DNPEP;DUSP1;DUSP8;EPB41L1;EPHA2;EVA1A;FAM219A;FBXL16;FER1L4;FGF1;GABARAPL1;GPR137C;GPR3;GRAMD1B;GUCA1A;HSPB8;IGSF8;IRF2BPL;JUND;KDM6B;KIF5C;KLF6;KLF9;LBH;LRRTM2;LZTS3;MAFF;MCF2L;MKNK2;MPZ;NECTIN2;PER1;PER2;PHACTR3;PKIA;PLCXD2;PNMA6A;PPP2R5B;PRR7;RNF11;RNF152;SAMD4A;SCG2;SCRT1;SESN3;SH2D3C;SHC2;SIK1;SLC3…
167	geneSet	cisbp__M0399	3.16	0.0705	ZSCAN10 (inferredBy_Orthology).		115	1690	ABCC3;ADORA1;ANKRD34A;AQP6;ARID3A;ARMCX3;ASS1;ATF3;ATP2B2;BCL6;BCL6B;CACNG8;CEBPB;CELF4;CFAP45;CGN;CHST1;CHST11;CLIP2;CNTN4;COL5A1;CORO2B;CSDC2;CYGB;DACT3;DDN;DDR1;DNAJB5;DUSP4;EFNA1;EPB41L1;EPHA2;EPHA8;FBLIM1;FBXL19;FGF1;FIGNL2;FMNL1;GAL3ST3;GIT1;GOLGA7B;GPR3;GRAMD1B;HPCA;HPCAL4;IER3;IGF2-AS;IMPDH1;ISLR2;ITGA3;KDELR3;KDM6B;KIF5C;KIFC3;KLHDC8B;LBH;LMBR1L;LRFN1;LRFN2;LRRC4B;MAP1A;MIR22HG;MMP14;MMP…
168	geneSet	transfac_pro__M01816	3.15	0.0704	ZNF148 (directAnnotation).		174	2794	ABCA1;ABCC3;ADORA1;ANKRD34A;APOE;AQP6;ARID3A;ARMCX3;ASS1;ATF3;ATP1A3;ATP2A3;ATP2B2;BAMBI;BBC3;BCL6;BCL6B;BIN1;CACNG8;CADM4;CAV2;CBX4;CD4;CDH15;CEBPB;CGN;CHST1;CHST3;CLEC11A;CLIP2;CLSTN3;CNN2;CNTN4;COL6A1;CORO2B;CSDC2;CYGB;DACT3;DDR1;DNAJB5;DNPEP;DUSP8;EFNA1;ENG;EPB41L1;EPHA2;EPHA8;EPS8L1;FAM102A;FAM131C;FAM214B;FAM222A-AS1;FAM3C;FBLIM1;FBXL16;FBXL19;FIGNL2;FMNL1;GIT1;GLRX;GRAMD1B;HMX1;HPCA;HPCAL4…
169	geneSet	taipale_cyt_meth__ZNF787_TGCCTCMGTTTMCCY_FL_meth_repr	3.15	0.0703	ZNF787 (directAnnotation).		243	4720	ABCA1;ABCC2;ADAP1;ADORA1;AGAP3;ANGPTL2;ANK1;ANKRD34A;ANO4;ARC;ARFGAP1;ARFGAP3;ARHGEF18;ARID3A;ASL;ASS1;ATF3;ATP1A3;ATP2A3;ATP2B2;ATXN1;B4GALNT4;BAG3;BBC3;BCL6;BLOC1S3;BRI3;BRSK1;C2CD2;CACNA1H;CACNG8;CADM4;CARD19;CASP9;CBARP;CCDC149;CD276;CD4;CDC37L1;CDH15;CEBPB;CELF4;CGN;CHCHD10;CHST1;CHST3;CLCN2;CLIP2;CLSTN3;CNN2;COL27A1;COL5A1;CORO2B;CPEB2;CSDC2;CTSA;CYP1A1;DCAF4;DDN;DDR1;DEPTOR;DEXI;DNAJB5;DNP…
170	geneSet	cisbp__M1348	3.15	0.0703			229	3827	ABCA1;ABCC3;ADAMTS4;ADORA1;ALDH1A3;ANKRD34A;ANXA11;AQP6;ARID3A;ARL4D;ARMCX3;ASS1;ATF3;ATP1A3;ATP2A3;ATP2B2;ATXN1;BBC3;BCL6;BCL6B;BIN1;BTG2;C1S;CACNG8;CADM4;CBX4;CCDC149;CD276;CD4;CDH15;CEBPB;CELF4;CGN;CHST1;CHST3;CLEC11A;CLIP2;CLSTN3;CNN2;COL5A1;COL6A1;COL6A3;CORO2B;CRY2;CSDC2;CYGB;CYP1A1;DACT3;DDN;DDR1;DNAJB5;DNPEP;DUSP4;DUSP8;EFNA1;EHD3;ENG;ENTPD3;EPB41L1;EPB41L4B;EPHA2;EPHA8;EVA1A;FADS3;FAM131…
171	geneSet	transfac_pro__M07684	3.14	0.0703	JUN; JUNB; JUND (inferredBy_Orthology).	ATF1; ATF2; ATF3; ATF4; ATF5; ATF6; ATF6B; ATF7; BACH2; BATF3; CREB1; CREB3; CREB3L4; CREB5; CREM; FOS; FOSB; FOSL1; FOSL2; JDP2; XBP1 (inferredBy_MotifSimilarity). CREB3L1; CREB3L2; CREBL2; NPDC1 (inferredBy_MotifSimilarity_n_Orthology).	87	1235	ACAP3;ADAP1;ALLC;ANGPTL2;ANO4;ARL4D;ATF3;ATXN1;BBC3;BTG2;C11orf24;CBARP;CEBPB;CLCN3;CLSTN3;CNN2;COL6A3;CPEB2;DNAJB5;DNPEP;DUSP1;DUSP8;EPHA2;EVA1A;FAM219A;FER1L4;FGF1;GABARAPL1;GADD45A;GPR137C;GPR3;GUCA1A;HSPB8;IGSF8;IRF2BPL;ITGA3;JUND;KDM6B;KIF5C;KLF6;KLF9;LBH;LIN28B;LINC01315;LRRTM2;LZTS3;MAFF;MCF2L;MPZ;NECTIN2;NPR2;NRP1;PER1;PER2;PHACTR3;PKIA;PLCXD2;PNMA6A;PPP2R5B;PRR7;SAMD4A;SCG2;SCRT1;SCRT2;S…
172	geneSet	taipale_tf_pairs__JUN_ATGACGTCAT_HT	3.14	0.0703	JUN (directAnnotation).		75	979	ACAP3;ADAP1;ALLC;ANGPTL2;ANO4;ARL4D;ASPHD1;ATF3;BBC3;BTG2;C11orf24;CBARP;CLCN3;CLSTN3;DNAJB5;DUSP1;DUSP8;EFR3A;EPHA2;EVA1A;FAM131A;FAM131C;FAM219A;FBXL16;FER1L4;FGF1;GABARAPL1;GPR137C;GPR3;GRAMD1B;GUCA1A;HSPB8;IGSF8;IRF2BPL;JUND;KDM6B;KIF5C;KLF6;KLF9;LINC01315;LRRTM2;LZTS3;MAFF;MCF2L;MPZ;NECTIN2;PER1;PER2;PHACTR3;PKIA;PLCXD2;PNMA6A;PPP2R5B;PRKCZ;PRR7;SAMD4A;SCG2;SCRT1;SDCBP2;SESN3;SH2D3C;SHC2;SIK…
173	geneSet	transfac_pro__M07349	3.14	0.0702	TFAP2C (directAnnotation).		207	3643	AATBC;ABCC3;ABCG1;ACAP3;ACP5;ADAP1;ADORA1;AGAP3;ALLC;AMPD2;ANGPTL2;ANK1;ANXA11;ARC;ARID3A;ASS1;ATP2A3;ATP2B2;BAG3;BIN1;BRI3;CACNA1H;CARD19;CCDC149;CD276;CD4;CDH15;CELF4;CGN;CHST1;CHST3;CLEC11A;CLIP2;CLU;COL27A1;COL5A1;COL6A1;COL6A2;COLEC11;CORO2B;CSDC2;CTSD;CYGB;CYP1A1;DEXI;DNPEP;DUSP8;EFNA1;EHD1;EHD3;EML6;ENG;EPB41L1;EPB41L4B;EPHA2;EPHA8;FADS3;FAM102A;FAM131A;FAM131C;FAM214B;FAM222A-AS1;FBLIM1;F…
174	geneSet	hocomoco__TBX21_HUMAN.H11MO.0.A	3.14	0.0702	TBX21 (directAnnotation).	EOMES; TBX1; TBX15; TBX18; TBX20; TBX3; TBX6 (inferredBy_MotifSimilarity). T; TBX10; TBX19; TBX2 (inferredBy_MotifSimilarity_n_Orthology).	88	1128	ABCC3;ANK1;ARHGEF18;ASS1;ATP2A3;ATP2B2;BBC3;BIN1;BRI3;BTG2;CADM4;CD4;CEBPB;CELF4;CHST3;CLIP2;CORO2B;CSDC2;CYGB;DNAJB5;DNPEP;FADS3;FAM131C;FBLIM1;FER1L4;FGF1;FIGNL2;FMNL1;FOSL1;GAL3ST3;GIT1;GRIP2;GUCA1A;HES7;HPCAL4;HS3ST2;IGSF8;KDM6B;KIFC3;KLF9;LBH;LINC01315;LRFN2;LRRC4B;MESP1;MIAT;MMP15;MMP17;NAT16;NDUFA4L2;NOVA2;NR1D1;NRROS;NTNG2;NUMBL;OAF;OLFM2;PDE4C;PHACTR3;PHLDA2;PIEZO1;PLK3;PLXNA2;PODXL2;PPP…
175	geneSet	swissregulon__hs__ATF5_CREB3.p2	3.13	0.0701	ATF5; CREB3 (directAnnotation).	ATF2; CREB1; CREM; FOSL1; FOSL2; JDP2; JUN; JUND (inferredBy_MotifSimilarity). JUNB (inferredBy_MotifSimilarity_n_Orthology).	46	459	ADAP1;AGAP3;ARMCX3;ASPHD1;ATF3;ATP2B2;CBARP;CLCN3;CLSTN3;DUSP1;DUSP8;FAM131A;FAM131C;FER1L4;GOLGA3;GPR3;HS3ST2;IRF2BPL;JUND;KDELR3;KIF5C;LRRTM2;MAFF;MCF2L;MPZ;MSANTD1;NDEL1;NECTIN2;NR6A1;NSMF;PER1;PRR7;PTPRM;PWWP2B;RAB3A;RYR3;SFXN3;SIK1;SRPRA;SYT13;TMEM151A;TMEM198;TNFRSF12A;TRAF4;USP2;VGF
176	geneSet	hocomoco__EGR2_MOUSE.H11MO.1.A	3.13	0.0701	EGR2 (inferredBy_Orthology).	CUX1; EGR1; EGR4; KLF15; KLF16; MAZ; PATZ1; RCOR1; REST; RREB1; SP1; VEZF1; WT1; ZBTB17; ZBTB7B; ZNF263; ZNF281; ZNF467 (inferredBy_MotifSimilarity). EGR3; SP5 (inferredBy_MotifSimilarity_n_Orthology).	205	3551	ABCC3;ADAP1;ADORA1;AGAP3;ANKRD34A;ANO4;APOE;AQP6;ARID3A;ARMCX3;ASS1;ATF3;ATP1A3;ATP2A3;ATP2B2;ATXN1;BAMBI;BBC3;BCL6;BCL6B;BIN1;BTG2;CACNA1H;CACNG8;CADM4;CBX4;CCDC149;CD276;CD4;CDH15;CEBPB;CELF4;CHST1;CHST11;CHST3;CIART;CLCN2;CLEC11A;CLIP2;CNN2;COL5A1;COL6A1;CORO2B;CSDC2;CYGB;DACT3;DDN;DDR1;DNAJB5;DNPEP;DYNC1I1;EFNA1;ENG;ENTPD3;EPB41L1;EPB41L4B;EPHA2;EPHA8;EVA1A;FAM131A;FAM131C;FAM160B1;FAM214B;FA…
177	geneSet	cisbp__M6552	3.13	0.0701	ZNF148 (directAnnotation).	CUX1; EGR1; EGR2; EGR3; EGR4; KLF16; MAZ; PATZ1; PAX4; RCOR1; REST; SP1; TBX15; VEZF1; ZBTB17; ZNF281; ZNF467 (inferredBy_MotifSimilarity). SP5; ZNF16; ZNF189; ZNF23; ZNF429; ZNF471; ZNF502; ZNF607; ZNF84 (inferredBy_MotifSimilarity_n_Orthology).	260	4841	ABCA1;ABCC3;ADAP1;ADCYAP1;ADORA1;ADRA2A;AGAP3;AMPD2;ANGPTL2;ANKRD34A;ANO4;ANXA11;APOE;ARC;ARID3A;ARL8A;ARMCX1;ARMCX3;ASPHD1;ASS1;ATF3;ATP1A3;ATP2A3;ATP2B2;ATP6AP1;ATXN1;BAG3;BAMBI;BBC3;BCL6;BCL6B;BIN1;BRI3;BTG2;CACNA1H;CACNG8;CADM4;CAV2;CBX4;CCDC107;CD4;CDH15;CEBPB;CELF4;CGN;CHST1;CHST3;CLEC11A;CLIP2;CLSTN3;CNTN4;COL5A1;COL6A1;CORO2B;CPEB3;CRY2;CSDC2;CYGB;DACT3;DDR1;DNAJB5;DNPEP;DUSP8;DYNC1I1;ECE…
178	geneSet	hdpi__ZMAT2	3.12	0.0701	ZMAT2 (directAnnotation).		277	4697	AATBC;ABCC3;ACAP3;ADAMTS4;ADAP1;ADORA1;AGAP3;ALLC;AMPD2;ANGPTL2;ANKRD34A;AQP6;ARC;ARID3A;ARMCX3;ASPHD1;ASS1;ATF3;ATP1A3;ATP2A3;ATP2B2;ATXN1;BBC3;BCL6;BCL6B;BICD2;BIN1;BRI3;BTG2;C1S;C2CD2;CACNA1H;CACNA2D3;CACNG8;CADM4;CBX4;CCDC149;CD151;CD4;CDH15;CEBPB;CELF4;CGN;CHST1;CHST11;CHST3;CLEC11A;CLIP2;CLSTN3;CNN2;COL5A1;COL6A1;COL6A2;COL6A3;CORO2B;CSDC2;CTSD;CYGB;CYP1A1;DACT3;DDN;DDR1;DNAJB5;DNPEP;DUSP4;…
179	geneSet	hocomoco__SUH_HUMAN.H11MO.0.A	3.12	0.0701	RBPJ (directAnnotation).		115	1653	ADCYAP1;ADORA1;AGAP3;ANGPTL2;ANK1;ATF3;BCL6;BIN1;BRSK1;CBX4;CD276;CDH15;CELF4;CFAP45;CGN;CHST3;CLCN2;CLSTN3;CNTN4;COL27A1;COL5A1;COL6A1;CORO2B;CRY2;CSDC2;CYGB;DEXI;DNAJB5;EHD3;EPB41L1;EPHA2;EPHA8;FAM214B;FAM222A-AS1;FBLIM1;FBXL16;FGF1;FIGNL2;FMNL1;GRAMD1A;GRAMD1B;HEY1;HPCA;HSD11B2;ID3;IMPDH1;ITGA11;ITGA3;KCNH2;KDELR3;KDM6B;KIAA0040;KLF5;KLF9;KLHL36;LRFN2;LZTS3;MAFF;MIAT;MMP14;MMP15;MOB3C;MYCN;NAC…
180	geneSet	cisbp__M0317	3.12	0.0701	DBP (inferredBy_Orthology).	ATF2; HLF; NFIL3; TEF (inferredBy_MotifSimilarity). CEBPG (inferredBy_MotifSimilarity_n_Orthology).	75	966	ABCG1;ADORA1;AGAP5;ARID3A;ATF3;ATXN1;BAMBI;BBC3;CACNA1H;CBARP;CBX4;CDKN1C;CEBPB;CHST11;CIART;CLU;COL27A1;CORO2B;DDIT3;EHD1;ENG;ESRRA;FAM102A;FBXL16;FRAT2;GADD45G;GPR3;GRAMD1B;HES7;HK2;HPCAL4;IGSF8;IMPDH1;IRS2;ISLR2;ITGA11;JUND;KDM6B;KLF6;KLF9;LHX6;LONRF1;LRRC4B;LZTS3;MAFF;MAP2K3;MCRIP2;MDFI;MIR22HG;MKNK2;NACC2;NAT8L;NDUFA4L2;NEFH;NOVA2;NR1D1;PER1;PER2;PLK2;PLXNA2;PRKCZ;PRR7;RHOB;RRBP1;SAMD4A;SCRT…
181	geneSet	cisbp__M5588	3.12	0.07	JDP2 (directAnnotation).	ATF1; ATF2; ATF3; ATF4; ATF5; ATF6; ATF6B; ATF7; BACH2; BATF3; CREB1; CREB3; CREB3L4; CREB5; CREM; FOS; FOSB; FOSL1; FOSL2; JUN; JUNB; JUND; XBP1 (inferredBy_MotifSimilarity). CREB3L1; CREB3L2; CREBL2; NPDC1 (inferredBy_MotifSimilarity_n_Orthology).	83	1134	ACAP3;ADAP1;ANGPTL2;ANO4;ARL4D;ASPHD1;ATF3;ATXN1;BBC3;BTG2;C11orf24;CBARP;CD151;CEBPB;CLCN3;CLSTN3;COL6A3;CPEB2;DNAJB5;DNPEP;DUSP1;DUSP8;EPHA2;EVA1A;FAM131A;FAM219A;FER1L4;FGF1;GABARAPL1;GADD45A;GPR137C;GPR3;GRAMD1B;GUCA1A;HSPB8;IRF2BPL;KDM6B;KIF5C;KLF6;KLF9;LBH;LINC01315;LRRTM2;LZTS3;MAFF;MCF2L;MPZ;NECTIN2;NPR2;NRP1;PER1;PER2;PHACTR3;PKIA;PLCXD2;PNMA6A;PPP2R5B;PRR7;RNF11;RNF152;SAMD4A;SCG2;SCRT1…
182	geneSet	taipale_cyt_meth__CREB3L4_NRTGACGTCAYN_eDBD	3.12	0.07	CREB3L4 (directAnnotation).	ATF1; ATF2; ATF3; ATF4; ATF5; ATF6; ATF6B; ATF7; BATF3; CREB1; CREB3; CREB5; CREM; E2F1; FOS; FOSB; FOSL1; FOSL2; JDP2; JUN; JUNB; JUND; XBP1 (inferredBy_MotifSimilarity). CREB3L1; CREB3L2; CREBL2; NPDC1 (inferredBy_MotifSimilarity_n_Orthology).	62	783	ADAP1;ADCYAP1;ANGPTL2;ARL4D;ASPHD1;ATF3;BBC3;BTG2;C11orf24;CBARP;CEBPB;CLCN3;CLSTN3;DNAJB5;DUSP1;DUSP8;EPHA2;FAM131A;FAM131C;FAM219A;FBXL16;FER1L4;GABARAPL1;GOLGA3;GPR137C;GPR3;HSPB8;IRF2BPL;JUND;KDM6B;KIF5C;KLF6;KLF9;LBH;LRRTM2;LZTS3;MAFF;MCF2L;MPZ;NECTIN2;PER1;PER2;PHACTR3;PNMA6A;PRKCZ;PRR7;SCG2;SCRT1;SCRT2;SDCBP2;SH2D3C;SHC2;SIK1;SPATA2L;SYNGR3;SYT11;TMEM151A;TMEM198;TNFRSF12A;TNFRSF1B;TRAF4;T…
183	geneSet	homer__GATGACGTCA_Atf1	3.12	0.07	ATF1 (directAnnotation).	ATF2; ATF3; ATF4; ATF5; ATF6; ATF6B; ATF7; BATF3; CREB1; CREB3; CREB3L4; CREB5; CREM; FOS; FOSB; FOSL1; FOSL2; JDP2; JUN; JUNB; JUND; XBP1 (inferredBy_MotifSimilarity). BACH1; BACH2; CREB3L1; CREB3L2; CREBL2; NFE2; NFE2L1; NFE2L2; NFE2L3; NPDC1 (inferredBy_MotifSimilarity_n_Orthology).	60	702	ADAP1;ANGPTL2;ANO3;ASPHD1;ATF3;BBC3;BTG2;C11orf24;CBARP;CEBPB;CLCN3;CLSTN3;COL5A1;CORO2B;DUSP1;DUSP8;EFR3A;FAM131A;FAM131C;FAM219A;FER1L4;GPR3;GUK1;HSPB8;IRF2BPL;JUND;KDM6B;KIF5C;KLF6;KLF9;LRRTM2;LZTS3;MAFF;MCF2L;MKNK2;MPZ;NECTIN2;NSMF;PER2;PLCXD2;PPP2R5B;PRR7;PTPRN;SAMD4A;SCG2;SCRT2;SH2D3C;SHC2;SIK1;SPATA2L;STMN4;SYNGR3;SYT11;TMEM151A;TMEM198;TNFRSF12A;TNFRSF1B;TRAF4;TRIB3;TYRO3
184	geneSet	cisbp__M0003	3.12	0.07			172	2650	AATBC;ABCC3;ABCG1;ACAP3;ADAMTS4;ADAP1;ADM2;ADORA1;ALLC;AQP6;ARID3A;ASS1;ATF3;ATP2A3;ATP2B2;ATXN1;AZGP1;BBC3;BCL6;BCL6B;BIN1;C11orf24;CADM4;CALY;CCDC149;CD276;CD4;CDH15;CEBPB;CELF4;CHST1;CHST3;CLEC11A;CLIP2;COL27A1;COL5A1;COL6A3;CORO2B;CYGB;DNAJB5;ENG;ENTPD3;EPB41L1;EPB41L4B;EPHA2;FAM131C;FAM214B;FAM222A-AS1;FAM3C;FAM89A;FBLIM1;FBXL16;FER1L4;FGF1;FMNL1;FOSL1;GIT1;GOLGA3;GRAMD1B;GUCA1A;H19;HMX1;HOX…
185	geneSet	cisbp__M2391	3.12	0.07	KLF5 (directAnnotation).	FOS; IRF1; KLF1; KLF10; KLF11; KLF12; KLF13; KLF15; KLF16; KLF17; KLF2; KLF3; KLF4; KLF6; KLF7; KLF8; KLF9; PBX3; SP1; SP2; SP3; SP4 (inferredBy_MotifSimilarity). SP6; SP7; SP8; SP9 (inferredBy_MotifSimilarity_n_Orthology).	275	4995	ABCC3;ABCG1;ACAP3;ADAP1;ADM2;ADORA1;ADRA2A;AGAP3;ALLC;ANGPTL2;ANKRD34A;ANO4;ANXA11;AQP6;ARID3A;ARL8A;ARMCX3;ASPHD1;ASS1;ATF3;ATP1A3;ATP2A3;BAG3;BAMBI;BBC3;BCL6;BCL6B;BIN1;BRI3;BRSK1;C1S;C4orf48;CACNA1H;CACNA2D3;CACNG8;CADM4;CARD19;CAV2;CBX4;CCDC107;CCDC9;CD151;CD4;CDH15;CEBPB;CELF4;CGN;CHST1;CHST3;CIART;CLCN2;CLIP2;CNN2;CNTN4;COL5A1;COL6A1;COL6A3;CORO2B;CSDC2;DACT3;DCAF4;DDAH2;DDR1;DENND1C;DEPTOR…
186	geneSet	dbcorrdb__POLR2AphosphoS5__ENCSR000BQC_1__m2	3.11	0.07		ATF3; FOS; JUN; JUND; RCOR1; SMARCB1; SMARCC1; TCF7L2 (inferredBy_MotifSimilarity). FOSL2 (inferredBy_MotifSimilarity_n_Orthology).	182	3178	ABCA1;ABCC3;ACAP3;ADAP1;ADORA1;ADRA2A;AGAP3;ALDH1A3;ANGPTL2;ANO4;ANXA11;ARC;ARHGEF18;ARID3A;ARRDC4;ASL;ATF3;ATP2A3;ATP2B2;ATXN1;BAG3;BBC3;BCL6;BRI3;BTG2;C11orf24;C2CD2;CADM4;CARD19;CARNMT1;CEBPB;CELF4;CGN;CHST1;CHST11;CLEC11A;CLIP2;CLU;COL27A1;COL5A1;COL6A1;CORO2B;CPEB2;CSDC2;CTSD;CYGB;DNAJB5;DUSP4;EFNA1;EHD3;ENG;EPB41L1;EPB41L4B;EPHA8;FADS3;FAM131C;FAM214B;FAM3C;FAM43A;FAM89A;FBXL16;FER1L4;FOSL1…
187	geneSet	yetfasco__YKL062W_518	3.11	0.0699	MECOM; PRDM13; PRDM16 (inferredBy_Orthology).		213	3722	ABCC3;ADAMTS4;ADAP1;ADORA1;AGTR2;AMN;AMPD2;ANKRD34A;APOE;AQP6;ARHGDIG;ARID3A;ASPHD1;ASS1;ATF3;ATP1A3;ATP2A3;ATP2B2;ATXN1;BAG3;BCL6;BCL6B;BIN1;CACNA1H;CACNG8;CADM4;CALY;CBX4;CCDC107;CCDC149;CD4;CDH15;CEBPB;CELF4;CGN;CHST1;CHST3;CLIP2;CNN2;COL5A1;COL6A1;COL6A2;CORO2B;CRY2;CYGB;DACT3;DCAF4;DCLK2;DDAH2;DHRS2;DNAJB5;DNPEP;DUSP8;EFNA1;EML6;ENG;EPB41L1;EPB41L4B;EPHA2;EPHA8;EVA1A;FADS3;FAM131A;FAM131C;FA…
188	geneSet	c2h2_zfs__M0400	3.11	0.0699	ZIC5 (inferredBy_Orthology).		98	1375	ARID3A;ATP2A3;ATP2B2;BAG3;BCL6;BCL6B;BIN1;CACNG8;CADM4;CCDC149;CD4;CDH15;CELF4;CHCHD10;COL6A1;CYP1A1;DACT3;ENG;EPB41L4B;FADS3;FAM214B;FAM222A-AS1;FBLIM1;FBXL16;FER1L4;FGF1;FMNL1;GIT1;GRIP2;HMX1;HPCAL4;HSD11B2;KDELR3;KDM6B;KIF1C;KLHDC8B;LHFPL2;LIN28B;LRFN1;LRFN2;LRRC4B;MAP2K3;MEGF11;MGAT4B;MKNK2;MMP17;MPZ;NACC2;NECTIN2;NOVA2;NR1D1;NTNG2;OLFM2;OSBPL5;PHACTR3;PHLDA2;PLXNA2;PPP2R5B;PRKCZ;PRR7;PWWP2B;…
189	geneSet	transfac_pro__M03553	3.11	0.0699	KLF3 (directAnnotation).	KLF4 (inferredBy_MotifSimilarity).	255	4831	ABCA1;ABCC3;ACAP3;ACP5;ADAM12;ADAMTS4;ADAP1;ADCYAP1;ADM2;ANGPTL2;ANK1;ANKRD34A;ANO4;ANXA11;AQP6;ARC;ARHGDIG;ARID3A;ARMCX3;ASS1;ATF3;ATP1A3;ATP2A3;ATP2B2;ATXN1;BAMBI;BBC3;BCL6;BCL6B;BIN1;BRI3;CACNA1H;CACNA2D3;CACNG8;CADM4;CBX4;CCDC107;CCDC149;CD151;CD276;CD4;CDH15;CEBPB;CELF4;CGN;CHST1;CHST3;CILP2;CLCN2;CLEC11A;CLIP2;CNN2;CNTN4;COL5A1;COL6A1;COL6A3;CORO2B;CPEB3;CSDC2;CYGB;DACT3;DDAH2;DDR1;DNAJB5;D…
190	geneSet	homer__ATGACGTCATCN_JunD	3.1	0.0699	JUND (directAnnotation).	ATF1; ATF2; ATF3; ATF4; ATF6; ATF6B; ATF7; BACH2; BATF3; CREB1; CREB3; CREB3L4; CREB5; CREM; FOS; FOSB; FOSL1; FOSL2; JDP2; JUN; JUNB; XBP1 (inferredBy_MotifSimilarity). BACH1; CREB3L1; CREB3L2; CREBL2; NFE2; NFE2L1; NFE2L2; NFE2L3; NPDC1 (inferredBy_MotifSimilarity_n_Orthology).	59	704	ACAP3;ADAP1;ALLC;ANGPTL2;ANO4;APBB3;ATF3;BBC3;BTG2;C11orf24;CBARP;CLCN3;CLSTN3;DNAJB5;DNPEP;DUSP1;DUSP8;EPB41L1;FAM131C;FAM219A;FER1L4;FGF1;GADD45A;GPR3;GRAMD1B;GUCA1A;HSPB8;IRF2BPL;JUND;KDM6B;KIF5C;KLF6;LINC01315;LRRTM2;LZTS3;MAFF;MCF2L;MPZ;PHACTR3;PKIA;PLCXD2;PPP2R5B;PRR7;SCRT1;SESN3;SHC2;SLC7A8;SPATA2L;STMN4;SYNGR3;SYT11;THBS2;TMEM151A;TMEM198;TMEM63C;TNFRSF12A;TNFRSF1B;TRAF4;VAT1
191	geneSet	cisbp__M0512	3.1	0.0698	EGR1; EGR2; EGR3; EGR4; WT1 (inferredBy_Orthology).		195	3454	ABCA1;ABCC3;ADAP1;ANKRD34A;ARID3A;ARL4D;ARMCX1;ARMCX3;ASS1;ATF3;ATP1A3;ATP2A3;ATP2B2;BAG6;BBC3;BCL6;BCL6B;BIN1;C20orf194;C4orf48;CACNA1H;CACNA2D3;CACNG8;CADM4;CBX4;CCDC126;CCDC85B;CD4;CDH15;CEBPB;CHST1;CHST11;CHST3;CLCN2;CLEC11A;CLSTN3;CNN2;COL5A1;COL6A1;CORO2B;CYGB;DACT3;DDAH2;DDR1;DNAJB5;DNPEP;DUSP8;EDEM1;EFNA1;ENG;EPB41L1;EPHA2;EPHA8;FAM131C;FAM214B;FAM222A-AS1;FAM3C;FAM43A;FBLIM1;FBXL16;FGF1;…
192	geneSet	tfdimers__MD00151	3.1	0.0698	CHURC1 (directAnnotation).		199	3262	ABCA1;ABCC3;ADORA1;ADRA2A;AMN;AMPD2;ANGPTL2;ANKRD34A;ANXA11;APOE;AQP6;ARID3A;ARMCX1;ARMCX3;ASPHD1;ASS1;ATF3;ATP1A3;ATP2A3;ATP2B2;ATXN1;BAMBI;BBC3;BCL6;BCL6B;BIN1;BTG2;CACNA1H;CACNG8;CADM4;CBX4;CCDC107;CCDC149;CD276;CD4;CDH15;CEBPB;CELF4;CHST1;CHST3;CLEC11A;CLSTN3;CNN2;CORO2B;CPEB3;CRY2;CSDC2;CYGB;DACT3;DDN;DDR1;DNAJB5;DNPEP;EFNA1;ENG;EPB41L1;EPB41L4B;EPHA2;EPHA8;FAM131C;FAM160B1;FAM214B;FAM3C;FAM…
193	geneSet	hocomoco__CREM_HUMAN.H11MO.0.C	3.1	0.0698	CREM (directAnnotation).	ATF1; ATF2; ATF7; CREB1; JUN; JUND (inferredBy_MotifSimilarity). NPDC1 (inferredBy_MotifSimilarity_n_Orthology).	63	775	ADAP1;ALDH1A3;ASPHD1;ASS1;ATF3;BBC3;BTG2;C11orf24;CBARP;CLCN3;CLSTN3;CORO2B;CYGB;DNAJB5;DUSP1;DUSP8;EFR3A;EPHA2;EVA1A;FAM131A;FAM131C;FAM219A;FER1L4;GPR3;HS3ST2;HSPB8;IRF2BPL;JUND;KDM6B;KIF5C;KLF9;LBH;LRRTM2;MAFB;MAFF;MCF2L;MPZ;NECTIN2;NOVA2;NSMF;PER1;PER2;PHACTR3;PLCXD2;PPP2R5B;PRR7;RORC;SCG2;SCRT1;SETD7;SHC2;SIK1;SPATA2L;ST20;ST20-MTHFS;STMN4;SYNGR3;TMEM151A;TMEM198;TNFRSF12A;TNFRSF1B;TRAF4;VGF
194	geneSet	taipale_cyt_meth__JDP2_NRTGAYGTCAYN_eDBD	3.1	0.0698	JDP2 (directAnnotation).	ATF1; ATF2; ATF3; ATF4; ATF5; ATF6; ATF6B; ATF7; BACH2; BATF3; CREB1; CREB3; CREB3L4; CREB5; CREM; E2F1; FOS; FOSB; FOSL1; FOSL2; JUN; JUNB; JUND; XBP1 (inferredBy_MotifSimilarity). BACH1; CREB3L1; CREB3L2; CREBL2; NFE2; NFE2L1; NFE2L2; NFE2L3; NPDC1 (inferredBy_MotifSimilarity_n_Orthology).	38	350	ADAP1;ANGPTL2;ARL4D;ATF3;BBC3;C11orf24;CBARP;CLCN3;CLSTN3;DUSP1;DUSP8;FAM219A;FER1L4;GPR137C;GPR3;IRF2BPL;KDM6B;KIF5C;LRRTM2;LZTS3;MAFF;MCF2L;MPZ;NECTIN2;PER2;PHACTR3;PRR7;SAMD4A;SCRT1;SHC2;SYNGR3;SYT11;TMEM151A;TMEM198;TNFRSF12A;TNFRSF1B;TRAF4;TYRO3
195	geneSet	transfac_pro__M08945	3.09	0.0697	JUNB (directAnnotation).	ATF1; ATF2; ATF3; ATF4; ATF5; ATF6; ATF6B; ATF7; BATF3; CREB1; CREB3; CREB3L4; CREB5; CREM; FOS; FOSB; FOSL1; FOSL2; JDP2; JUN; JUND; XBP1 (inferredBy_MotifSimilarity). BACH1; BACH2; CREB3L1; CREB3L2; CREBL2; NFE2; NFE2L1; NFE2L2; NFE2L3; NPDC1; ZNF250 (inferredBy_MotifSimilarity_n_Orthology).	82	1128	ACAP3;ADAP1;ADCYAP1;ALLC;ANGPTL2;ANO4;ARL4D;ATF3;ATXN1;BBC3;BTG2;C11orf24;CBARP;CD151;CLCN3;CLIP2;CLSTN3;CNN2;CORO2B;DNAJB5;DNPEP;DUSP1;DUSP8;EPB41L1;EPHA2;FAM131C;FAM219A;FER1L4;FGF1;GABARAPL1;GADD45A;GPR137C;GPR3;GRAMD1B;GUCA1A;HSPB8;IGSF8;IRF2BPL;JUND;KIF5C;KLF6;KLF9;LBH;LRRTM2;LZTS3;MAFF;MCF2L;MPZ;NECTIN2;NRP1;PER1;PER2;PHACTR3;PKIA;PLCXD2;PPP2R5B;PRKCZ;PRR7;PTPRN;PWWP2B;RNF152;SAMD4A;SCG2;SC…
196	geneSet	neph__UW.Motif.0650	3.09	0.0697			111	1604	ABCC3;ABCG1;ADAP1;ADORA1;ALLC;ANGPTL2;AQP6;ASS1;ATP2A3;ATP2B2;BIN1;CACNA1H;CCDC149;CD4;CDH15;CEBPB;CGN;CHST1;COL27A1;CORO2B;CSDC2;EFNA1;ENG;EPHA8;EVA1A;FADS3;FAM131C;FBLIM1;FBXL19;FER1L4;FGF1;FMNL1;GADD45G;GIT1;GOLGA3;GRAMD1B;GUCA1A;H19;HEY1;HPCA;HPCAL4;IL6R;ISLR2;ITGA3;JAKMIP3;KCNH2;KCNT1;KDELR3;KLF9;LINC01619;LRFN1;LRRC4B;MAFF;MAP1A;MAP2K3;MEGF11;MIB2;MKNK2;MMP14;MMP17;MSANTD1;NACC2;NR1D1;NRROS…
197	geneSet	transfac_pro__M07682	3.09	0.0697	ATF1; CREB1; CREM (inferredBy_Orthology).	ATF2; ATF3; ATF4; ATF5; ATF6; ATF6B; ATF7; BACH2; BATF3; CREB3; CREB3L4; CREB5; FOS; FOSB; FOSL1; FOSL2; JDP2; JUN; JUNB; JUND; XBP1 (inferredBy_MotifSimilarity). BACH1; CREB3L1; CREB3L2; CREBL2; NFE2; NFE2L1; NFE2L2; NFE2L3; NPDC1 (inferredBy_MotifSimilarity_n_Orthology).	67	823	ADAP1;ADCYAP1;ANGPTL2;ARL4D;ASPHD1;ATF3;BBC3;BTG2;C11orf24;CBARP;CEBPB;CLCN3;CLSTN3;DNAJB5;DUSP1;DUSP8;EFR3A;EPHA2;FAM131A;FAM131C;FAM219A;FBXL16;FER1L4;GABARAPL1;GPR137C;GPR3;HS3ST2;HSPB8;IRF2BPL;JUND;KDM6B;KIF5C;KLF6;KLF9;LRRTM2;LZTS3;MAFF;MCF2L;MPZ;NECTIN2;NSMF;OLFM2;PER1;PER2;PHACTR3;PKIA;PNMA6A;PPP2R5B;PRKCZ;PRR7;RORC;SAMD4A;SCG2;SCRT1;SDCBP2;SH2D3C;SIK1;SMAD7;SPATA2L;SYNGR3;SYT11;TMEM151A;T…
198	geneSet	taipale_cyt_meth__ATF3_NRTGAYGTCAYN_eDBD	3.09	0.0697	ATF3 (directAnnotation).	ATF1; ATF2; ATF4; ATF5; ATF6; ATF6B; ATF7; BACH2; BATF3; CREB1; CREB3; CREB3L4; CREB5; CREM; FOS; FOSB; FOSL1; FOSL2; JDP2; JUN; JUNB; JUND; XBP1 (inferredBy_MotifSimilarity). BACH1; CREB3L1; CREB3L2; CREBL2; NFE2; NFE2L1; NFE2L2; NFE2L3; NPDC1 (inferredBy_MotifSimilarity_n_Orthology).	48	534	ACAP3;ADAP1;ANGPTL2;ARL4D;ATF3;BBC3;C11orf24;CBARP;CLCN3;CLSTN3;DNAJB5;DUSP1;DUSP8;EPHA2;FAM131C;FAM219A;FER1L4;GABARAPL1;GPR137C;GPR3;IRF2BPL;KDM6B;KIF5C;KLF6;LRRTM2;LZTS3;MAFF;MCF2L;MPZ;NECTIN2;PHACTR3;PNMA6A;PPP2R5B;PRR7;SAMD4A;SCRT1;SESN3;SHC2;SPATA2L;STMN4;SYNGR3;SYT11;TMEM151A;TMEM198;TNFRSF12A;TNFRSF1B;TRAF4;TYRO3
199	geneSet	cisbp__M0568	3.09	0.0697			221	3483	ABCC3;ACAP3;ACP5;ADAP1;ADORA1;AGAP3;AMPD2;ANGPTL2;ANKRD34A;AQP6;ARID3A;ARMCX3;ASS1;ATP1A3;ATP2A3;ATP2B2;BCL6;BCL6B;BIN1;BRI3;CACNA1H;CACNG8;CADM4;CBX4;CDH15;CEBPB;CELF4;CGN;CHCHD10;CHST1;CHST11;CHST3;CLEC11A;CLIP2;COL5A1;COL6A1;CORO2B;CRY2;CSDC2;CTSD;CYGB;DACT3;DDIT3;DDR1;DNAJB5;DNPEP;DUSP4;DUSP8;EFNA1;EGLN3;EHD3;ENG;EPB41L1;EPB41L4B;EPHA2;EPHA8;EVA1A;FADS3;FAM102A;FAM131A;FAM131C;FAM207A;FAM222A…
200	geneSet	transfac_pro__M07461	3.08	0.0696	KLF1; KLF10; KLF11; KLF12; KLF13; KLF15; KLF16; KLF17; KLF2; KLF3; KLF4; KLF5; KLF6; KLF7; KLF8; KLF9 (directAnnotation).	SP1 (inferredBy_MotifSimilarity).	271	4868	AATBC;ABCA1;ABCC3;ACAP3;ACP5;ADAMTS4;ADAP1;ADCYAP1;ADORA1;ADRA2A;ANKRD34A;ANO4;ANXA11;APOE;AQP6;ARC;ARHGDIG;ARID3A;ARMCX1;ARMCX3;ASS1;ATF3;ATP1A3;ATP2A3;ATP2B2;ATXN1;BAG3;BAMBI;BBC3;BCL6;BCL6B;BIN1;BRI3;C4orf48;CACNA1H;CACNA2D3;CACNG8;CADM4;CAV2;CBX4;CCDC107;CCDC149;CD151;CD276;CD4;CDH15;CEBPB;CELF4;CGN;CHST1;CHST3;CIART;CLCN2;CLEC11A;CLIP2;CNN2;CNTN4;COL5A1;COL6A1;COL6A2;COL6A3;CORO2B;CSDC2;CYGB…
201	geneSet	jaspar__MA0342.1	3.08	0.0696	MECOM; PRDM13; PRDM16 (inferredBy_Orthology).		256	4803	ABCC3;ACAP3;ADAMTS4;ADAP1;ADORA1;AGTR2;ALDH1A3;ALLC;AMN;AMPD2;ANKRD34A;ANO4;ANXA11;APOE;AQP6;ARHGDIG;ARID3A;ARL4D;ARMCX3;ASPHD1;ASS1;ATF3;ATP1A3;ATP2A3;ATP2B2;ATXN1;BAG3;BAMBI;BBC3;BCL6;BCL6B;BIN1;BTG2;CACNA1H;CACNG8;CADM4;CALY;CBX4;CCDC107;CCDC149;CD4;CDH15;CEBPB;CELF4;CGN;CHST1;CHST3;CLIP2;CNN2;COL27A1;COL5A1;COL6A1;COL6A2;CORO2B;CRY2;CSDC2;CYGB;CYP1A1;DACT3;DCAF4;DCBLD1;DCLK2;DDAH2;DDN;DHRS2;D…
202	geneSet	hdpi__TOB2	3.08	0.0696	TOB2 (directAnnotation).		279	4846	AATBC;ABCC3;ACAP3;ADAMTS4;ADAP1;ADORA1;AGAP3;ALDH1A3;AMN;AMPD2;ANGPTL2;ANKRD34A;APOE;AQP6;ARC;ARHGDIG;ARID3A;ARMCX3;ASS1;ATF3;ATP1A3;ATP2A3;ATP2B2;B4GALNT4;BCL2L2;BCL6;BCL6B;BIN1;BRI3;BST2;C4orf48;CACNA1H;CACNG8;CADM4;CALY;CARD19;CBARP;CBX4;CD4;CDH15;CEBPB;CGN;CHST1;CHST11;CHST3;CILP2;CLCN2;CLEC11A;CLIP2;CNN2;COL27A1;COL5A1;COL6A1;COL6A2;CORO2B;CSDC2;CTSD;CYGB;CYP1A1;DACT3;DCAF4;DDN;DDR1;DNAJB5;D…
203	geneSet	hocomoco__ATF7_HUMAN.H11MO.0.D	3.08	0.0696	ATF7 (directAnnotation).	ATF1; ATF2; ATF3; ATF4; ATF5; ATF6; ATF6B; BATF3; CREB1; CREB3; CREB3L4; CREB5; CREM; FOS; FOSB; FOSL1; FOSL2; JDP2; JUN; JUNB; JUND; XBP1 (inferredBy_MotifSimilarity). BACH1; BACH2; CREB3L1; CREB3L2; CREBL2; NFE2; NFE2L1; NFE2L2; NFE2L3; NPDC1 (inferredBy_MotifSimilarity_n_Orthology).	57	704	ACAP3;ADAP1;ANO4;ARL4D;ASPHD1;ATF3;ATXN1;BBC3;C11orf24;CBARP;CEBPB;CLCN3;CLSTN3;DNPEP;DUSP1;DUSP8;EPHA2;FAM131A;FAM219A;FER1L4;GABARAPL1;GPR137C;GPR3;GUCA1A;HSPB8;ID3;IRF2BPL;ITGA3;JUND;KIF5C;LIN28B;LRRTM2;LZTS3;MAFF;MCF2L;MPZ;NECTIN2;PER1;PER2;PHACTR3;PNMA6A;PRR7;SCG2;SCRT1;SESN3;SH2D3C;SIK1;SPATA2L;SPRY2;SYNGR3;SYT11;TMEM151A;TMEM198;TNFRSF12A;TRAF4;TYRO3;UNC13A
204	geneSet	cisbp__M0430	3.07	0.0695	ZNF740 (inferredBy_Orthology).		162	2659	ABCA1;ABCC3;ADAP1;ANKRD34A;ARID3A;ASS1;ATF3;ATP1A3;ATP2A3;ATP2B2;BAG3;BCL6;BCL6B;BIN1;C4orf48;CACNG8;CADM4;CBX4;CD276;CD4;CDH15;CEBPB;CELF4;CHST1;CHST3;CLEC11A;CLIP2;CNN2;COL6A1;COL6A3;CSDC2;CYGB;DACT3;DDR1;DNAJB5;DUSP8;EFNA1;EPB41L1;EPB41L4B;EPHA2;EPHA8;FAM102A;FAM131A;FAM131C;FAM214B;FAM222A-AS1;FAM3C;FBLIM1;FBXL16;FBXL19;FIGNL2;FMNL1;GADD45A;GIT1;GPR3;GRAMD1B;GRIP2;HMX1;HPCA;HPCAL4;HSD11B2;IGF…
205	geneSet	cisbp__M4624	3.07	0.0695	JUND (directAnnotation).	ATF1; ATF2; ATF3; ATF4; ATF5; ATF6; ATF6B; ATF7; BATF3; CREB1; CREB3; CREB3L4; CREB5; CREM; FOS; FOSB; FOSL1; FOSL2; JDP2; JUN; JUNB; XBP1 (inferredBy_MotifSimilarity). CREB3L1; CREB3L2; CREBL2; NPDC1 (inferredBy_MotifSimilarity_n_Orthology).	30	236	ADAP1;ATF3;BBC3;BTG2;CBARP;CLCN3;CLSTN3;DNAJB5;DUSP1;DUSP8;FAM219A;FER1L4;GPR3;IRF2BPL;KDM6B;KIF5C;LRRTM2;LZTS3;MAFF;MCF2L;MPZ;PRR7;STMN4;SYNGR3;SYT11;TMEM151A;TMEM198;TNFRSF12A;TNFRSF1B;TRAF4
206	geneSet	taipale__JDP2_DBD_NATGACGTCAYN	3.07	0.0695	JDP2 (directAnnotation).	ATF1; ATF2; ATF3; ATF4; ATF5; ATF6; ATF6B; ATF7; BACH2; BATF3; CREB1; CREB3; CREB3L4; CREB5; CREM; FOS; FOSB; FOSL1; FOSL2; JUN; JUNB; JUND; XBP1 (inferredBy_MotifSimilarity). CREB3L1; CREB3L2; CREBL2; NPDC1 (inferredBy_MotifSimilarity_n_Orthology).	73	962	ACAP3;ADAP1;ANGPTL2;ARL4D;ASPHD1;ATF3;ATXN1;BBC3;C11orf24;CBARP;CEBPB;CLCN3;CLSTN3;COL6A3;DNAJB5;DUSP1;DUSP8;EPHA2;EVA1A;FAM131A;FAM131C;FAM219A;FER1L4;FGF1;GABARAPL1;GADD45A;GPR137C;GPR3;GRAMD1B;GUCA1A;HS3ST2;HSPB8;IRF2BPL;KDM6B;KIF5C;KLF6;KLF9;LINC01315;LRRTM2;LZTS3;MAFF;MCF2L;MPZ;NECTIN2;NPR2;PER1;PER2;PHACTR3;PKIA;PLCXD2;PNMA6A;PPP2R5B;PRR7;RNF11;RNF152;SAMD4A;SCG2;SCRT1;SESN3;SHC2;SIK1;SLC3A…
207	geneSet	cisbp__M5066	3.07	0.0695		CEBPB; CUX1; KLF16; MAZ; PAX4; RBBP5; RCOR1; REST; RREB1; SP1; SUPT20H; TBX15; ZNF460; ZNF740 (inferredBy_MotifSimilarity). EGR2; EGR3; EGR4; SP5; ZNF16; ZNF189; ZNF23; ZNF281; ZNF429; ZNF471; ZNF502; ZNF607; ZNF84 (inferredBy_MotifSimilarity_n_Orthology).	248	4709	ABCA1;ABCC3;ADCYAP1;ADORA1;ADRA2A;AGAP3;ANGPTL2;ANKRD34A;ANO4;ANXA11;APBB3;APOE;AQP6;ARC;ARID3A;ARL4D;ARL8A;ARMCX3;ASS1;ATF3;ATP1A3;ATP2A3;ATP2B2;ATP6AP1;ATXN1;BAMBI;BBC3;BCL6;BCL6B;BIN1;BRI3;BTG2;CACNA1H;CACNG8;CADM4;CBX4;CCDC126;CCDC149;CD4;CDH15;CEBPB;CELF4;CHST1;CHST3;CIART;CLEC11A;CLIP2;CLU;CNN2;CNTN4;COL5A1;COL6A1;CORO2B;CRY2;CSDC2;CYGB;DACT3;DCLK2;DDR1;DNAJB5;DYNC1I1;EDEM1;EFNA1;ENG;EPB41L…
208	geneSet	homer__ATGACGTCATCC_c-Jun-CRE	3.07	0.0695		ATF1; ATF2; ATF3; ATF4; ATF6; ATF6B; ATF7; BACH2; BATF3; CREB1; CREB3; CREB3L4; CREB5; CREM; FOS; FOSB; FOSL1; FOSL2; JDP2; JUN; JUNB; JUND; XBP1 (inferredBy_MotifSimilarity). BACH1; CREB3L1; CREB3L2; CREBL2; NFE2; NFE2L1; NFE2L2; NFE2L3; NPDC1 (inferredBy_MotifSimilarity_n_Orthology).	42	395	ACAP3;ADAP1;APBB3;ATF3;ATXN1;BBC3;BTG2;CBARP;CLCN3;CLSTN3;DNAJB5;DUSP1;DUSP8;FAM131C;FAM219A;FER1L4;GPR3;HSPB8;JUND;KDM6B;KIF5C;KLF6;LIN28B;LRRTM2;LZTS3;MCF2L;MPZ;NACC2;PKIA;PPP2R5B;PRR7;SEMA7A;SETD7;SH2D3C;SHC2;STMN4;TMEM151A;TMEM198;TMEM63C;TNC;TNFRSF1B;TRAF4
209	geneSet	transfac_pro__M03868	3.07	0.0695	TFCP2 (directAnnotation).		200	3596	ABCC3;ADAP1;ADORA1;AGAP3;ANGPTL2;ANO4;ANXA11;ASL;ASS1;ATF3;ATP2A3;ATP2B2;AZGP1;BAG3;BBC3;BIN1;BRI3;CACNG8;CARD19;CCDC149;CD276;CDH15;CELF4;CGN;CHST1;CHST11;CHST3;CLIP2;CNN2;COL27A1;COL5A1;CORO2B;CSDC2;CYP1A1;DAPK3;DDR1;DHRS2;DNPEP;DUSP8;EFNA1;EGLN3;EHD3;ENG;EPB41L1;EPB41L4B;EPHA8;FADS3;FAM102A;FAM131C;FAM214B;FAM222A-AS1;FAM43A;FBLIM1;FBXL16;FBXL19;FER1L4;FGF1;FIGNL2;FMNL1;FRAT2;FYCO1;GAL3ST3;GDF…
210	geneSet	cisbp__M6479	3.07	0.0695	SP1 (directAnnotation).	CTCF; EGR1; EZH2; FOS; IRF1; KLF12; KLF15; KLF16; KLF3; KLF5; KLF9; NFYA; NFYB; PBX3; SP2; SP3; SP4; STAT1; TEAD2; WT1; ZNF281 (inferredBy_MotifSimilarity). SP6; SP7; SP8; SP9; ZBTB17 (inferredBy_MotifSimilarity_n_Orthology).	266	4332	ABCA1;ABCC3;ADCYAP1;ADORA1;AGAP5;AMPD2;ANGPTL2;ANKRD34A;ANXA11;APOE;ARID3A;ARL8A;ARMCX3;ASPHD1;ASS1;ATF3;ATP1A3;ATP2A3;ATP2B2;ATXN1;BAG3;BAMBI;BBC3;BCL2L2;BCL6;BCL6B;BIN1;BRI3;BRSK1;CACNA1H;CACNA2D3;CACNG8;CADM4;CARD19;CASP9;CAV2;CBX4;CCDC85B;CCDC9;CD151;CD4;CDH15;CDKN1C;CEBPB;CELF4;CGN;CHST1;CHST11;CHSY3;CIART;CILP2;CLEC11A;CLIP2;CLSTN3;CNN2;CNTN4;COL6A1;CORO2B;CSDC2;DACT3;DCAF4;DDAH2;DDIT3;DDR1…
211	geneSet	transfac_public__M00255	3.07	0.0695		FOS; IRF1; KLF12; KLF15; KLF16; KLF3; KLF4; KLF5; NFYA; NFYB; PBX3; SP1; SP2; SP3; SP4; SP8; STAT1 (inferredBy_MotifSimilarity). KLF17; KLF18; KLF7; SP6; SP7; SP9 (inferredBy_MotifSimilarity_n_Orthology).	277	4831	ACP5;ADORA1;ADRA2A;AGAP3;ALDH1A3;ALKBH7;ANGPTL2;ANXA11;APBB3;APOE;AQP6;ARFGAP1;ARFGAP3;ARID3A;ARL8A;ARMCX1;ARMCX3;ASPHD1;ASS1;ATF3;ATP1A3;ATP2A3;ATP2B2;ATXN1;BAG3;BAG6;BBC3;BCL6;BCL6B;BIN1;BLOC1S3;BORCS6;BRI3;BRSK1;BST2;C1S;C2CD2;CACNG8;CADM4;CALY;CARD19;CAV2;CBX4;CCDC107;CCDC149;CCDC85B;CCDC9;CD151;CD4;CDH15;CEBPB;CELF4;CGN;CHST1;CILP2;CLEC11A;CLIP2;CNTN4;COL5A1;COL6A1;COL6A3;CORO2B;CRY2;CSDC2;C…
212	geneSet	hocomoco__KLF1_HUMAN.H11MO.0.A	3.07	0.0694	KLF1 (directAnnotation).	EGR1; EGR2; EGR3; EGR4; IRF1; KLF10; KLF11; KLF12; KLF13; KLF15; KLF16; KLF17; KLF2; KLF3; KLF4; KLF5; KLF6; KLF7; KLF8; KLF9; MAZ; NFYA; PBX3; SP1; SP2; SP3; SP4 (inferredBy_MotifSimilarity).	213	3454	ACAP3;ADAP1;ADORA1;ALLC;ANGPTL2;ANXA11;ARFGAP3;ARID3A;ARL8A;ARMCX3;ASS1;ATF3;ATP1A3;ATP2A3;ATP2B2;BAG3;BBC3;BCL6;BIN1;BRI3;BRSK1;CARD19;CAV2;CBX4;CCDC107;CCDC149;CCDC85B;CCDC9;CD151;CD4;CDH15;CEBPB;CELF4;CHST1;CIART;CILP2;CLCN2;CLIP2;CNN2;CNTN4;COL6A3;CORO2B;CSDC2;DACT3;DCAF4;DDAH2;DDIT3;DDR1;DENND1C;DEPTOR;DNAJB5;DUSP8;EDEM1;EFNA1;EGLN3;EPB41L1;EPB41L4B;EPHA8;EPS8L1;ESRRA;EVA1A;FADS3;FAH;FAM102A…
213	geneSet	cisbp__M0259	3.06	0.0694		ATF1; ATF2; ATF3; ATF4; ATF5; ATF6; ATF6B; ATF7; BATF3; CREB1; CREB3; CREB3L4; CREB5; CREM; E2F1; FOS; FOSB; FOSL1; FOSL2; JDP2; JUN; JUNB; JUND; XBP1 (inferredBy_MotifSimilarity). CREB3L1; CREB3L2; NPDC1 (inferredBy_MotifSimilarity_n_Orthology).	63	773	ADAP1;ADCYAP1;ANGPTL2;ARL4D;ASPHD1;ATF3;BTG2;C11orf24;CBARP;CEBPB;CLCN3;CLSTN3;CORO2B;DNAJB5;DUSP1;DUSP8;EFR3A;EPHA2;FAM131A;FAM131C;FER1L4;GOLGA3;GPR3;GUK1;HSPB8;IRF2BPL;JUND;KIF5C;KLF6;KLF9;LBH;LRRTM2;LZTS3;MAFF;MCF2L;MPZ;NECTIN2;NOVA2;NR6A1;NSMF;PER1;PER2;PHACTR3;PKIA;PRR7;PTPRN;PWWP2B;RET;SCG2;SCRT1;SCRT2;SDCBP2;SHC2;SIK1;SMAD7;SYNGR3;SYT11;TMEM151A;TMEM198;TNFRSF12A;TNFRSF1B;TRAF4;TYRO3
214	geneSet	hdpi__AKR1A1	3.06	0.0694	AKR1A1 (directAnnotation).	ZNF503 (inferredBy_MotifSimilarity).	295	4864	AATBC;ABCC3;ACAP3;ACP5;ADAP1;ADM2;ADORA1;AGAP3;ALDH1A3;ALLC;AMN;ANGPTL2;ANK1;ANXA11;APOE;AQP6;ARC;ARHGDIG;ARHGEF18;ARID3A;ARL4D;ASL;ASS1;ATF3;ATP2A3;ATP2B2;B4GALNT4;BAG3;BBC3;BCL6;BCL6B;BICD2;BIN1;BRI3;C11orf24;C2CD2;CACNA1H;CACNG8;CADM4;CBX4;CD151;CD276;CD4;CDH15;CEBPB;CELF4;CGN;CHCHD10;CHST1;CHST3;CLEC11A;CLIP2;CLSTN3;CLU;CNN2;COL27A1;COL5A1;COL6A1;COLEC11;CORO2B;CSDC2;CTSD;CYGB;CYP1A1;DACT3;DD…
215	geneSet	transfac_pro__M01952	3.06	0.0694	MECOM; PRDM13; PRDM16 (inferredBy_Orthology).		256	4802	ABCC3;ACAP3;ADAMTS4;ADAP1;ADORA1;AGTR2;ALDH1A3;ALLC;AMN;AMPD2;ANKRD34A;ANO4;ANXA11;APOE;AQP6;ARHGDIG;ARID3A;ARL4D;ARMCX3;ASPHD1;ASS1;ATF3;ATP1A3;ATP2A3;ATP2B2;ATXN1;BAG3;BAMBI;BBC3;BCL6;BCL6B;BIN1;BTG2;CACNA1H;CACNG8;CADM4;CALY;CBX4;CCDC107;CCDC149;CD4;CDH15;CEBPB;CELF4;CGN;CHST1;CHST3;CLIP2;CNN2;COL27A1;COL5A1;COL6A1;COL6A2;CORO2B;CRY2;CSDC2;CYGB;CYP1A1;DACT3;DCAF4;DCBLD1;DCLK2;DDAH2;DDN;DHRS2;D…
216	geneSet	homer__GGCCCCGCCCCC_Sp1	3.06	0.0694		EGR1; ESRRA; EZH2; FOS; IRF1; KLF12; KLF14; KLF15; KLF16; KLF3; KLF5; KLF9; NFYA; NFYB; PATZ1; PBX3; SP1; SP2; SP3; SP4; STAT1; TEAD2 (inferredBy_MotifSimilarity). KLF17; KLF18; SP6; SP7; SP8; SP9 (inferredBy_MotifSimilarity_n_Orthology).	264	4690	ABCF1;ABCG1;ADM2;ADRA2A;AGAP3;ALKBH7;ALLC;AMPD2;ANGPTL2;ANKRD34A;ANXA11;ARFGAP3;ARID3A;ARMCX1;ASPHD1;ASS1;ATF3;ATP2A3;BAG3;BAG6;BAMBI;BBC3;BCL6;BCL6B;BLOC1S3;BRI3;BRSK1;BST2;C11orf24;C20orf194;C2CD2;CACNA1H;CALY;CARD19;CASP9;CAV2;CBARP;CBX4;CCDC107;CCDC85B;CCDC9;CD151;CD4;CDH15;CEBPB;CFAP45;CGN;CHCHD10;CIART;CILP2;CLEC11A;CLIP2;CNN2;CORO2B;CYP1A1;DACT3;DCAF4;DCBLD1;DDAH2;DDIT3;DDR1;DENND1C;DEPTOR…
217	geneSet	jaspar__MA1070.1	3.06	0.0693		ATF1; ATF2; ATF3; ATF4; ATF5; ATF6; ATF6B; ATF7; BATF3; CREB1; CREB3; CREB3L4; CREB5; CREM; E2F1; FOS; FOSB; FOSL1; FOSL2; JDP2; JUN; JUNB; JUND; XBP1 (inferredBy_MotifSimilarity). CREB3L1; CREB3L2; NPDC1 (inferredBy_MotifSimilarity_n_Orthology).	72	956	ADAP1;ADCYAP1;ANGPTL2;ARL4D;ASPHD1;ATF3;BBC3;BTG2;C11orf24;CBARP;CEBPB;CLCN3;CLSTN3;CORO2B;DNAJB5;DUSP1;DUSP8;EFR3A;EPHA2;FAM131A;FAM131C;FBXL16;FER1L4;GOLGA3;GPR3;GUK1;HS3ST2;HSPB8;IGSF8;IRF2BPL;JUND;KIF5C;KLF6;KLF9;LBH;LRRTM2;LZTS3;MAFF;MCF2L;MPZ;NECTIN2;NOVA2;NR6A1;NSMF;PER1;PER2;PHACTR3;PKIA;PNMA6A;PRKCZ;PRR7;PTPRN;PWWP2B;RET;RNF152;SCG2;SCRT1;SCRT2;SDCBP2;SHC2;SIK1;SMAD7;SPATA2L;SYNGR3;SYT11…
218	geneSet	transfac_pro__M01589	3.06	0.0693	ESRRB (directAnnotation).	ESR1; ESRRA; NR5A1 (inferredBy_MotifSimilarity). ESRRG; NR5A2 (inferredBy_MotifSimilarity_n_Orthology).	101	1400	ABCA1;ACP5;ADAP1;ANXA11;ARL4D;ASS1;ATF3;ATP2B2;CACNA1H;CACNG8;CADM4;CD276;CGN;CHST3;CORO2B;CSDC2;CYGB;DACT3;DCLK2;DDR1;ENG;EPB41L1;ESRRA;EVA1A;F12;FADS3;FAM131C;FBLIM1;FER1L4;FMNL1;FRAT2;GRAMD1B;HSD11B2;HSPB8;ICAM2;ID3;IGF1R;ITGA3;KCNH2;KCNK10;KIAA0040;LINC01315;LRFN1;LRFN2;MCF2L;MCHR1;MCRIP2;MDFI;MEGF11;MIAT;MICAL2;MOB3C;MSANTD1;NACC2;NEFH;NR0B1;NR1D1;NSG1;NTNG2;OLFM2;PDIA5;PER1;PGF;PHACTR3;PLCX…
219	geneSet	homer__GATGACTCAGCA_NF-E2	3.05	0.0693	NFE2 (directAnnotation).	BACH1; BACH2; EP300; FOS; FOSB; FOSL1; FOSL2; JUN; JUNB; JUND; MAF; MAFA; MAFB; MAFF; MAFG; MAFK; MEF2A; NFE2L1; NFE2L2; NFE2L3 (inferredBy_MotifSimilarity).	40	411	ABCC2;ANO4;ATF3;BAG3;BBC3;CACNA2D3;CHPF2;CLU;COL27A1;CORO2B;CPEB2;CTSD;EPB41L1;G6PD;GABARAPL1;GADD45G;IL13RA2;IMPDH1;JAKMIP3;KIFC3;LRP1B;LUCAT1;MAP2K3;MAPK6;MIAT;PER2;POLR3G;PRR7;PTPRN;SLC40A1;SLC48A1;SLC7A8;SNCB;SPARCL1;SQSTM1;TEX19;TRIB3;TUBA4A;USP2;ZFP36
220	geneSet	taipale_cyt_meth__CREB3L4_NRTGAYGTCAYN_eDBD_meth	3.05	0.0692	CREB3L4 (directAnnotation).	ATF1; ATF2; ATF3; ATF4; ATF5; ATF6; ATF6B; ATF7; BATF3; CREB1; CREB3; CREB5; CREM; E2F1; FOS; FOSB; FOSL1; FOSL2; JDP2; JUN; JUNB; JUND; XBP1 (inferredBy_MotifSimilarity). CREB3L1; CREB3L2; CREBL2; NPDC1 (inferredBy_MotifSimilarity_n_Orthology).	32	245	ANGPTL2;ATF3;BBC3;CBARP;CLCN3;CLSTN3;DNAJB5;DUSP1;DUSP8;FAM131C;FAM219A;FER1L4;GPR3;IRF2BPL;KDM6B;KIF5C;KLF6;LRRTM2;LZTS3;MAFF;MCF2L;PLCXD2;PRR7;SCRT2;SHC2;STMN4;SYNGR3;TMEM151A;TMEM198;TNFRSF12A;TNFRSF1B;TRAF4
221	geneSet	hocomoco__SP1_MOUSE.H11MO.1.A	3.05	0.0692	SP1 (inferredBy_Orthology).	CTCF; EGR1; EZH2; FOS; IRF1; KLF12; KLF15; KLF16; KLF5; KLF9; NFYA; NFYB; PBX3; SP2; SP3; SP4; STAT1; TEAD2; WT1; ZNF281 (inferredBy_MotifSimilarity). SP6; SP7; SP8; SP9; ZBTB17 (inferredBy_MotifSimilarity_n_Orthology).	271	4483	ABCA1;ABCC3;ADCYAP1;ADORA1;ADRA2A;AGAP5;AMPD2;ANGPTL2;ANKRD34A;ANXA11;APOE;ARID3A;ARL8A;ARMCX3;ASPHD1;ASS1;ATF3;ATP1A3;ATP2A3;ATP2B2;ATXN1;BAG3;BAMBI;BBC3;BCL2L2;BCL6;BCL6B;BIN1;BRI3;BRSK1;BST2;CACNA1H;CACNG8;CADM4;CARD19;CASP9;CAV2;CBX4;CCDC85B;CCDC9;CD151;CD4;CDH15;CDKN1C;CEBPB;CELF4;CGN;CHST1;CHST11;CHSY3;CIART;CILP2;CLEC11A;CLIP2;CLSTN3;CNN2;CNTN4;COL6A1;CORO2B;CSDC2;DACT3;DCAF4;DDAH2;DDIT3;D…
222	geneSet	transfac_pro__M04681	3.05	0.0692	JUND (directAnnotation).	ATF1; ATF2; ATF3; ATF4; ATF5; ATF6; ATF6B; ATF7; BACH2; BATF3; CREB1; CREB3; CREB3L4; CREB5; CREM; FOS; FOSB; FOSL1; FOSL2; JDP2; JUN; JUNB; XBP1 (inferredBy_MotifSimilarity). BACH1; CREB3L1; CREB3L2; CREBL2; NFE2; NFE2L1; NFE2L2; NFE2L3; NPDC1 (inferredBy_MotifSimilarity_n_Orthology).	92	1331	ACAP3;ADAP1;ALLC;ANGPTL2;ANK1;ANO4;ARL4D;ASPHD1;ATF3;ATXN1;BBC3;BTG2;C11orf24;C2orf69;CBARP;CEBPB;CLCN3;CLSTN3;CORO2B;CSDC2;DNAJB5;DUSP1;DUSP8;EFR3A;EPB41L1;EPHA2;EVA1A;FAM131A;FAM131C;FAM219A;FBXL16;FER1L4;FGF1;GABARAPL1;GPR3;GRAMD1B;GUCA1A;HS3ST2;HSPB8;IRF2BPL;JUND;KDM6B;KIF5C;KLF6;KLF9;LRRTM2;LZTS3;MAFB;MAFF;MCF2L;MPZ;MSANTD1;NECTIN2;NOVA2;NR6A1;NSMF;OLFM2;PER1;PER2;PHACTR3;PKIA;PLCXD2;PNMA6A;…
223	geneSet	transfac_pro__M08937	3.05	0.0692	FOSB (directAnnotation).	ATF1; ATF2; ATF3; ATF4; ATF6; ATF6B; ATF7; BACH2; BATF3; CREB1; CREB3; CREB3L4; CREB5; CREM; FOS; FOSL1; FOSL2; JDP2; JUN; JUNB; JUND; XBP1 (inferredBy_MotifSimilarity). BACH1; CREB3L1; CREB3L2; CREBL2; NFE2; NFE2L1; NFE2L2; NFE2L3; NPDC1 (inferredBy_MotifSimilarity_n_Orthology).	47	534	ADAP1;ATF3;BBC3;BTG2;C11orf24;CBARP;CLCN3;CLSTN3;DNAJB5;DUSP1;DUSP8;FAM131C;FAM219A;FER1L4;GPR137C;GPR3;HSPB8;IRF2BPL;JUND;KDM6B;KIF5C;KLF6;KLF9;LBH;LRRTM2;LZTS3;MAFF;MCF2L;MPZ;PER1;PER2;PKIA;PPP2R5B;PRR7;RET;SAMD4A;SH2D3C;SHC2;SIK1;SPATA2L;SYNGR3;SYT11;TMEM151A;TMEM198;TNFRSF12A;TNFRSF1B;TRAF4
224	geneSet	transfac_pro__M09520	3.04	0.0692		ATF1; ATF2; ATF3; ATF4; ATF5; ATF6; ATF6B; ATF7; BATF3; CREB1; CREB3; CREB3L4; CREB5; CREM; FOS; FOSB; FOSL1; FOSL2; JDP2; JUN; JUNB; JUND; MAFF; MAFG; XBP1 (inferredBy_MotifSimilarity). CREB3L1; CREB3L2; CREBL2; NPDC1 (inferredBy_MotifSimilarity_n_Orthology).	59	718	ADAP1;ADCYAP1;ASPHD1;ATF3;ATXN1;BBC3;BRSK1;BTG2;C11orf24;CBARP;CEBPB;CLCN3;CLSTN3;COL6A3;CPEB2;DUSP1;DUSP8;EPHA2;FAM131A;FAM219A;FER1L4;FGF1;FKBP11;GPR3;HSPB8;IRF2BPL;KCNK10;KDM6B;KIF5C;KLF6;KLF9;LBH;LRRTM2;LZTS3;MAFF;MCF2L;MPZ;NECTIN2;PER1;PHACTR3;PLXNA2;PPP2R5B;PRKCZ;PROSER2;PRR7;RORC;SCG2;SDCBP2;SH2D3C;SPATA2L;SYNGR3;SYT11;TES;TMEM151A;TMEM198;TNFRSF12A;TRAF4;TYRO3;VGLL4
225	geneSet	taipale_cyt_meth__FOSB_NRTGACGTCAYN_eDBD	3.04	0.0692	FOSB (directAnnotation).	ATF1; ATF2; ATF3; ATF4; ATF6; ATF6B; ATF7; BACH2; BATF3; CREB1; CREB3; CREB3L4; CREB5; CREM; FOS; FOSL1; FOSL2; JDP2; JUN; JUNB; JUND; XBP1 (inferredBy_MotifSimilarity). CREB3L1; CREB3L2; CREBL2; NPDC1 (inferredBy_MotifSimilarity_n_Orthology).	81	1161	ACAP3;ADAP1;ALLC;ANGPTL2;ARL4D;ASPHD1;ATF3;BBC3;C11orf24;CBARP;CEBPB;CLCN3;CLSTN3;COL6A3;DNAJB5;DNPEP;DUSP1;DUSP8;EPB41L1;EPHA2;FAM131C;FAM219A;FER1L4;FGF1;GABARAPL1;GADD45A;GPR137C;GPR3;GRAMD1B;GUCA1A;HSPB8;IGSF8;IRF2BPL;JUND;KDM6B;KIF5C;KLF6;KLF9;LBH;LINC01315;LRRTM2;LZTS3;MAFF;MCF2L;MPZ;NECTIN2;NPR2;NRP1;PER1;PER2;PHACTR3;PKIA;PLCXD2;PNMA6A;PPP2R5B;PRR7;RNF11;RNF152;SAMD4A;SCG2;SCRT1;SDCBP2;SE…
226	geneSet	transfac_pro__M09519	3.04	0.0692		ATF1; ATF2; ATF3; ATF4; ATF5; ATF6; ATF6B; ATF7; BATF3; CREB1; CREB3; CREB3L4; CREB5; CREM; FOS; FOSB; FOSL1; FOSL2; JDP2; JUN; JUNB; JUND; MAF; MAFA; MAFF; MAFG; XBP1 (inferredBy_MotifSimilarity). CREB3L1; CREB3L2; CREBL2; MAFB; NPDC1 (inferredBy_MotifSimilarity_n_Orthology).	59	725	ADCYAP1;ATF3;ATXN1;B4GALNT4;BBC3;BTG2;CBARP;CEBPB;CLCN3;CLSTN3;COL6A3;CPEB2;DNPEP;DUSP1;DUSP8;FAM131A;FAM219A;FER1L4;FGF1;GPR3;HSPB8;IRF2BPL;KCNK10;KDM6B;KIF5C;KLF6;KLF9;LBH;LRRTM2;LZTS3;MAFF;MCF2L;MPZ;NECTIN2;PER1;PLCXD2;PLXNA2;PPP2R5B;PRKCZ;PROSER2;PRR7;RNF11;RORC;SCG2;SCRT2;SDCBP2;SH2D3C;SLC3A2;SPATA2L;SYNGR3;SYT11;TES;TMEM151A;TMEM198;TMEM63C;TNFRSF12A;TRAF4;TYRO3;VGLL4
227	geneSet	transfac_pro__M08915	3.04	0.0692	FOSL2 (directAnnotation).	ATF1; ATF2; ATF3; ATF4; ATF5; ATF6; ATF6B; ATF7; BACH2; BATF3; CREB1; CREB3; CREB3L4; CREB5; CREM; FOS; FOSB; FOSL1; JDP2; JUN; JUNB; JUND; XBP1 (inferredBy_MotifSimilarity). BACH1; CREB3L1; CREB3L2; CREBL2; NFE2; NFE2L1; NFE2L2; NFE2L3; NPDC1 (inferredBy_MotifSimilarity_n_Orthology).	65	827	ACAP3;ADAP1;ADCYAP1;ANGPTL2;ANO4;ARL4D;ATF3;BBC3;BTG2;C11orf24;CBARP;CLCN3;CLSTN3;DNAJB5;DUSP1;DUSP8;ENG;EPHA2;FAM131A;FAM131C;FAM219A;FBXL16;FER1L4;GPR3;GRAMD1B;HSPB8;IRF2BPL;JUND;KDM6B;KIF5C;KLF6;KLF9;LBH;LINC01315;LRRTM2;LZTS3;MAFF;MCF2L;MKNK2;MPZ;NSMF;PER2;PHACTR3;PKIA;PLCXD2;PLXNA4;PPP2R5B;PRR7;RET;SAMD4A;SCRT1;SCRT2;SH2D3C;SHC2;SIK1;SPATA2L;STMN4;SYNGR3;SYT11;TMEM151A;TMEM198;TNFRSF12A;TNFR…
228	geneSet	transfac_pro__M04811	3.03	0.0691	RELA (directAnnotation).		265	4665	AATBC;ABCC3;ABCG1;ACAP3;ADAP1;ADORA1;AGAP3;AMN;AMPD2;ANGPTL2;ANXA11;ARC;ARHGDIG;ARID3A;ASS1;ATF3;ATP1A3;ATP2A3;ATP2B2;B4GALNT4;BAG3;BBC3;BCL6B;BICD2;BIN1;BRI3;BTG2;C11orf24;C4orf48;CACNA1H;CACNG8;CADM4;CARD19;CBX4;CCDC149;CD276;CD4;CDH15;CEBPB;CELF4;CFAP45;CGN;CHST1;CHST3;CLIP2;CNN2;COL5A1;COL6A1;CORO2B;CSDC2;CTSD;CYGB;DACT3;DDR1;DNAJB5;DNPEP;DUSP8;EFNA1;EHD3;ENG;EPB41L1;EPB41L4B;EPHA2;EPHA8;ESRR…
229	geneSet	cisbp__M4149	3.03	0.0691	ZIC3 (directAnnotation).	GLI1; GLI2; GLI3; GLIS1; GLIS2; GLIS3; ZIC1; ZIC2 (inferredBy_MotifSimilarity).	195	3577	AATBC;ADAP1;ALDH1A3;ALLC;ANXA11;ARC;ARHGEF18;ARID3A;ARL4D;ASS1;ATAT1;ATP2A3;ATP2B2;BBC3;BCL6B;BIN1;BRI3;BST2;CACNA1H;CACNG8;CADM4;CALY;CBX4;CCDC149;CD4;CDH15;CEBPB;CGN;CHCHD10;CHST3;CLIP2;CNN2;COL5A1;COL6A1;COL6A3;CORO2B;CSDC2;CTSD;CYGB;CYP1A1;DACT3;DNPEP;DUSP8;ENG;EPB41L1;EPHA2;EPHA8;FADS3;FAM222A-AS1;FBLIM1;FBXL16;FBXL19;FGF1;FIGNL2;FMNL1;GAL3ST3;GIT1;GNB1L;GOLGA3;GPR3;GRAMD1B;GUCA1A;H19;HMX1;H…
230	geneSet	hocomoco__WT1_HUMAN.H11MO.1.B	3.03	0.069	WT1 (directAnnotation).	EGR2 (inferredBy_MotifSimilarity_n_Orthology).	251	4570	ABCA1;ABCC3;ADAP1;ADORA1;AGAP3;AMPD2;ANGPTL2;ANKRD34A;APOE;AQP6;ARID3A;ARMCX3;ASS1;ATF3;ATP1A3;ATP2A3;ATP2B2;ATXN1;BAG3;BAMBI;BCL6;BCL6B;BIN1;BRI3;BRSK1;BTG2;CACNG8;CADM4;CCDC149;CD276;CD4;CDH15;CELF4;CGN;CHST1;CHST11;CHST3;CLEC11A;CLIP2;CLSTN3;CLU;COL27A1;COL5A1;COL6A1;CORO2B;CRY2;CSDC2;CYGB;CYP1A1;DACT3;DDN;DDR1;DNAJB5;DNPEP;DPYS;DUSP8;DYNC1I1;EFNA1;EGLN3;EHD3;ENG;EPB41L1;EPB41L4B;EPHA2;EPHA8;E…
231	geneSet	transfac_pro__M00986	3.03	0.069	CHURC1 (directAnnotation).		272	4852	AATBC;ABCA1;ABCC3;ACAP3;ADAMTS4;ADAP1;ADORA1;AGAP3;AMN;ANKRD34A;ANXA11;ARHGDIG;ARID3A;ARL8A;ARMCX3;ASS1;ATF3;ATP1A3;ATP2A3;ATP2B2;ATXN1;BAMBI;BBC3;BCL6;BCL6B;BIN1;BRI3;C4orf48;CACNA1H;CACNG8;CADM4;CALY;CBARP;CBX4;CCDC107;CD4;CDH15;CEBPB;CELF4;CHST1;CHST11;CHST3;CLEC11A;CLIP2;CNN2;COL27A1;COL5A1;COL6A1;COL6A2;COL6A3;CORO2B;CSDC2;CYGB;CYP1A1;DACT3;DDAH2;DDR1;DNAJB5;DNPEP;DUSP4;DUSP8;EFNA1;EHD1;ENG;…
232	geneSet	hocomoco__KLF12_HUMAN.H11MO.0.C	3.03	0.069	KLF12 (directAnnotation).	IRF1; KLF3; KLF4; KLF5; KLF6; PBX3; SP1; SP2; SP3; SP4; STAT1 (inferredBy_MotifSimilarity).	274	4939	ABCF1;ACAP3;ADM2;ADORA1;AGAP3;AGAP5;ALLC;ANGPTL2;ANXA11;ARFGAP3;ARID3A;ASPHD1;ASS1;ATF3;ATP1A3;ATP2A3;ATXN1;BAG3;BAMBI;BBC3;BCL2L2;BCL6;BCL6B;BIN1;BORCS6;BRI3;BRSK1;BST2;C11orf24;C20orf194;C2CD2;CAB39L;CACNA1H;CARD19;CASP9;CAV2;CBX4;CCDC107;CCDC85B;CCDC9;CD151;CD4;CDH15;CEBPB;CELF4;CGN;CHCHD10;CHST1;CHST11;CIART;CILP2;CLCN3;CLIP2;CNN2;CNTN4;COL6A1;CORO2B;CPEB2;DACT3;DCAF4;DDAH2;DDIT3;DDR1;DENND1C…
233	geneSet	cisbp__M0476	3.02	0.069			176	2617	ABCA1;ACAP3;ADAP1;ADORA1;AGAP3;ANGPTL2;AQP6;ARC;ARID3A;ASS1;ATP1A3;ATP2A3;ATP2B2;BAG3;BICD2;BIN1;BRI3;BTG2;CACNA1H;CCDC9;CD4;CDH15;CEBPB;CGN;CHCHD10;CHST1;CHST3;CLEC11A;CLIP2;COL27A1;COL5A1;CORO2B;CSDC2;CTSD;DDIT3;DDR1;DNAJB5;DNPEP;DUSP8;EFNA1;EHD1;EHD3;ENG;EPB41L1;EPHA2;EPHA8;FADS3;FAM102A;FAM131A;FAM131C;FAM214B;FAM222A-AS1;FBLIM1;FBXL16;FBXL19;FER1L4;FGF1;FIGNL2;FMNL1;FOSL1;GIT1;GLRX;GPR3;GRAM…
234	geneSet	transfac_pro__M00308	3.02	0.0689	MECOM; PRDM13; PRDM16 (inferredBy_Orthology).		222	3681	AATBC;ABCC3;ACAP3;ADAMTS4;ADAP1;ADORA1;AGTR2;ALDH1A3;AMN;AMPD2;ANGPTL2;AQP6;ARHGDIG;ARID3A;ASS1;ATF3;ATP1A3;ATP2A3;ATP2B2;BAG3;BCL6;BCL6B;BIN1;CACNA1H;CACNG8;CADM4;CARD19;CBX4;CCDC107;CCDC149;CD4;CDH15;CELF4;CGN;CHST1;CHST3;CLIP2;CNN2;COL5A1;COL6A1;COL6A2;CORO2B;CRY2;CTSD;CYGB;CYP1A1;DACT3;DDAH2;DDN;DHRS2;DNAJB5;DUSP8;EFNA1;ENG;EPB41L1;EPB41L4B;EPHA2;EPHA8;EVA1A;FADS3;FAM102A;FAM131C;FAM214B;FAM2…
235	geneSet	hocomoco__ERR1_HUMAN.H11MO.0.A	3.02	0.0689	ESRRA (directAnnotation).	ESRRB; NR5A1; NR5A2 (inferredBy_MotifSimilarity). ESRRG; NR6A1 (inferredBy_MotifSimilarity_n_Orthology).	57	692	ASS1;ATF3;ATP2B2;CACNG8;CADM4;CORO2B;CSDC2;DACT3;DDR1;EPB41L1;ESRRA;EVA1A;FADS3;FAM131C;FBLIM1;FGF1;FMNL1;FRAT2;GRAMD1A;ICAM2;ID3;KCNH2;KLHL36;LINC01315;LRFN2;MCF2L;MDFI;MICAL2;MOB3C;NACC2;NEFH;NOVA2;NSG1;NTNG2;PGF;PLXNA4;PPP1R9B;PUDP;PYY;RAPGEF3;RGS13;SCRT2;SEMA5B;SEMA7A;SGK1;SH2D3C;SIRPA;SLC2A4;SLC6A6;ST3GAL4;STC1;SYS1-DBNDD2;TBC1D10A;TBC1D10C;TMEM240;TPBGL;TPST2
236	geneSet	transfac_pro__M07281	3.01	0.0689	KLF1 (directAnnotation).	KLF3; KLF4; KLF5 (inferredBy_MotifSimilarity). KLF8 (inferredBy_MotifSimilarity_n_Orthology).	216	4221	ABCC3;ACAP3;ACP5;ADAMTS4;ADAP1;ALLC;AMPD2;ANGPTL2;ANK1;ANXA11;AQP6;ARC;ARHGDIG;ARID3A;ARMCX3;ATF3;ATP1A3;ATP2A3;ATP2B2;BBC3;BCL6;BCL6B;BIN1;C2CD2;C4orf48;CAB39L;CACNA2D3;CADM4;CBX4;CCDC149;CD276;CD4;CDH15;CEBPB;CHST1;CHST3;CIART;CLCN2;CLEC11A;CLIP2;CNN2;CNTN4;COL5A1;COL6A1;COL6A3;CORO2B;CYGB;DACT3;DDR1;DNAJB5;DUSP8;EFNA1;EGLN3;EML6;ENG;EPB41L1;EPB41L4B;EPHA2;EVA1A;FAM102A;FAM114A1;FAM131C;FAM214B…
237	geneSet	cisbp__M0362	3.01	0.0688		ATF1; ATF2; ATF3; ATF4; ATF5; ATF6; ATF6B; ATF7; BATF3; CREB1; CREB3; CREB3L4; CREB5; CREM; E4F1; FOS; FOSB; FOSL1; FOSL2; JDP2; JUN; JUNB; JUND; XBP1 (inferredBy_MotifSimilarity). BACH1; BACH2; CREB3L1; CREB3L2; CREBL2; NFE2; NFE2L1; NFE2L2; NFE2L3; NPDC1 (inferredBy_MotifSimilarity_n_Orthology).	66	831	ADAP1;ADCYAP1;ANGPTL2;ARL4D;ARMCX3;ASPHD1;ATF3;BBC3;BCL6;BTG2;C11orf24;CBARP;CEBPB;CLCN3;CLSTN3;DUSP1;DUSP8;EFR3A;FAM131A;FAM131C;FBXL16;FER1L4;GOLGA3;GPR3;GUK1;H19;HSPB8;IGSF8;IRF2BPL;JUND;KIF5C;KLF9;LBH;LRRTM2;LZTS3;MAFF;MCF2L;MPZ;MSANTD1;NDEL1;NELFE;NOVA2;NSMF;PER1;PER2;PHACTR3;PLPP2;PPP2R5B;PRR7;PWWP2B;SAMD4A;SCG2;SCRT1;SHC2;SIK1;SRPRA;SYNGR3;SYT11;SYT13;TMEM151A;TMEM198;TNFRSF12A;TNFRSF1B;TR…
238	geneSet	cisbp__M0542	3.01	0.0688			239	3977	ABCA1;ABCC3;ADAP1;ADORA1;ADRA2A;AGAP3;ALDH1A3;ALLC;AMPD2;ANGPTL2;ANK1;ANKRD34A;ANXA11;AQP6;ARC;ARID3A;ARMCX3;ASS1;ATF3;ATP2A3;ATP2B2;BAG3;BCL6;BCL6B;BICD2;BIN1;BRI3;BTG2;CACNA1H;CACNG8;CADM4;CBX4;CD276;CD4;CDH15;CEBPB;CELF4;CGN;CHST1;CHST11;CHST3;CLIP2;CLU;COL27A1;COL5A1;COL6A1;COL6A3;CORO2B;CRY2;CSDC2;CYGB;CYP1A1;DACT3;DDR1;DNAJB5;DNPEP;DUSP1;DUSP4;DUSP8;EFNA1;EHD1;EHD3;ENG;EPB41L1;EPHA2;EPHA8;F…
239	geneSet	hdpi__CEBPG	3	0.0688	CEBPG (directAnnotation).		94	1376	ABCC3;ADORA1;ANGPTL2;ASS1;ATP2B2;BIN1;CADM4;CALY;CD276;CD4;CGN;CHST1;COL5A1;COL6A3;CORO2B;CSDC2;DNPEP;ENG;EPB41L1;EPS8L1;EVA1A;FADS3;FAM102A;FAM131C;FAM214B;FAM222A-AS1;FBLIM1;FBXL16;FBXL19;FER1L4;FGF1;FIGNL2;GPR3;GRIP2;GUCA1A;H19;HPCA;HSD11B2;HSPB8;IGDCC3;ISLR2;ITGA11;JAKMIP1;KLF15;LRFN1;LRFN2;LRRC4B;MAFB;MAFF;MAP1A;MICAL2;MMP15;MOB3C;MVP;NECTIN2;NOVA2;NRROS;NTNG2;OAF;P2RY6;P4HA2;PDE4C;PGF;PHACT…
240	geneSet	transfac_pro__M09521	3	0.0688		ATF1; ATF2; ATF3; ATF4; ATF5; ATF6; ATF6B; ATF7; BATF3; CREB1; CREB3; CREB3L4; CREB5; CREM; FOS; FOSB; FOSL1; FOSL2; JDP2; JUN; JUNB; JUND; XBP1 (inferredBy_MotifSimilarity). CREB3L1; CREB3L2; CREBL2; NPDC1 (inferredBy_MotifSimilarity_n_Orthology).	49	571	ADAP1;ADCYAP1;ATF3;ATXN1;BBC3;BTG2;CBARP;CEBPB;CLCN3;CLSTN3;COL6A3;DUSP1;DUSP8;FAM131A;FAM219A;FER1L4;FGF1;GPR3;HSPB8;IRF2BPL;KIF5C;KLF6;KLF9;LBH;LINC00379;LRRTM2;LZTS3;MAFF;MCF2L;MPZ;NECTIN2;PER1;PPP2R5B;PRKCZ;PRR7;RNF152;RORC;SAMD4A;SCG2;SLC3A2;SPATA2L;SYNGR3;SYT11;TES;TMEM151A;TMEM198;TNFRSF12A;TYRO3;VGLL4
241	geneSet	cisbp__M6324	3	0.0688	KLF4 (directAnnotation).	KLF1; KLF10; KLF11; KLF12; KLF13; KLF14; KLF15; KLF16; KLF17; KLF2; KLF3; KLF5; KLF6; KLF7; KLF8; KLF9; SP1; SP2; SP3; SP4; SP8; SP9 (inferredBy_MotifSimilarity). KLF18; SP6; SP7 (inferredBy_MotifSimilarity_n_Orthology).	259	4424	AATBC;ABCC3;ACAP3;ACP5;ADAP1;ADM2;AGAP3;ALLC;ANGPTL2;ANXA11;AQP6;ARC;ARHGDIG;ARID3A;ARL4D;ARL8A;ARMCX3;ASS1;ATF3;ATP1A3;ATP2A3;ATP2B2;BAG3;BAMBI;BBC3;BCL6;BCL6B;BIN1;C11orf24;C1S;CAB39L;CACNA2D3;CARD19;CAV2;CBX4;CCDC107;CCDC149;CCDC9;CD151;CD276;CD4;CDH15;CEBPB;CELF4;CGN;CHST1;CHST3;CILP2;CLCN2;CLIP2;CNN2;CNTN4;COL5A1;COL6A1;COL6A3;CORO2B;CSDC2;CTSD;DACT3;DDAH2;DDR1;DENND1C;DEPTOR;DNAJB5;DUSP8;EF…

## Sheet: GSEA_E2F_CisTarget_motifEnri
Supplementary Table 3-3 - motif enrichment analysis by cisTarget to identify upstream transcription factors that might target the genes enriched in GSEA set HALLMARK_E2F_TARGETS.
	geneSet	motif	NES	AUC	TF_highConf	TF_lowConf	nEnrGenes	rankAtMax	enrichedGenes
1	geneSet	homer__VDTTTCCCGCCA_E2F7	14.5	0.257	E2F7 (directAnnotation).	E2F4 (inferredBy_MotifSimilarity).	64	4899	ANP32E;ATAD2;BARD1;BRCA1;BRMS1L;CBX5;CDCA3;CDKN1A;CENPM;CHEK1;CNOT9;CTCF;CTPS1;DEK;DNMT1;DUT;E2F8;EZH2;GINS3;HELLS;HMGA1;HMGB2;HMGB3;ILF3;KIF18B;LIG1;LMNB1;MCM2;MCM3;MCM4;MCM5;MCM6;MYBL2;NASP;NUP153;PAN2;PCNA;POLD1;POLD3;PRIM2;PSMC3IP;RAD21;RAD51AP1;RAD51C;RFC1;RFC3;RRM2;SMC1A;SMC4;SMC6;SPC25;SSRP1;STAG1;SUV39H1;SYNCRIP;TCF19;TIMELESS;TK1;TMPO;TUBB;UBR7;USP1;XPO1;ZW10
2	geneSet	jaspar__MA0541.1	13.5	0.241		TFDP1; TFDP2 (inferredBy_MotifSimilarity).	65	4899	ANP32E;ASF1B;ATAD2;BARD1;BRCA1;BRCA2;BRMS1L;CDC25A;CDCA3;CDKN1A;CHEK1;CNOT9;CSE1L;CTCF;DEK;DNMT1;DONSON;DUT;E2F8;EZH2;GINS1;GINS3;GINS4;HELLS;HMGA1;HMGB2;HMGB3;ILF3;ING3;LIG1;LMNB1;MCM2;MCM3;MCM4;MCM5;MCM6;MMS22L;MYBL2;NASP;NUP107;NUP153;PAN2;PCNA;POLE;PRIM2;PSMC3IP;RAD21;RAD51AP1;RFC1;RFC3;RRM2;SMC1A;SMC4;SMC6;SSRP1;STAG1;SUV39H1;SYNCRIP;TIPIN;TMPO;TUBB;UBE2T;USP1;XPO1;ZW10
3	geneSet	transfac_pro__M00940	13.4	0.238	E2F3 (directAnnotation). EVX1; EVX2 (inferredBy_Orthology).	E2F1; E2F2; E2F4; E2F5; E2F7; TFDP1 (inferredBy_MotifSimilarity).	59	3207	ANP32E;ATAD2;BARD1;BRCA2;BRMS1L;CBX5;CDC25A;CDK1;CDKN1A;CENPM;CHEK1;CNOT9;CTCF;CTPS1;DEK;DNMT1;DONSON;DUT;E2F8;EZH2;GINS3;HELLS;HMGA1;HMGB2;HMGB3;ILF3;ING3;LIG1;MCM2;MCM3;MCM4;MCM5;MCM6;MELK;NASP;NUP107;NUP153;PAN2;PCNA;POLA2;POLD3;POLE;PSMC3IP;RAD21;RFC1;RFC3;RRM2;SMC1A;SMC6;SSRP1;STAG1;SYNCRIP;TCF19;TIMELESS;TIPIN;TMPO;TUBB;XPO1;ZW10
4	geneSet	cisbp__M2334	13.3	0.236		TFDP1; TFDP2 (inferredBy_MotifSimilarity).	60	4433	ANP32E;ASF1B;ATAD2;BARD1;BRCA1;BRCA2;BRMS1L;CDC25A;CDKN1A;CHEK1;CNOT9;CTCF;CTPS1;DEK;DNMT1;DONSON;DUT;E2F8;EZH2;GINS1;GINS3;HELLS;HMGA1;HMGB2;HMGB3;ILF3;ING3;LIG1;LMNB1;MCM2;MCM3;MCM4;MCM5;MCM6;MMS22L;MYBL2;NASP;NUP107;NUP153;PAN2;PCNA;POLE;PSMC3IP;RAD51AP1;RFC1;RFC3;RRM2;SMC1A;SMC4;SMC6;SSRP1;STAG1;SUV39H1;SYNCRIP;TIPIN;TMPO;TUBB;USP1;XPO1;ZW10
5	geneSet	transfac_pro__M00919	13.1	0.233	E2F1; E2F3; E2F4; TFDP1 (directAnnotation).	E2F2; E2F5; E2F7 (inferredBy_MotifSimilarity).	44	1390	ANP32E;BARD1;BRCA2;BRMS1L;CBX5;CDC25A;CDK1;CDKN1A;CHEK1;CTCF;DNMT1;DUT;E2F8;EZH2;GINS1;GINS3;HELLS;HMGA1;HMGB2;LIG1;LMNB1;MCM2;MCM4;MCM5;MCM6;MELK;MKI67;MYBL2;NASP;NUP153;PAN2;PCNA;POLE;RFC1;RFC3;RRM2;SMC1A;SMC6;SSRP1;STAG1;TIPIN;TMPO;TUBB;ZW10
6	geneSet	transfac_pro__M00939	13	0.233	E2F1; E2F3; E2F4; TFDP1 (directAnnotation).	E2F2; E2F5; E2F7 (inferredBy_MotifSimilarity).	63	4899	ANP32E;ATAD2;BARD1;BRCA1;BRCA2;BRMS1L;CBX5;CDC25A;CDK1;CDKN1A;CENPM;CHEK1;CTCF;CTPS1;DEK;DIAPH3;DNMT1;DONSON;DUT;E2F8;EZH2;GINS1;GINS3;HELLS;HMGA1;HMGB2;HMGB3;ILF3;ING3;LIG1;LMNB1;MCM2;MCM4;MCM5;MCM6;MELK;MKI67;MLH1;MYBL2;NASP;NUP107;NUP153;NUP205;PAN2;PCNA;POLA2;POLE;RAD21;RFC1;RFC3;RRM2;SMC1A;SMC4;SMC6;SSRP1;STAG1;SYNCRIP;TIPIN;TMPO;TUBB;USP1;XPO1;ZW10
7	geneSet	transfac_pro__M00918	12.8	0.229	E2F1; E2F3; E2F4; TFDP1 (directAnnotation).	E2F2; E2F5; E2F7; RB1 (inferredBy_MotifSimilarity).	52	2415	ANP32E;ATAD2;BARD1;BRMS1L;CBX5;CDC25A;CDK1;CDKN1A;CHEK1;CTCF;DEK;DIAPH3;DNMT1;DUT;E2F8;EZH2;GINS1;GINS3;HELLS;HMGA1;HMGB2;ILF3;ING3;LIG1;LMNB1;MCM2;MCM4;MCM5;MCM6;MELK;MKI67;MLH1;NASP;NUP153;PCNA;POLA2;POLE;RAD21;RFC1;RFC3;RRM2;SMC1A;SMC4;SMC6;SSRP1;STAG1;TIPIN;TMPO;TUBB;USP1;XPO1;ZW10
8	geneSet	homer__GGCGGGAAAH_E2F4	12.7	0.227	E2F4 (directAnnotation).	E2F3; E2F6; E2F7; TFDP1 (inferredBy_MotifSimilarity). EVX1; EVX2 (inferredBy_MotifSimilarity_n_Orthology).	67	4899	ANP32E;ATAD2;BARD1;BRCA1;BRCA2;BRMS1L;CBX5;CDC25A;CDKN1A;CENPM;CHEK1;CNOT9;CSE1L;CTCF;CTPS1;DEK;DNMT1;DONSON;DUT;E2F8;EZH2;GINS3;HELLS;HMGA1;HMGB2;HMGB3;ILF3;ING3;LIG1;LMNB1;MCM2;MCM3;MCM4;MCM5;MCM6;MELK;MMS22L;MYBL2;NASP;NUP107;NUP153;PAN2;PCNA;POLD3;POLE;PSMC3IP;RACGAP1;RAD21;RAD51AP1;RFC1;RFC3;RRM2;SMC1A;SMC4;SMC6;SSRP1;STAG1;SYNCRIP;TCF19;TIMELESS;TIPIN;TMPO;TUBB;UBE2T;UBR7;XPO1;ZW10
9	geneSet	transfac_pro__M00920	12.7	0.227	E2F1; E2F3; E2F4; E2F7; TFDP1 (directAnnotation).	E2F5 (inferredBy_MotifSimilarity).	54	4253	ANP32E;ATAD2;BARD1;BRCA1;BRCA2;BRMS1L;CBX5;CDC25A;CDK1;CDKN1A;CHEK1;CTCF;DEK;DNMT1;DSCC1;DUT;E2F8;EZH2;GINS1;GINS3;HELLS;HMGA1;HMGB2;HMGB3;LIG1;LMNB1;MCM2;MCM3;MCM4;MCM5;MCM6;MELK;MKI67;MYBL2;NASP;NUDT21;NUP153;PAN2;PCNA;POLE;RFC1;RFC3;RRM2;SMC1A;SMC6;SPC25;SSRP1;STAG1;TIPIN;TMPO;TP53;TUBB;USP1;ZW10
10	geneSet	cisbp__M6194	12.2	0.219	E2F5 (directAnnotation).	E2F1; E2F2; E2F3; E2F4; E2F7; RB1; TFDP1 (inferredBy_MotifSimilarity). EVX1; EVX2 (inferredBy_MotifSimilarity_n_Orthology).	63	4899	ANP32E;ATAD2;BARD1;BRCA1;BRCA2;BRMS1L;CBX5;CDC25A;CDK1;CDKN1A;CHEK1;CNOT9;CTCF;CTPS1;DEK;DNMT1;DONSON;DUT;E2F8;EZH2;GINS1;GINS3;HELLS;HMGA1;HMGB2;ILF3;ING3;LIG1;LMNB1;MCM2;MCM3;MCM4;MCM5;MCM6;MELK;MKI67;MYBL2;NASP;NBN;NUP107;NUP153;PAN2;PCNA;POLA2;POLD3;POLE;PSMC3IP;RAD21;RFC3;RRM2;SMC1A;SMC6;SSRP1;STAG1;SUV39H1;SYNCRIP;TIMELESS;TIPIN;TMPO;TUBB;UBR7;XPO1;ZW10
11	geneSet	transfac_public__M00050	12.1	0.218	E2F1; E2F2; E2F3; E2F4; E2F5 (directAnnotation).	RB1; TFDP1 (inferredBy_MotifSimilarity). EVX1; EVX2 (inferredBy_MotifSimilarity_n_Orthology).	57	4899	ATAD2;BARD1;BRCA2;BRMS1L;CBX5;CDC25A;CDK1;CDKN1A;CHEK1;CNOT9;CSE1L;CTCF;CTPS1;DEK;DNMT1;DUT;E2F8;EZH2;GINS1;GINS3;HELLS;HMGA1;HMGB2;ILF3;ING3;LIG1;LMNB1;MCM2;MCM3;MCM4;MCM5;MCM6;MELK;MLH1;MYBL2;NASP;NBN;NUP153;PAN2;PCNA;POLA2;POLE;PSMC3IP;RAD21;RFC3;RRM2;SMC4;SMC6;SSRP1;STAG1;SYNCRIP;TIMELESS;TIPIN;TMPO;TUBB;XPO1;ZW10
12	geneSet	transfac_pro__M00739	12	0.216	TFDP2 (directAnnotation).	E2F4; TFDP1 (inferredBy_MotifSimilarity).	55	3794	BARD1;BRCA1;BRMS1L;CDC25A;CDK1;CDKN1A;CENPM;CHEK1;CNOT9;CTCF;CTPS1;DEK;DNMT1;DONSON;DUT;E2F8;EZH2;GINS3;HELLS;HMGA1;HMGB2;ILF3;ING3;LIG1;LMNB1;MCM2;MCM3;MCM4;MCM5;MCM6;MLH1;NASP;NUP107;NUP153;PAN2;PCNA;POLA2;POLD3;POLE;PSMC3IP;RAD21;RAD51AP1;RFC3;RRM2;SMC1A;SMC6;SSRP1;STAG1;SUV39H1;SYNCRIP;TIMELESS;TMPO;TUBB;XPO1;ZW10
13	geneSet	hocomoco__E2F5_HUMAN.H11MO.0.B	11.9	0.214	E2F5 (directAnnotation).	E2F1; E2F2; E2F3; E2F4; E2F7; RB1; TFDP1 (inferredBy_MotifSimilarity). EVX1; EVX2 (inferredBy_MotifSimilarity_n_Orthology).	59	4962	ATAD2;BARD1;BRCA2;BRMS1L;CBX5;CDC25A;CDK1;CDKN1A;CHEK1;CNOT9;CSE1L;CTPS1;DEK;DNMT1;DONSON;DUT;E2F8;EZH2;GINS1;GINS3;HELLS;HMGA1;HMGB2;ILF3;ING3;LIG1;LMNB1;MCM2;MCM3;MCM4;MCM5;MCM6;MELK;MKI67;MYBL2;NASP;NBN;NUP107;NUP153;PAN2;PCNA;POLA2;POLD3;POLE;PSMC3IP;RFC3;RRM2;SMC4;SMC6;SSRP1;STAG1;SUV39H1;SYNCRIP;TIMELESS;TIPIN;TMPO;TUBB;XPO1;ZW10
14	geneSet	homer__TTCGCGCGAAAA_E2F	11.9	0.214		E2F1; E2F4; TFDP1; TFDP2 (inferredBy_MotifSimilarity).	55	3791	ATAD2;BARD1;BRCA2;BRMS1L;CBX5;CDC25A;CDKN1A;CHEK1;CNOT9;CTCF;CTPS1;DNMT1;DSCC1;DUT;E2F8;ESPL1;EZH2;GINS1;GINS3;HELLS;HMGA1;HMGB2;LIG1;MCM2;MCM3;MCM4;MCM5;MCM6;MELK;MKI67;MYBL2;NASP;NUP153;PAN2;PCNA;POLD3;PSMC3IP;RAD21;RAD51AP1;RFC1;RFC3;RRM2;SMC1A;SPC25;SSRP1;STAG1;SUV39H1;SYNCRIP;TACC3;TIMELESS;TIPIN;TMPO;TP53;XPO1;ZW10
15	geneSet	transfac_pro__M00738	11.9	0.213	TFDP1 (directAnnotation).	E2F1; E2F2; E2F3; E2F4; E2F5; RB1 (inferredBy_MotifSimilarity).	60	4899	ATAD2;BARD1;BRCA2;BRMS1L;CBX5;CDC25A;CDK1;CDKN1A;CHEK1;CNOT9;CTCF;CTPS1;DEK;DNMT1;DONSON;DUT;E2F8;EZH2;GINS1;GINS3;HELLS;HMGA1;HMGB2;ILF3;ING3;LIG1;LMNB1;MCM2;MCM3;MCM4;MCM5;MCM6;MELK;MLH1;MYBL2;NASP;NBN;NUP107;NUP153;PAN2;PCNA;POLA2;POLD3;POLE;PSMC3IP;RAD21;RFC3;RRM2;SMC6;SSRP1;STAG1;SUV39H1;SYNCRIP;TIMELESS;TIPIN;TMPO;TUBB;USP1;XPO1;ZW10
16	geneSet	transfac_pro__M04823	11.8	0.212	E2F4 (directAnnotation).	E2F1; E2F6; E2F7; TFDP1 (inferredBy_MotifSimilarity).	55	3591	ANP32E;ATAD2;BARD1;BRCA1;BRMS1L;CDC25A;CDKN1A;CENPM;CHEK1;CKS1B;CNOT9;CTCF;CTPS1;DEK;DUT;E2F8;EZH2;GINS3;GINS4;HELLS;HMGA1;HMGB2;HMGB3;ILF3;KIF18B;LIG1;LMNB1;MCM3;MCM4;MCM5;MCM6;MYBL2;NASP;NUP107;NUP153;PAN2;PCNA;PRIM2;PSMC3IP;RAD21;RAD51C;RFC1;RFC3;RRM2;SMC6;SSRP1;STAG1;SYNCRIP;TCF19;TIMELESS;TMPO;TUBB;UBR7;XPO1;ZW10
17	geneSet	cisbp__M6193	11.7	0.211	E2F4 (directAnnotation).	E2F1; E2F3; E2F7; E2F8; TFDP1 (inferredBy_MotifSimilarity).	41	1775	ATAD2;BARD1;BRCA1;BRMS1L;CDC25A;CDKN1A;CHEK1;CNOT9;CTCF;DNMT1;DUT;E2F8;EZH2;HELLS;HMGA1;HMGB2;HMGB3;ILF3;LIG1;MCM2;MCM3;MCM4;MCM5;MCM6;MYBL2;NASP;NUP153;PCNA;PSMC3IP;RAD51AP1;RFC1;RFC3;RRM2;SSRP1;STAG1;SYNCRIP;TIMELESS;TIPIN;TMPO;XPO1;ZW10
18	geneSet	cisbp__M4711	11.7	0.21		E2F4; E2F7; TFDP2 (inferredBy_MotifSimilarity).	57	3791	ATAD2;BARD1;BRCA1;BRCA2;BRMS1L;CBX5;CDC25A;CDCA3;CDKN1A;CHEK1;CNOT9;CTPS1;DEK;DLGAP5;DNMT1;DUT;E2F8;EZH2;GINS3;HELLS;HMGA1;HMGB3;ILF3;ING3;LIG1;LMNB1;MCM2;MCM3;MCM4;MCM5;MCM6;MKI67;MYBL2;NASP;NUP153;PAN2;PCNA;POLE;PSMC3IP;RAD51AP1;RFC1;RFC3;SMC1A;SMC4;SMC6;SSRP1;STAG1;SUV39H1;SYNCRIP;TIMELESS;TIPIN;TMPO;TUBB;UBR7;USP1;XPO1;ZW10
19	geneSet	transfac_pro__M00740	11.6	0.209	RB1 (directAnnotation).	E2F1; E2F2; E2F3; E2F4; E2F5; TFDP1 (inferredBy_MotifSimilarity).	57	4525	ATAD2;BARD1;BRCA1;BRCA2;BRMS1L;CBX5;CDC25A;CDK1;CDKN1A;CHEK1;CNOT9;CTCF;CTPS1;DEK;DNMT1;DONSON;DUT;E2F8;EZH2;GINS1;GINS3;HELLS;HMGA1;HMGB2;ILF3;ING3;LIG1;LMNB1;MCM2;MCM4;MCM5;MCM6;MELK;MLH1;MYBL2;NASP;NBN;NUP153;PAN2;PCNA;POLA2;POLE;PSMC3IP;RFC3;RRM2;SMC1A;SMC6;SSRP1;STAG1;SUV39H1;SYNCRIP;TIPIN;TMPO;TUBB;USP1;XPO1;ZW10
20	geneSet	dbcorrdb__E2F4__ENCSR000DYY_1__m1	11.6	0.209	E2F4 (directAnnotation).	E2F6; SIN3A; TFDP1; TFDP2 (inferredBy_MotifSimilarity).	63	4074	AURKB;BRCA1;BRCA2;BUB1B;CBX5;CCNB2;CDC25A;CDCA3;CDK1;CDKN1A;CDKN3;CKS1B;CSE1L;CTCF;DCLRE1B;DEK;DIAPH3;DLGAP5;DNMT1;DUT;E2F8;ESPL1;EZH2;GINS3;GINS4;HELLS;HMGA1;HMGB2;ILF3;ING3;KIF18B;KIF2C;KIF4A;LIG1;LMNB1;MCM4;MCM5;MCM6;MELK;MKI67;MYBL2;NASP;NUP107;NUP153;NUP205;PAN2;PCNA;PLK1;PRIM2;RACGAP1;RAD21;RFC3;RRM2;SMC1A;SMC4;SPC25;STAG1;TMPO;TRIP13;TUBB;UBE2T;USP1;XPO1
21	geneSet	taipale_cyt_meth__E2F8_NTTTCCCGCCAAAN_eDBD	11.6	0.209	E2F8 (directAnnotation).	E2F1; E2F3; E2F4; E2F7 (inferredBy_MotifSimilarity).	47	3046	ATAD2;BARD1;BRCA2;BRMS1L;CBX5;CDC25A;CDKN1A;CHEK1;CTPS1;DNMT1;DSCC1;DUT;E2F8;EZH2;HELLS;HMGA1;HMGB2;HMGB3;KIF4A;LIG1;LMNB1;MCM2;MCM3;MCM4;MCM5;MCM6;MELK;MYBL2;NASP;NUP153;PCNA;POLD1;PRIM2;PSMC3IP;RAD51AP1;RFC1;RRM2;SMC1A;SMC4;SPC25;STAG1;SYNCRIP;TIMELESS;TIPIN;TMPO;XPO1;ZW10
22	geneSet	cisbp__M3134	11.5	0.207	E2F1 (directAnnotation).	E2F2; E2F3; E2F4; E2F5; E2F7; E2F8; RB1; TFDP1 (inferredBy_MotifSimilarity).	48	3276	ANP32E;ATAD2;BARD1;BRCA2;BRMS1L;CBX5;CDC25A;CDK1;CDKN1A;CHEK1;CTCF;DNMT1;DSCC1;DUT;E2F8;EZH2;GINS1;HELLS;HMGA1;HMGB2;ING3;LIG1;LMNB1;MCM2;MCM4;MCM5;MCM6;MELK;MKI67;MLH1;MYBL2;NASP;NUP153;NUP205;PAN2;PCNA;POLE;RFC1;RRM2;SMC1A;SMC4;SSRP1;STAG1;TIPIN;TMPO;TP53;TUBB;ZW10
23	geneSet	transfac_pro__M00737	11.3	0.204	TFDP2 (directAnnotation).	E2F1; E2F4; TFDP1 (inferredBy_MotifSimilarity).	43	1969	BRMS1L;CDC25A;CDK1;CDKN1A;CHEK1;CNOT9;CTPS1;DEK;DNMT1;DUT;E2F8;EZH2;GINS3;HELLS;HMGA1;HMGB2;ILF3;ING3;LIG1;MCM2;MCM3;MCM4;MCM5;MCM6;NASP;NUP153;PAN2;PCNA;POLA2;POLD3;POLE;PSMC3IP;RFC3;RRM2;SMC1A;SMC6;SSRP1;STAG1;SUV39H1;SYNCRIP;TIMELESS;TMPO;XPO1
24	geneSet	transfac_pro__M00431	11.3	0.204	E2F1 (directAnnotation).	E2F2; E2F3; E2F4; E2F5; E2F6; E2F7; RB1; TFDP1; TFDP2 (inferredBy_MotifSimilarity). EVX1; EVX2 (inferredBy_MotifSimilarity_n_Orthology).	54	4433	BARD1;BRCA1;BRMS1L;CBX5;CDC25A;CDK1;CDKN1A;CHEK1;CTCF;CTPS1;DEK;DLGAP5;DNMT1;DUT;E2F8;EZH2;GINS1;GINS3;HELLS;HMGA1;HMGB2;ILF3;ING3;LIG1;LMNB1;MCM2;MCM3;MCM4;MCM5;MCM6;MELK;NASP;NUDT21;NUP153;PAN2;PCNA;POLA2;POLE;PRIM2;PSMC3IP;RAD21;RFC3;RRM2;SMC1A;SMC4;SMC6;SSRP1;STAG1;SYNCRIP;TIPIN;TMPO;TUBB;XPO1;ZW10
25	geneSet	transfac_public__M00516	11.1	0.201	E2F1 (directAnnotation).	E2F2; E2F3; E2F4; E2F5; E2F7; E2F8; RB1; TFDP1 (inferredBy_MotifSimilarity).	47	3329	ANP32E;ATAD2;BARD1;BRCA2;BRMS1L;CBX5;CDC25A;CDK1;CDKN1A;CHEK1;CTCF;DNMT1;DSCC1;DUT;E2F8;EZH2;GINS1;HELLS;HMGA1;HMGB2;ING3;LIG1;LMNB1;MCM2;MCM4;MCM5;MCM6;MELK;MKI67;MLH1;MYBL2;NASP;NUP153;NUP205;PAN2;PCNA;POLE;RFC1;RRM2;SMC1A;SMC4;STAG1;TIPIN;TMPO;TP53;TUBB;ZW10
26	geneSet	jaspar__MA0470.1	11.1	0.201	E2F4 (directAnnotation).	E2F1; E2F6 (inferredBy_MotifSimilarity). E2F3 (inferredBy_MotifSimilarity_n_Orthology).	58	3791	ANP32E;ATAD2;BARD1;BRCA1;BRMS1L;CDC25A;CDCA3;CDKN1A;CDKN3;CENPM;CHEK1;CNOT9;CTPS1;DEK;DONSON;DUT;E2F8;EZH2;GINS3;GINS4;HELLS;HMGA1;HMGB2;HMGB3;ILF3;KIF18B;LIG1;LMNB1;MCM3;MCM4;MCM5;MCM6;MYBL2;NASP;NUP153;PAN2;PCNA;POLD1;PRIM2;PSIP1;PSMC3IP;RAD21;RAD51C;RFC1;RFC3;RRM2;SMC6;SPC25;SSRP1;STAG1;SYNCRIP;TIMELESS;TMPO;TUBB;UBR7;USP1;XPO1;ZW10
27	geneSet	transfac_pro__M07380	11.1	0.201	E2F4 (directAnnotation).		57	3207	ATAD2;BARD1;BRCA1;BRMS1L;CBX5;CDC25A;CDK1;CDKN1A;CENPM;CHEK1;CKS1B;CNOT9;CTCF;CTPS1;DEK;DNMT1;DUT;E2F8;EZH2;GINS3;GINS4;HELLS;HMGA1;HMGB2;ILF3;ING3;LIG1;LMNB1;MCM3;MCM4;MCM5;MCM6;MYBL2;NASP;NUP153;PAN2;PCNA;POLD3;PRIM2;PSMC3IP;RAD21;RFC1;RFC3;RRM2;SMC4;SMC6;SSRP1;STAG1;SYNCRIP;TCF19;TIMELESS;TIPIN;TMPO;TUBB;USP1;XPO1;ZW10
28	geneSet	transfac_pro__M07250	11.1	0.2	E2F1 (directAnnotation).		57	4633	ANP32E;BARD1;BRCA1;BRCA2;BRMS1L;CBX5;CDC25A;CDK1;CDKN1A;CHEK1;CTCF;CTPS1;DEK;DIAPH3;DNMT1;DONSON;DUT;E2F8;EZH2;GINS1;GINS3;HELLS;HMGA1;HMGB2;ILF3;ING3;LIG1;LMNB1;MCM2;MCM3;MCM4;MCM5;MCM6;MELK;MKI67;MYBL2;NASP;NUP107;NUP153;PCNA;POLE;RAD21;RFC1;RFC3;RRM2;SMC4;SMC6;SSRP1;STAG1;SYNCRIP;TIMELESS;TIPIN;TMPO;TUBB;USP1;XPO1;ZW10
29	geneSet	dbcorrdb__E2F4__ENCSR000EWL_1__m1	11	0.199	E2F4 (directAnnotation).	E2F6; ELF1; ELK4; ETS1; GABPA; HCFC1; SIN3A; ZNF274 (inferredBy_MotifSimilarity).	68	4762	ATAD2;AURKB;BARD1;BRCA1;BRCA2;BRMS1L;CDC25A;CDCA3;CDKN1A;CENPM;CHEK1;CNOT9;CSE1L;CTCF;CTPS1;DCLRE1B;DEK;DNMT1;DONSON;DUT;E2F8;EZH2;GINS3;GINS4;HELLS;HMGA1;HMGB2;HMGB3;ILF3;ING3;KIF18B;LIG1;LMNB1;MCM2;MCM3;MCM4;MCM5;MCM6;MELK;MYBL2;NASP;NUP107;NUP153;PAN2;PCNA;PRIM2;RAD21;RAD51C;RFC1;RFC3;RRM2;SMC1A;SMC4;SMC6;SPC25;SSRP1;STAG1;SYNCRIP;TCF19;TIMELESS;TIPIN;TK1;TMPO;TP53;TUBB;UBR7;XPO1;ZW10
30	geneSet	dbcorrdb__SIN3A__ENCSR000DYX_1__m1	11	0.198	SIN3A (directAnnotation).	E2F4; E2F6 (inferredBy_MotifSimilarity).	59	4015	ATAD2;AURKB;BARD1;BIRC5;BRCA2;BUB1B;CCNB2;CDC25A;CDCA3;CDCA8;CDK1;CDKN1A;CDKN3;CENPM;CIT;CKS1B;CTCF;CTPS1;DCLRE1B;DEK;DIAPH3;DLGAP5;DUT;E2F8;ESPL1;EZH2;GINS4;HELLS;HMGA1;HMGB2;ILF3;ING3;KIF18B;KIF2C;KIF4A;LIG1;LMNB1;MCM6;MELK;MKI67;MYBL2;NCAPD2;PAN2;PCNA;PLK1;PRIM2;RAD21;RFC1;RFC3;SMC1A;SMC4;SPC25;STAG1;SYNCRIP;TP53;TRIP13;TUBB;USP1;XPO1
31	geneSet	cisbp__M2272	10.9	0.197	E2F4 (directAnnotation).	E2F1; E2F6 (inferredBy_MotifSimilarity). E2F3 (inferredBy_MotifSimilarity_n_Orthology).	58	4015	ANP32E;ATAD2;BARD1;BRCA1;BRMS1L;CDC25A;CDCA3;CDKN1A;CDKN3;CENPM;CHEK1;CNOT9;CTPS1;DEK;DONSON;DUT;E2F8;EZH2;GINS3;GINS4;HELLS;HMGA1;HMGB2;HMGB3;ILF3;KIF18B;LIG1;LMNB1;MCM3;MCM4;MCM5;MCM6;MYBL2;NASP;NUP153;PAN2;PCNA;POLD1;PRIM2;PSIP1;PSMC3IP;RAD21;RAD51C;RFC1;RFC3;RRM2;SMC6;SPC25;SSRP1;STAG1;SYNCRIP;TIMELESS;TMPO;TUBB;UBR7;USP1;XPO1;ZW10
32	geneSet	swissregulon__hs__E2F1..5.p2	10.7	0.195	E2F1; E2F2; E2F3; E2F4; E2F5 (directAnnotation).	RB1; TFDP1 (inferredBy_MotifSimilarity).	55	4253	ATAD2;BARD1;BRCA2;BRMS1L;CDC25A;CDK1;CDKN1A;CHEK1;CNOT9;CTCF;CTPS1;DEK;DNMT1;DONSON;DUT;E2F8;EZH2;GINS1;GINS3;HELLS;HMGA1;HMGB2;ILF3;ING3;LIG1;LMNB1;MCM2;MCM3;MCM4;MCM5;MCM6;MLH1;MYBL2;NASP;NBN;NUP153;PAN2;PCNA;POLA2;POLD3;POLE;PSMC3IP;RAD21;RFC3;RRM2;SMC6;SSRP1;STAG1;SUV39H1;SYNCRIP;TIMELESS;TIPIN;TMPO;XPO1;ZW10
33	geneSet	transfac_pro__M00736	10.7	0.194	TFDP1 (directAnnotation).	E2F1; E2F3; E2F4; TFDP2 (inferredBy_MotifSimilarity). EVX1; EVX2 (inferredBy_MotifSimilarity_n_Orthology).	55	4015	BARD1;BRCA1;BRMS1L;CDC25A;CDK1;CDKN1A;CENPM;CHEK1;CNOT9;CTCF;CTPS1;DEK;DLGAP5;DNMT1;DUT;E2F8;EZH2;GINS3;HELLS;HMGA1;HMGB2;HMGB3;ILF3;ING3;LIG1;LMNB1;MCM2;MCM3;MCM4;MCM5;MCM6;MELK;NASP;NUP107;NUP153;PAN2;PCNA;POLA2;POLD3;POLE;PSMC3IP;RAD21;RFC1;RFC3;RRM2;SMC1A;SMC6;SPC25;SSRP1;STAG1;SYNCRIP;TIMELESS;TMPO;XPO1;ZW10
34	geneSet	transfac_pro__M00425	10.7	0.194		E2F1; E2F2; E2F3; E2F4; E2F5; E2F6; E2F7; RB1; TFDP1 (inferredBy_MotifSimilarity). EVX1; EVX2 (inferredBy_MotifSimilarity_n_Orthology).	51	4253	ANP32E;BARD1;BRCA1;BRCA2;BRMS1L;CBX5;CDC25A;CDK1;CDKN1A;CHEK1;CTCF;DEK;DNMT1;DUT;E2F8;EZH2;GINS1;HELLS;HMGA1;HMGB2;ILF3;ING3;LIG1;LMNB1;MCM2;MCM4;MCM5;MCM6;MELK;MLH1;MYBL2;NASP;NUP153;PCNA;POLA2;POLE;RAD21;RFC1;RFC3;RRM2;SMC4;SMC6;SSRP1;STAG1;SYNCRIP;TIPIN;TMPO;TUBB;USP1;XPO1;ZW10
35	geneSet	dbcorrdb__E2F4__ENCSR000EVL_1__m1	10.6	0.193	E2F4 (directAnnotation).	E2F6; SIN3A; TFDP1 (inferredBy_MotifSimilarity).	70	4253	ATAD2;AURKB;BRCA1;BRCA2;BRMS1L;CBX5;CDC25A;CDCA3;CDKN1A;CENPM;CKS1B;CTCF;DCLRE1B;DEK;DLGAP5;DNMT1;DUT;E2F8;ESPL1;EZH2;GINS3;GINS4;HELLS;HMGA1;HMGB2;HMGB3;ILF3;ING3;KIF18B;LIG1;LMNB1;MCM2;MCM3;MCM4;MCM5;MCM6;MELK;MKI67;MYBL2;NASP;NUP107;NUP153;PAN2;PCNA;PLK1;POLE;PRIM2;RACGAP1;RAD21;RAD51AP1;RFC1;RFC3;RRM2;SMC1A;SMC4;SPC25;SSRP1;STAG1;SYNCRIP;TCF19;TIMELESS;TIPIN;TK1;TMPO;TP53;TUBB;UBE2T;UBR7;XPO1…
36	geneSet	factorbook__E2F4	10.5	0.19	E2F4; E2F6 (directAnnotation).	SIN3A (inferredBy_MotifSimilarity).	67	4970	ATAD2;AURKB;BARD1;BRCA1;BRCA2;BRMS1L;CBX5;CDC25A;CDCA3;CDKN1A;CENPM;CHEK1;CSE1L;CTCF;DCLRE1B;DIAPH3;DNMT1;DUT;E2F8;EZH2;GINS3;GINS4;HELLS;HMGA1;HMGB3;ILF3;ING3;KIF18B;LIG1;LMNB1;MCM2;MCM3;MCM4;MCM5;MCM6;MELK;MKI67;MYBL2;NASP;NUP107;NUP153;PAN2;PCNA;PLK1;PRIM2;RACGAP1;RAD21;RAD51C;RFC1;RFC3;RRM2;SMC1A;SMC6;SPC25;SSRP1;STAG1;SYNCRIP;TCF19;TIMELESS;TIPIN;TK1;TMPO;TP53;TUBB;UBR7;XPO1;ZW10
37	geneSet	transfac_pro__M00427	10.4	0.189		E2F1; E2F2; E2F3; E2F4; E2F5; E2F6; E2F7; RB1; TFDP1 (inferredBy_MotifSimilarity). EVX1; EVX2 (inferredBy_MotifSimilarity_n_Orthology).	53	4924	ANP32E;BARD1;BRCA2;BRMS1L;CBX5;CDC25A;CDK1;CDKN1A;CHEK1;CTCF;DEK;DLGAP5;DNMT1;DUT;E2F8;EZH2;GINS1;GINS3;HELLS;HMGA1;HMGB2;ILF3;ING3;KIF2C;LIG1;LMNB1;MCM2;MCM3;MCM4;MCM5;MCM6;MELK;MLH1;NASP;NUP153;PCNA;POLA2;POLE;PRIM2;PSMC3IP;RAD21;RFC3;RRM2;SMC1A;SMC4;SMC6;SSRP1;STAG1;SYNCRIP;TIPIN;TMPO;XPO1;ZW10
38	geneSet	cisbp__M4537	9.93	0.181	E2F4 (directAnnotation).	E2F6; SIN3A (inferredBy_MotifSimilarity).	62	4070	ATAD2;AURKB;BRCA1;BRMS1L;CDC25A;CDCA3;CDKN1A;CENPM;CHEK1;CNOT9;CSE1L;CTCF;CTPS1;DCLRE1B;DEK;DNMT1;DUT;E2F8;ESPL1;EZH2;GINS3;GINS4;HELLS;HMGA1;HMGB2;HMGB3;ING3;KIF18B;LIG1;LMNB1;MCM3;MCM4;MCM5;MCM6;MELK;MKI67;MYBL2;NASP;NUP153;PAN2;PCNA;PRIM2;RACGAP1;RAD51C;RFC1;RFC3;RRM2;SMC4;SMC6;SSRP1;STAG1;SYNCRIP;TCF19;TIMELESS;TK1;TMPO;TRIP13;TUBB;UBE2T;UBR7;XPO1;ZW10
39	geneSet	homer__CWGGCGGGAA_E2F1	9.76	0.178	E2F1 (directAnnotation).		56	4498	ANP32E;ASF1B;ATAD2;BARD1;BRCA1;BRMS1L;CDCA3;CDKN1A;CENPM;CHEK1;CIT;CNOT9;CTPS1;DEK;DONSON;DUT;E2F8;EZH2;GINS3;HMGA1;HMGB2;HMGB3;ILF3;KIF18B;LIG1;LMNB1;MCM3;MCM4;MCM6;MELK;MYBL2;NASP;NUP107;NUP153;PCNA;POLD3;PSMC3IP;RAD51AP1;RAD51C;RFC1;RFC3;RRM2;SMC1A;SMC4;SPC25;SSRP1;STAG1;SYNCRIP;TIMELESS;TMPO;TUBB;UBR7;USP1;WDR90;XPO1;ZW10
40	geneSet	transfac_pro__M08875	9.26	0.17	E2F1; E2F2; E2F3; E2F4; E2F5; E2F6; E2F7 (directAnnotation).		56	3276	ANP32E;ATAD2;BARD1;BRCA2;BRMS1L;CBX5;CDC25A;CDK1;CDKN1A;CHEK1;CNOT9;CTCF;CTPS1;DEK;DNMT1;DUT;E2F8;EZH2;GINS1;GINS3;HELLS;HMGA1;HMGB2;ILF3;ING3;LIG1;LMNB1;MCM2;MCM3;MCM4;MCM5;MCM6;MYBL2;NASP;NUP153;PAN2;PCNA;POLE;PSMC3IP;RAD21;RFC1;RFC3;RRM2;SMC4;SMC6;SSRP1;STAG1;SYNCRIP;TCF19;TIMELESS;TIPIN;TMPO;TUBB;USP1;XPO1;ZW10
41	geneSet	cisbp__M0665	9.21	0.169		E2F1; E2F2 (inferredBy_MotifSimilarity).	50	4899	ANP32E;BARD1;BRCA1;BRMS1L;CBX5;CDC25A;CDK1;CDKN1A;CHEK1;CSE1L;CTCF;CTPS1;DEK;DLGAP5;DNMT1;DONSON;DUT;E2F8;EZH2;GINS1;GINS4;HELLS;HMGA1;HMGB2;ILF3;ING3;LIG1;LMNB1;MCM2;MCM4;MCM5;MCM6;MLH1;MYBL2;NASP;NUP153;NUP205;PCNA;RFC1;RRM2;SMC4;SSRP1;STAG1;SYNCRIP;TIPIN;TMPO;TUBB;USP1;XPO1;ZW10
42	geneSet	transfac_pro__M00426	9.18	0.169		E2F1; E2F2; E2F3; E2F4; E2F5; E2F6; E2F7; RB1; TFDP1 (inferredBy_MotifSimilarity). EVX1; EVX2 (inferredBy_MotifSimilarity_n_Orthology).	49	4541	ANP32E;BARD1;BRMS1L;CBX5;CDC25A;CDK1;CDKN1A;CHEK1;CTCF;DEK;DNMT1;DUT;E2F8;EZH2;GINS1;GINS3;HELLS;HMGA1;HMGB2;ILF3;ING3;KIF2C;LIG1;LMNB1;MCM2;MCM4;MCM5;MCM6;MELK;NASP;NUP107;NUP153;PCNA;POLA2;POLE;PRIM2;PSMC3IP;RAD21;RFC3;RRM2;SMC1A;SMC4;SSRP1;STAG1;SYNCRIP;TIPIN;TMPO;XPO1;ZW10
43	geneSet	cisbp__M4598	8.98	0.165	E2F4 (directAnnotation).	E2F6; SIN3A (inferredBy_MotifSimilarity).	59	4253	ATAD2;AURKB;BRCA1;BRMS1L;CBX5;CDCA3;CDKN1A;CDKN3;CENPM;CHEK1;CNOT9;CTCF;CTPS1;DCLRE1B;DEK;DNMT1;DUT;E2F8;ESPL1;EZH2;GINS4;HELLS;HMGA1;HMGB3;ILF3;ING3;KIF18B;LIG1;LMNB1;MCM3;MCM4;MCM5;MCM6;MELK;MKI67;MYBL2;NASP;NUP153;PAN2;PCNA;POLD3;PRIM2;RAD51C;RFC1;RFC3;RRM2;SMC4;SMC6;SSRP1;STAG1;SYNCRIP;TCF19;TIMELESS;TK1;TMPO;TUBB;UBR7;XPO1;ZW10
44	geneSet	taipale_cyt_meth__E2F1_NWTTTGGCGCCAWWWN_FL	8.78	0.162	E2F1 (directAnnotation).	E2F2; E2F3; E2F4 (inferredBy_MotifSimilarity). E2F6 (inferredBy_MotifSimilarity_n_Orthology).	44	3791	ANP32E;ATAD2;BARD1;BRCA2;CBX5;CDC25A;CHEK1;CHEK2;CSE1L;DNMT1;DONSON;DSCC1;E2F8;EZH2;GINS1;GINS3;HMGA1;HMGB2;ILF3;ING3;KIF18B;LIG1;LMNB1;MCM2;MCM4;MCM5;MCM6;MKI67;NASP;NUP153;PCNA;POLE;RAD51AP1;RFC1;RRM2;SMC4;STAG1;SYNCRIP;TIPIN;TMPO;TP53;TUBB;USP1;XPO1
45	geneSet	transfac_pro__M01114	8.61	0.159		TFDP1; TFDP2 (inferredBy_MotifSimilarity).	45	2502	BARD1;BRMS1L;CDC25A;CDKN1A;CENPM;CHEK1;CNOT9;CTCF;DEK;DNMT1;DUT;E2F8;EZH2;GINS3;HELLS;HMGA1;HMGB2;HMGB3;ILF3;ING3;LIG1;MCM3;MCM4;MCM5;MCM6;MELK;NASP;NBN;NUP107;NUP153;PAN2;PCNA;POLD3;POLE;PSMC3IP;RRM2;SMC1A;SSRP1;STAG1;SUV39H1;SYNCRIP;TIMELESS;TMPO;XPO1;ZW10
46	geneSet	transfac_pro__M01840	8.48	0.157			39	3359	BARD1;BRCA1;BRCA2;BRMS1L;CDC25A;CDKN1A;CENPM;CHEK1;CTCF;DEK;DNMT1;E2F8;EZH2;GINS1;HELLS;HMGB2;HMGB3;ILF3;ING3;MCM2;MCM3;MCM4;MCM5;MCM6;MELK;NASP;NUP153;PCNA;PTTG1;RFC1;RRM2;SSRP1;STAG1;SYNCRIP;TCF19;TIPIN;TMPO;UBE2T;XPO1
47	geneSet	cisbp__M6192	8.39	0.156	E2F3 (directAnnotation).	E2F1; E2F4; E2F5; E2F7; TFDP1 (inferredBy_MotifSimilarity). EVX1; EVX2 (inferredBy_MotifSimilarity_n_Orthology).	48	4037	ANP32E;ATAD2;BARD1;BRCA1;BRMS1L;CBX5;CDC25A;CDKN1A;CENPM;CHEK1;CTCF;DIAPH3;DNMT1;DONSON;E2F8;EZH2;GINS4;HMGA1;HMGB2;ILF3;ING3;LIG1;LMNB1;MCM2;MCM4;MCM5;MCM6;MELK;MKI67;MYBL2;NASP;NUP107;NUP153;PCNA;POLA2;POLE;RAD21;RFC1;RFC3;RRM2;SMC1A;SMC4;STAG1;TIPIN;TMPO;TUBB;XPO1;ZW10
48	geneSet	transfac_pro__M08874	8.39	0.156	E2F1 (directAnnotation).	E2F2; E2F3; E2F4; E2F5; E2F6; E2F7; TFDP1 (inferredBy_MotifSimilarity).	60	4762	ANP32E;ATAD2;BARD1;BRCA1;BRCA2;BRMS1L;CBX5;CDC25A;CDK1;CDKN1A;CENPM;CHEK1;CSE1L;CTCF;CTPS1;DEK;DNMT1;DUT;E2F8;EZH2;GINS1;GINS3;HELLS;HMGA1;HMGB2;ILF3;ING3;LIG1;LMNB1;MCM2;MCM3;MCM4;MCM5;MCM6;MKI67;MYBL2;NASP;NUP107;NUP153;PAN2;PCNA;PSMC3IP;RAD21;RFC1;RFC3;RRM2;SMC4;SMC6;SSRP1;STAG1;SYNCRIP;TCF19;TIMELESS;TIPIN;TMPO;TP53;TUBB;USP1;XPO1;ZW10
49	geneSet	transfac_pro__M08876	7.91	0.148		E2F4 (inferredBy_MotifSimilarity).	38	3791	ATAD2;BARD1;BRCA1;BRMS1L;CDC25A;CDKN1A;CHEK1;CNOT9;CSE1L;CTCF;DNMT1;E2F8;EZH2;GINS1;HELLS;HMGA1;HMGB2;ILF3;MCM2;MCM4;MCM5;MCM6;MELK;MYBL2;NASP;NUP107;NUP153;PAN2;PCNA;PSIP1;RAD51AP1;RFC1;RRM2;SMC4;STAG1;TMPO;UBE2T;XPO1
50	geneSet	dbcorrdb__HA-E2F1__ENCSR000EWX_1__m1	7.77	0.145	E2F1 (directAnnotation).	E2F6 (inferredBy_MotifSimilarity).	52	4253	ATAD2;BARD1;BRCA1;BRMS1L;CBX5;CDC25A;CDKN1A;CHEK1;CHEK2;CSE1L;CTCF;CTPS1;DNMT1;E2F8;EZH2;GINS1;GINS4;HMGA1;HMGB2;ILF3;ING3;KIF4A;LIG1;LMNB1;MCM4;MCM5;MCM6;MELK;MKI67;MMS22L;MYBL2;NASP;NUP153;PCNA;PSIP1;RAD21;RFC1;RFC3;RRM2;SMC4;SPC25;SSRP1;STAG1;SYNCRIP;TIMELESS;TIPIN;TMPO;TOP2A;TP53;TUBB;USP1;XPO1
51	geneSet	hocomoco__E2F4_HUMAN.H11MO.1.A	7.61	0.143	E2F4 (directAnnotation).	E2F6; SIN3A (inferredBy_MotifSimilarity).	57	4253	ATAD2;AURKB;BRCA1;BRMS1L;CDCA3;CDKN1A;CHEK1;CIT;CNOT9;CSE1L;CTCF;CTPS1;DCLRE1B;DEK;DNMT1;DUT;E2F8;EZH2;GINS3;GINS4;HELLS;HMGA1;HMGB3;ILF3;KIF18B;LIG1;LMNB1;MCM4;MCM5;MCM6;MELK;MMS22L;MYBL2;NASP;NUP153;PAN2;PCNA;PLK1;PRIM2;RAD51AP1;RAD51C;RFC1;RFC3;SMC4;SMC6;SPC25;SSRP1;STAG1;SYNCRIP;TCF19;TIMELESS;TK1;TMPO;TUBB;UBE2T;XPO1;ZW10
52	geneSet	cisbp__M6190	7.53	0.141	E2F1 (directAnnotation).	E2F3; E2F4; TFDP1 (inferredBy_MotifSimilarity).	44	2923	ATAD2;BARD1;BRCA1;BRMS1L;CBX5;CDC25A;CDK1;CDKN1A;CHEK1;CNOT9;DNMT1;DUT;E2F8;EZH2;HMGA1;HMGB2;HMGB3;ILF3;KIF18B;LIG1;LMNB1;MCM3;MCM4;MCM5;MCM6;MYBL2;NASP;NUP153;PCNA;PSIP1;PSMC3IP;RAD21;RFC1;RFC3;RRM2;SSRP1;STAG1;SYNCRIP;TIMELESS;TIPIN;TMPO;TP53;XPO1;ZW10
53	geneSet	cisbp__M6196	7.5	0.141	E2F7 (directAnnotation).	E2F3 (inferredBy_MotifSimilarity). EVX1; EVX2 (inferredBy_MotifSimilarity_n_Orthology).	37	3276	BRMS1L;CDC25A;CDK1;CENPE;CHEK1;CNOT9;CSE1L;CTCF;DNMT1;DONSON;E2F8;EZH2;GINS1;HMGA1;HMGB2;ILF3;LIG1;LMNB1;MCM2;MCM4;MCM5;MCM6;MYBL2;NASP;NUP153;PCNA;RAD51C;RAN;RPA3;RRM2;STAG1;SYNCRIP;TIMELESS;TIPIN;TMPO;USP1;XPO1
54	geneSet	elemento__TTTCGCGC	7.47	0.141			50	4762	ATAD2;BARD1;BRMS1L;CBX5;CDC25A;CDCA3;CDK1;CDKN1A;CNOT9;CSE1L;CTCF;DEK;DNMT1;E2F8;EZH2;GINS1;GINS3;HELLS;HMGA1;HMGB2;HMGB3;ILF3;ING3;LIG1;MCM2;MCM4;MCM5;MCM6;MYBL2;NASP;NUP107;NUP153;PCNA;POLA2;PSIP1;PSMC3IP;RAD21;RFC3;RRM2;SMC4;SMC6;SSRP1;STAG1;SYNCRIP;TIPIN;TMPO;TP53;TUBB;USP1;XPO1
55	geneSet	cisbp__M1856	7.36	0.139	E2F1 (directAnnotation).	E2F4; E2F6 (inferredBy_MotifSimilarity). E2F3 (inferredBy_MotifSimilarity_n_Orthology).	56	4899	ANP32E;ATAD2;BARD1;BRCA1;BRMS1L;CDC25A;CDCA3;CDK1;CDKN1A;CDKN3;CENPM;CHEK1;CTCF;CTPS1;DEK;DNMT1;DONSON;DUT;E2F8;EZH2;GINS3;GINS4;HELLS;HMGA1;HMGB2;HMGB3;ILF3;KIF18B;LIG1;LMNB1;MCM3;MCM4;MCM6;MYBL2;NASP;NUP153;PCNA;PRIM2;PSIP1;PSMC3IP;RAD21;RFC1;RFC3;RRM2;SMC1A;SSRP1;STAG1;SYNCRIP;TIMELESS;TIPIN;TMPO;TP53;TUBB;USP1;XPO1;ZW10
56	geneSet	cisbp__M6515	7.3	0.138	TFDP1 (directAnnotation).	E2F1; E2F3; E2F4 (inferredBy_MotifSimilarity).	50	4015	ATAD2;BARD1;BRMS1L;CBX5;CDC25A;CDK1;CDKN1A;CHEK1;CHEK2;CNOT9;CSE1L;CTCF;CTPS1;DNMT1;DONSON;DUT;E2F8;EZH2;GINS3;HELLS;HMGA1;HMGB2;HMGB3;KIF18B;LIG1;LMNB1;MCM2;MCM3;MCM4;MCM5;MCM6;MKI67;MYBL2;NASP;NUP153;PCNA;POLD1;PSMC3IP;RFC3;RPA3;SMC1A;SMC4;SPC25;STAG1;TIMELESS;TIPIN;TMPO;TUBB;USP1;XPO1
57	geneSet	transfac_pro__M07206	7.22	0.136	E2F1 (directAnnotation).	E2F4; E2F6 (inferredBy_MotifSimilarity). E2F3 (inferredBy_MotifSimilarity_n_Orthology).	59	4899	ANP32E;ATAD2;BARD1;BRCA1;BRCA2;BRMS1L;CDC25A;CDCA3;CDK1;CDKN1A;CDKN3;CENPM;CHEK1;CTCF;CTPS1;DEK;DNMT1;DONSON;DUT;E2F8;EZH2;GINS1;GINS3;GINS4;HELLS;HMGA1;HMGB2;HMGB3;ILF3;KIF18B;LIG1;LMNB1;MCM3;MCM4;MCM6;MYBL2;NASP;NUP153;PCNA;PRIM2;PSIP1;PSMC3IP;RAD21;RAN;RFC1;RFC3;RRM2;SMC1A;SSRP1;STAG1;SYNCRIP;TIMELESS;TIPIN;TMPO;TP53;TUBB;USP1;XPO1;ZW10
58	geneSet	cisbp__M1776	7.18	0.136			60	4554	ANP32E;ATAD2;BARD1;BRCA1;BRCA2;CBX5;CDC25A;CDK1;CDKN1A;CNOT9;CTCF;CTPS1;DCLRE1B;DEK;DUT;E2F8;ESPL1;EZH2;GINS3;GINS4;HELLS;HMGA1;HMGB2;HMGB3;ING3;KIF2C;LIG1;LMNB1;MCM3;MCM4;MCM5;MCM6;MMS22L;NASP;NUP107;NUP153;PAN2;PCNA;PLK4;POLE;PRIM2;PSIP1;RACGAP1;RAD21;RAD51AP1;RFC3;SMC1A;SMC4;SMC6;SRSF2;SSRP1;STAG1;SYNCRIP;TIMELESS;TIPIN;TMPO;TUBB;USP1;XPO1;ZW10
59	geneSet	dbcorrdb__IRF3__ENCSR000EEJ_1__m1	7.18	0.136	IRF3 (directAnnotation).	CHD2; E2F4; FOS; FOXI1; NFYA; NFYB; NFYC; PBX3; RFX5; SP1; SP2; SREBF1; YBX1 (inferredBy_MotifSimilarity). PBX1; POLE3; POLE4 (inferredBy_MotifSimilarity_n_Orthology).	53	4498	ATAD2;BARD1;BRCA1;BRMS1L;BUB1B;CBX5;CCNB2;CDC25A;CDCA3;CDK1;CDKN1A;CDKN3;CENPM;CHEK2;CIT;CKS1B;CSE1L;CTPS1;DEK;DLGAP5;E2F8;EZH2;HMGB2;HMGB3;HMMR;ING3;KIF18B;LMNB1;MCM3;MCM4;MCM5;MCM6;MKI67;MLH1;NCAPD2;NUDT21;ORC6;PAN2;PCNA;PTTG1;RACGAP1;RAD21;SPC24;SPC25;SRSF2;STAG1;TACC3;TCF19;TK1;TOP2A;UBE2T;USP1;XPO1
60	geneSet	dbcorrdb__SP1__ENCSR000BKO_1__m1	7.16	0.135	SP1 (directAnnotation).	E2F4; FOS; IRF3; NFYA; NFYB; NFYC; PBX3; RFX5; SREBF1 (inferredBy_MotifSimilarity). PBX1 (inferredBy_MotifSimilarity_n_Orthology).	56	4770	ANP32E;ASF1B;ATAD2;AURKB;BRCA1;BRMS1L;BUB1B;CBX5;CCNB2;CDC20;CDC25A;CDCA3;CDCA8;CDK1;CDKN3;CENPM;CHEK2;CIT;CKS1B;CSE1L;CTPS1;DEK;DIAPH3;DLGAP5;E2F8;EZH2;GINS4;HMGA1;HMGB2;HMGB3;HMMR;KIF18B;LMNB1;MCM3;MCM5;MCM6;MLH1;NCAPD2;ORC6;PAN2;PCNA;PLK1;PSMC3IP;PTTG1;RACGAP1;RPA1;SPC25;STAG1;TACC3;TCF19;TK1;TOP2A;TUBB;UBE2T;USP1;XPO1
61	geneSet	taipale_cyt_meth__E2F4_WTTTGGCGCCAWWW_eDBD	7.14	0.135	E2F4 (directAnnotation).	E2F1; E2F2; E2F3 (inferredBy_MotifSimilarity).	48	4908	ANP32E;ATAD2;BARD1;BRCA1;CBX5;CDC25A;CDKN1A;CHEK1;CHEK2;CSE1L;CTCF;DNMT1;DONSON;DSCC1;E2F8;EZH2;GINS1;HMGA1;HMGB2;ILF3;ING3;KIF18B;LIG1;LMNB1;MCM2;MCM4;MCM5;MCM6;MMS22L;NASP;NCAPD2;NUP153;PAN2;PCNA;POLE;RACGAP1;RFC1;RRM2;SMC4;STAG1;SYNCRIP;TIPIN;TP53;TUBB;UBE2T;USP1;XPO1;ZW10
62	geneSet	dbcorrdb__E2F4__ENCSR000DYY_1__m2	7.05	0.133	E2F4 (directAnnotation).	CHD2; FOS; FOXI1; IRF3; NFYA; NFYB; NFYC; PBX3; POLR2A; RFX5; SP1; SP2; SREBF1 (inferredBy_MotifSimilarity). PBX1; POLE3 (inferredBy_MotifSimilarity_n_Orthology).	48	4253	ASF1B;ATAD2;AURKB;BRCA1;BRMS1L;BUB1B;CBX5;CCNB2;CDC20;CDC25A;CDCA3;CDCA8;CDK1;CDKN3;CENPM;CHEK2;CIT;CKS1B;CSE1L;CTPS1;DEK;DLGAP5;E2F8;EZH2;HMGB2;HMGB3;HMMR;KIF18B;KIF4A;MCM3;MCM5;NCAPD2;ORC6;PAN2;PCNA;PSMC3IP;RACGAP1;SPC25;SRSF2;STAG1;TACC3;TCF19;TK1;TOP2A;UBE2T;UBR7;USP1;XPO1
63	geneSet	cisbp__M6371	7.02	0.133	NFYA (directAnnotation).	CEBPZ; E2F4; FOS; FOXI1; IRF3; NFYB; NFYC; PBX3; RFX5; SP1; SREBF1; YBX1 (inferredBy_MotifSimilarity). PBX1; POLE3 (inferredBy_MotifSimilarity_n_Orthology).	49	4015	ANP32E;ASF1B;ATAD2;AURKB;BRCA1;BRMS1L;BUB1B;CBX5;CCNB2;CDC20;CDC25A;CDCA3;CDCA8;CDK1;CDKN3;CENPM;CHEK2;CIT;CKS1B;CSE1L;CTPS1;DEK;DLGAP5;E2F8;EZH2;GINS4;HMGB2;HMGB3;HMMR;KIF18B;MCM4;MCM5;MCM6;MLH1;NCAPD2;ORC6;PAN2;PCNA;RACGAP1;SPC25;SRSF2;STAG1;TACC3;TCF19;TK1;TOP2A;UBE2T;USP1;XPO1
64	geneSet	dbcorrdb__NFYA__ENCSR000DNS_1__m1	7	0.133	NFYA (directAnnotation).	CHD2; E2F4; FOS; FOXI1; IRF3; NFYB; NFYC; PBX3; POLR2A; RFX5; SP1; SP2; SREBF1; SRF (inferredBy_MotifSimilarity). PBX1; POLE3; POLE4 (inferredBy_MotifSimilarity_n_Orthology).	52	4501	ASF1B;ATAD2;AURKB;BRCA1;BRMS1L;BUB1B;CBX5;CCNB2;CDC20;CDC25A;CDCA3;CDK1;CDKN3;CENPM;CHEK2;CIT;CKS1B;CSE1L;CTPS1;DEK;DLGAP5;E2F8;ESPL1;EZH2;HMGB2;HMGB3;HMMR;KIF18B;LMNB1;MCM3;MCM4;MCM5;MCM6;MLH1;NCAPD2;ORC6;PAN2;PCNA;PLK1;PSMC3IP;RACGAP1;RPA1;SPC25;SRSF2;STAG1;TACC3;TCF19;TK1;TOP2A;UBE2T;USP1;XPO1
65	geneSet	cisbp__M5352	6.95	0.132	E2F1 (directAnnotation).	E2F2; E2F3; E2F4; E2F7; E2F8 (inferredBy_MotifSimilarity).	22	1145	ATAD2;BRMS1L;CDC25A;CHEK1;DNMT1;DONSON;E2F8;EZH2;GINS1;HMGB2;LIG1;MCM2;MCM4;MCM5;MCM6;NASP;PCNA;RFC1;RRM2;SMC4;TIPIN;USP1
66	geneSet	hocomoco__NFYA_HUMAN.H11MO.0.A	6.93	0.132	NFYA (directAnnotation).	CEBPZ; E2F4; FOS; FOXI1; IRF3; NFYB; NFYC; PBX3; RFX5; SP1; SREBF1; YBX1 (inferredBy_MotifSimilarity). PBX1; POLE3 (inferredBy_MotifSimilarity_n_Orthology).	51	4899	ANP32E;ASF1B;ATAD2;BRCA1;BRMS1L;BUB1B;CBX5;CCNB2;CDC25A;CDCA3;CDCA8;CDK1;CDKN1A;CDKN3;CENPM;CHEK2;CIT;CKS1B;CSE1L;CTPS1;DEK;DLGAP5;E2F8;EZH2;GINS4;HMGB2;HMGB3;HMMR;KIF18B;MCM3;MCM4;MCM5;MLH1;NCAPD2;NUDT21;ORC6;PAN2;PCNA;PSMC3IP;RACGAP1;SPC25;SRSF2;STAG1;SUV39H1;TACC3;TCF19;TK1;TOP2A;UBE2T;USP1;XPO1
67	geneSet	dbcorrdb__NFYB__ENCSR000DNM_1__m1	6.87	0.13	NFYB (directAnnotation).	CHD2; E2F4; FOS; FOXI1; IRF3; NFYA; NFYC; PBX3; RFX5; SP1; SP2; SREBF1 (inferredBy_MotifSimilarity). PBX1; POLE3; POLE4 (inferredBy_MotifSimilarity_n_Orthology).	49	4253	ASF1B;ATAD2;AURKB;BRCA1;BRMS1L;BUB1B;CBX5;CCNB2;CDC25A;CDCA3;CDK1;CDKN1A;CDKN3;CENPM;CHEK2;CIT;CKS1B;CSE1L;CTPS1;DIAPH3;DLGAP5;E2F8;EZH2;GINS4;HMGB2;HMGB3;HMMR;KIF18B;MCM3;MCM5;MLH1;NCAPD2;NUDT21;ORC6;PAN2;PCNA;PSMC3IP;RACGAP1;RPA1;SPC25;SRSF2;STAG1;TACC3;TCF19;TK1;TOP2A;UBE2T;USP1;XPO1
68	geneSet	dbcorrdb__E2F4__ENCSR000DOR_1__m1	6.85	0.13	E2F4 (directAnnotation).	E2F1; E2F6; SIN3A; TFDP1 (inferredBy_MotifSimilarity).	57	4498	ATAD2;AURKB;BARD1;BRCA1;BRCA2;BRMS1L;CBX5;CDC25A;CDCA3;CDKN1A;CENPM;CTCF;CTPS1;DNMT1;DUT;E2F8;EZH2;GINS3;GINS4;HELLS;HMGA1;HMGB3;ILF3;ING3;KIF18B;LIG1;LMNB1;MCM3;MCM4;MCM5;MCM6;MELK;MYBL2;NASP;NUP107;NUP153;PAN2;PCNA;PRIM2;RAD51AP1;RAD51C;RFC1;RFC3;RRM2;SMC1A;SPC25;SSRP1;STAG1;SYNCRIP;TCF19;TIMELESS;TMPO;TP53;TUBB;UBR7;XPO1;ZW10
69	geneSet	elemento__TTCCCGC	6.78	0.129			45	4433	ANP32E;ASF1B;ATAD2;BARD1;BRCA1;BRMS1L;CDKN1A;CENPM;CHEK1;CNOT9;DEK;DONSON;DUT;E2F8;EZH2;GINS3;GINS4;HMGA1;HMGB2;HMGB3;ILF3;LIG1;LMNB1;MCM3;MCM4;MCM5;NASP;NUP107;NUP153;PAN2;PCNA;POLD3;PSMC3IP;RAD51C;RFC3;SMC1A;SMC6;SSRP1;STAG1;SYNCRIP;TMPO;TUBB;USP1;XPO1;ZW10
70	geneSet	transfac_public__M00287	6.76	0.129	NFYB (directAnnotation).	CEBPZ; CHD2; E2F4; FOS; FOXI1; GTF2B; IRF3; NFYA; NFYC; PBX3; RFX5; SP1; SREBF1; YBX1 (inferredBy_MotifSimilarity). PBX1; POLE3; POLE4 (inferredBy_MotifSimilarity_n_Orthology).	51	4019	ANP32E;ASF1B;ATAD2;AURKB;BRCA1;BRMS1L;BUB1B;CBX5;CCNB2;CDC20;CDC25A;CDCA3;CDK1;CDKN3;CENPM;CHEK2;CIT;CKS1B;CSE1L;CTPS1;DEK;DLGAP5;E2F8;EZH2;GINS4;HMGB2;HMGB3;HMMR;KIF18B;MCM5;MCM6;MLH1;NCAPD2;NUDT21;ORC6;PAN2;PCNA;PSMC3IP;PTTG1;RACGAP1;SPC25;SRSF2;STAG1;SUV39H1;TACC3;TK1;TOP2A;TUBB;UBE2T;USP1;XPO1
71	geneSet	dbcorrdb__E2F4__ENCSR000DOR_1__m2	6.72	0.128	E2F4 (directAnnotation).	CHD2; FOS; FOXI1; IRF3; NFYA; NFYB; NFYC; PBX3; POLR2A; RFX5; SP1; SP2; SREBF1 (inferredBy_MotifSimilarity). PBX1 (inferredBy_MotifSimilarity_n_Orthology).	50	4525	ANP32E;ASF1B;ATAD2;AURKB;BRCA1;BRMS1L;CBX5;CCNB2;CDC20;CDC25A;CDCA3;CDK1;CDKN3;CENPM;CHEK2;CIT;CKS1B;CSE1L;CTPS1;DEK;DLGAP5;E2F8;EZH2;HMGB2;HMGB3;HMMR;KIF18B;KIF4A;MCM3;MCM5;MELK;NCAPD2;ORC6;PAN2;PCNA;PSMC3IP;PTTG1;RACGAP1;RPA1;SPC25;SRSF2;STAG1;TACC3;TK1;TMPO;TOP2A;UBE2T;USP1;XPO1;ZW10
72	geneSet	transfac_pro__M07302	6.72	0.128	NFYA; NFYB; NFYC (directAnnotation).	CEBPZ; E2F4; FOS; FOXI1; IRF3; PBX3; RFX5; SP1; SREBF1 (inferredBy_MotifSimilarity). PBX1; POLE3 (inferredBy_MotifSimilarity_n_Orthology).	49	3791	ASF1B;ATAD2;AURKB;BRCA1;BRMS1L;BUB1B;CBX5;CCNB2;CDC20;CDC25A;CDCA3;CDK1;CDKN1A;CDKN3;CENPM;CHEK2;CIT;CKS1B;CSE1L;CTPS1;DIAPH3;DLGAP5;E2F8;EZH2;GINS4;HMGB2;HMGB3;HMMR;KIF18B;MCM3;MCM5;MLH1;NCAPD2;ORC6;PAN2;PCNA;PSMC3IP;RACGAP1;SPC25;SRSF2;STAG1;SUV39H1;TACC3;TK1;TMPO;TOP2A;UBE2T;USP1;XPO1
73	geneSet	transfac_pro__M09193	6.69	0.128		E2F1; E2F2; E2F3; E2F4 (inferredBy_MotifSimilarity).	41	4267	ANP32E;ATAD2;BARD1;BRCA1;BRCA2;BRMS1L;CBX5;CDC25A;CDKN1A;CHEK1;CSE1L;DNMT1;E2F8;EZH2;GINS1;HMGA1;HMGB2;ILF3;ING3;KIF4A;LIG1;LMNB1;MCM2;MCM5;MCM6;MELK;MMS22L;NASP;NUP153;PCNA;PRIM2;RACGAP1;RFC1;RRM2;SMC4;STAG1;SYNCRIP;TIPIN;USP1;XPO1;ZW10
74	geneSet	dbcorrdb__FOS__ENCSR000FAI_1__m1	6.69	0.128	FOS (directAnnotation).	CHD2; E2F4; FOXI1; IRF3; NFYA; NFYB; NFYC; PBX3; RFX5; SP1; SP2; SREBF1 (inferredBy_MotifSimilarity). PBX1; POLE3 (inferredBy_MotifSimilarity_n_Orthology).	50	3591	ANP32E;ASF1B;ATAD2;AURKB;BRCA1;BRMS1L;BUB1B;CBX5;CCNB2;CDC25A;CDCA3;CDK1;CDKN3;CENPM;CHEK2;CIT;CKS1B;CSE1L;CTPS1;DEK;DLGAP5;E2F8;EZH2;HMGB2;HMGB3;HMMR;KIF18B;MCM3;MCM5;MCM6;MLH1;NCAPD2;NUDT21;ORC6;PAN2;PCNA;PSMC3IP;PTTG1;RACGAP1;RPA1;SPC25;SRSF2;STAG1;TACC3;TCF19;TK1;TOP2A;UBE2T;USP1;XPO1
75	geneSet	dbcorrdb__PBX3__ENCSR000BGR_1__m2	6.65	0.127	PBX3 (directAnnotation).	CHD2; E2F4; FOS; FOXI1; IRF3; NFYA; NFYB; NFYC; POLR2A; RFX5; SP1; SP2; SREBF1; SRF (inferredBy_MotifSimilarity). PBX1; POLE3; POLE4 (inferredBy_MotifSimilarity_n_Orthology).	54	4991	ANP32E;ASF1B;ATAD2;AURKB;BRCA1;BRMS1L;BUB1B;CBX5;CCNB2;CDC20;CDC25A;CDCA3;CDCA8;CDK1;CDKN3;CENPM;CHEK2;CIT;CKS1B;CSE1L;CTPS1;DEK;DLGAP5;E2F8;ESPL1;EZH2;GINS4;HMGB2;HMGB3;HMMR;ING3;KIF18B;MCM3;MCM4;MCM5;MCM6;MLH1;NCAPD2;NUDT21;ORC6;PAN2;PCNA;RACGAP1;SPC25;STAG1;TACC3;TCF19;TK1;TMPO;TOP2A;TUBB;UBE2T;USP1;XPO1
76	geneSet	dbcorrdb__SP1__ENCSR000BIR_1__m1	6.65	0.127	SP1 (directAnnotation).	CHD2; E2F4; FOS; FOXI1; IRF3; NFYA; NFYB; NFYC; PBX3; RFX5; SREBF1 (inferredBy_MotifSimilarity). PBX1; POLE3 (inferredBy_MotifSimilarity_n_Orthology).	52	4572	ANP32E;ASF1B;ATAD2;AURKB;BRCA1;BRMS1L;CBX5;CCNB2;CDC25A;CDCA3;CDCA8;CDK1;CDKN3;CENPM;CHEK2;CIT;CKS1B;CSE1L;CTPS1;DEK;DLGAP5;E2F8;EZH2;HMGB2;HMGB3;HMMR;KIF18B;MCM3;MCM5;MCM6;MELK;MLH1;NCAPD2;NUDT21;ORC6;PAN2;PCNA;PSMC3IP;PTTG1;RACGAP1;RPA1;SPC24;SPC25;SRSF2;STAG1;TACC3;TCF19;TK1;TOP2A;UBE2T;USP1;XPO1
77	geneSet	dbcorrdb__RFX5__ENCSR000DZW_1__m2	6.64	0.127	RFX5 (directAnnotation).	CEBPZ; CHD2; E2F4; FOS; FOXI1; IRF3; NFYA; NFYB; NFYC; PBX3; SP1; SP2; SREBF1 (inferredBy_MotifSimilarity). PBX1; POLE3 (inferredBy_MotifSimilarity_n_Orthology).	51	4255	ANP32E;ASF1B;ATAD2;AURKB;BRCA1;BRMS1L;BUB1B;CBX5;CCNB2;CDC20;CDC25A;CDCA3;CDK1;CDKN3;CENPM;CHEK2;CIT;CKS1B;CSE1L;CTPS1;DEK;DLGAP5;E2F8;EZH2;GINS4;HMGB2;HMGB3;HMMR;KIF18B;MCM3;MCM5;MCM6;MLH1;NCAPD2;ORC6;PAN2;PCNA;PSMC3IP;PTTG1;RACGAP1;RPA1;SPC25;SRSF2;STAG1;TACC3;TCF19;TK1;TOP2A;UBE2T;USP1;XPO1
78	geneSet	taipale_cyt_meth__E2F8_NTTTCCCGCCAAAN_eDBD_meth	6.62	0.126	E2F8 (directAnnotation).	E2F1; E2F3; E2F4; E2F7 (inferredBy_MotifSimilarity).	23	1365	BRMS1L;CDC25A;CENPE;CHEK1;CSE1L;DNMT1;E2F8;EZH2;HMGB2;KIF4A;MCM2;MCM4;MCM5;MCM6;MYBL2;NASP;NUP153;PCNA;RAD51AP1;RFC1;RRM2;STAG1;TMPO
79	geneSet	taipale__E2F7_DBD_TTTTCCCGCCAAAW_repr	6.61	0.126	E2F7 (directAnnotation).	E2F1; E2F3; E2F4; E2F8 (inferredBy_MotifSimilarity).	42	4668	ANP32E;BARD1;BRCA2;BRMS1L;CBX5;CDC25A;CDKN1A;CENPE;CHEK1;CTCF;DEPDC1;DIAPH3;DNMT1;DSCC1;E2F8;EZH2;HELLS;HMGB2;HMMR;ILF3;MAD2L1;MCM2;MCM3;MCM4;MCM5;MCM6;MELK;MYBL2;NASP;NUP153;PCNA;POLD1;PSIP1;RAD51AP1;RPA3;RRM2;SMC1A;SMC4;STAG1;TCF19;TIPIN;UBE2T
80	geneSet	hocomoco__NFYC_MOUSE.H11MO.0.B	6.6	0.126	NFYC (inferredBy_Orthology).	CEBPZ; E2F4; FOS; FOXI1; IRF3; NFYA; NFYB; PBX3; RFX5; SP1; SREBF1; YBX1 (inferredBy_MotifSimilarity). PBX1; POLE3 (inferredBy_MotifSimilarity_n_Orthology).	49	4335	ANP32E;ASF1B;ATAD2;AURKB;BRCA1;BRMS1L;BUB1B;CBX5;CCNB2;CDC25A;CDCA3;CDK1;CDKN1A;CDKN3;CENPM;CHEK2;CIT;CKS1B;CSE1L;CTPS1;DLGAP5;E2F8;EZH2;GINS4;HMGB2;HMGB3;HMMR;KIF18B;MCM3;MCM4;MCM5;MLH1;NCAPD2;ORC6;PAN2;PCNA;PSMC3IP;RACGAP1;SPC25;SRSF2;STAG1;SUV39H1;TACC3;TCF19;TK1;TOP2A;UBE2T;USP1;XPO1
81	geneSet	dbcorrdb__IRF3__ENCSR000EDF_1__m1	6.58	0.126	IRF3 (directAnnotation).	CEBPZ; CHD2; E2F4; FOS; FOXI1; NFYA; NFYB; NFYC; PBX3; RFX5; SP1; SREBF1; TBP; YBX1 (inferredBy_MotifSimilarity). PBX1; POLE3; POLE4 (inferredBy_MotifSimilarity_n_Orthology).	50	4444	ANP32E;ATAD2;AURKB;BARD1;BRCA1;BUB1B;CBX5;CCNB2;CDC20;CDC25A;CDCA3;CDCA8;CDK1;CDKN1A;CDKN3;CENPM;CHEK2;CIT;CKS1B;CSE1L;CTPS1;DEK;DLGAP5;E2F8;EZH2;HMGB2;HMGB3;HMMR;KIF18B;MCM3;MCM5;MCM6;MLH1;NCAPD2;ORC6;PAN2;PCNA;PTTG1;RACGAP1;RAD21;SPC24;SPC25;STAG1;TACC3;TCF19;TK1;TOP2A;UBE2T;USP1;XPO1
82	geneSet	dbcorrdb__NFYA__ENCSR000DNN_1__m1	6.56	0.125	NFYA (directAnnotation).	CEBPZ; E2F4; FOS; FOXI1; IRF3; NFYB; NFYC; PBX3; RFX5; SP1; SREBF1 (inferredBy_MotifSimilarity). PBX1 (inferredBy_MotifSimilarity_n_Orthology).	48	4253	ATAD2;AURKB;BARD1;BRCA1;BRMS1L;BUB1B;CBX5;CCNB2;CDC20;CDC25A;CDCA3;CDK1;CDKN1A;CDKN3;CENPM;CHEK2;CIT;CKS1B;CSE1L;CTPS1;DEK;DLGAP5;E2F8;EZH2;GINS4;HMGB2;HMGB3;HMMR;KIF18B;MCM3;MCM5;MLH1;MSH2;NCAPD2;PAN2;PCNA;PSMC3IP;RACGAP1;RPA1;SPC24;SPC25;STAG1;TACC3;TCF19;TOP2A;UBE2T;USP1;XPO1
83	geneSet	factorbook__NFY	6.53	0.125	NFYA; NFYB (directAnnotation).	CEBPZ; CHD2; E2F4; FOS; FOXI1; IRF3; NFYC; PBX3; RFX5; SP1; SREBF1; YBX1 (inferredBy_MotifSimilarity). PBX1; POLE3 (inferredBy_MotifSimilarity_n_Orthology).	48	4253	ASF1B;ATAD2;AURKB;BRCA1;BUB1B;CBX5;CCNB2;CDC25A;CDCA3;CDCA8;CDK1;CDKN1A;CDKN3;CENPM;CHEK2;CIT;CKS1B;CSE1L;CTPS1;DEK;DLGAP5;E2F8;EZH2;GINS4;HMGB2;HMGB3;HMMR;KIF18B;MCM3;MCM5;MLH1;NCAPD2;NUDT21;ORC6;PAN2;PCNA;PSMC3IP;RACGAP1;SPC25;SRSF2;STAG1;TACC3;TCF19;TK1;TOP2A;UBE2T;USP1;XPO1
84	geneSet	dbcorrdb__SP1__ENCSR000BHK_1__m1	6.53	0.125	SP1 (directAnnotation).	CHD2; E2F4; FOS; FOXI1; IRF3; NFYA; NFYB; NFYC; PBX3; POLR2A; RFX5; SP2; SREBF1; SRF; ZNF274 (inferredBy_MotifSimilarity). PBX1; POLE3 (inferredBy_MotifSimilarity_n_Orthology).	52	4899	ANP32E;ASF1B;ATAD2;AURKB;BRCA1;BRMS1L;CBX5;CCNB2;CDC20;CDC25A;CDCA3;CDCA8;CDK1;CDKN3;CENPM;CHEK2;CIT;CKS1B;CSE1L;CTPS1;DEK;DLGAP5;E2F8;EZH2;HMGB2;HMGB3;HMMR;KIF18B;MCM3;MCM5;MCM6;MELK;MLH1;NCAPD2;NUDT21;ORC6;PAN2;PCNA;PSMC3IP;PTTG1;RACGAP1;SPC24;SPC25;SRSF2;STAG1;TACC3;TCF19;TK1;TOP2A;UBE2T;USP1;XPO1
85	geneSet	cisbp__M5359	6.49	0.124	E2F3 (directAnnotation).	E2F1; E2F2; E2F4 (inferredBy_MotifSimilarity).	16	314	ATAD2;CDC25A;CHEK1;DNMT1;E2F8;GINS1;MCM2;MCM4;MCM5;MCM6;NASP;PCNA;PSIP1;RRM2;SMC4;TIPIN
86	geneSet	hocomoco__NFYC_HUMAN.H11MO.0.A	6.48	0.124	NFYC (directAnnotation).	CEBPZ; E2F4; FOS; FOXI1; IRF3; NFYA; NFYB; PBX3; RFX5; SP1; SREBF1; YBX1 (inferredBy_MotifSimilarity). PBX1; POLE3 (inferredBy_MotifSimilarity_n_Orthology).	45	3791	ANP32E;ASF1B;ATAD2;AURKB;BRCA1;BUB1B;CBX5;CCNB2;CDC25A;CDCA3;CDCA8;CDK1;CDKN3;CENPM;CHEK2;CIT;CKS1B;CSE1L;CTPS1;DLGAP5;E2F8;EZH2;GINS4;HMGB2;HMGB3;HMMR;KIF18B;MCM5;MLH1;NCAPD2;NUDT21;ORC6;PAN2;PCNA;RACGAP1;SPC25;SRSF2;STAG1;SUV39H1;TACC3;TCF19;TOP2A;UBE2T;USP1;XPO1
87	geneSet	cisbp__M6191	6.48	0.124	E2F2 (directAnnotation).	E2F3 (inferredBy_MotifSimilarity). EVX1; EVX2 (inferredBy_MotifSimilarity_n_Orthology).	39	2893	BRCA1;BRMS1L;CBX5;CDC25A;CDKN1A;DEK;DNMT1;DUT;E2F8;EZH2;HMGA1;HMGB2;ILF3;LIG1;LMNB1;MCM2;MCM3;MCM4;MCM5;MCM6;MYBL2;NASP;NUDT21;NUP153;PCNA;POLD1;POLD3;RAD21;RFC3;SMC6;SPC25;SSRP1;STAG1;TIPIN;TMPO;TUBB;USP1;XPO1;ZW10
88	geneSet	transfac_pro__M04683	6.44	0.124	NFYA (directAnnotation).	CEBPZ; E2F4; FOS; FOXI1; IRF3; NFYB; NFYC; PBX3; RFX5; SP1; SREBF1; YBX1 (inferredBy_MotifSimilarity). PBX1; POLE3 (inferredBy_MotifSimilarity_n_Orthology).	51	4762	ANP32E;ASF1B;ATAD2;AURKB;BRCA1;BUB1B;CBX5;CCNB2;CDC25A;CDCA3;CDCA8;CDK1;CDKN1A;CDKN3;CENPM;CHEK2;CIT;CKS1B;CSE1L;CTPS1;DEK;DLGAP5;E2F8;EZH2;GINS4;HMGB2;HMGB3;HMMR;KIF18B;MCM3;MCM4;MCM5;MCM6;MLH1;NCAPD2;NUDT21;ORC6;PAN2;PCNA;PSMC3IP;RACGAP1;SPC25;SRSF2;STAG1;TACC3;TCF19;TK1;TOP2A;UBE2T;USP1;XPO1
89	geneSet	transfac_pro__M00430	6.44	0.123	E2F1 (directAnnotation).		34	2415	ASF1B;BRMS1L;CBX5;CDC25A;CDK1;CDKN1A;CHEK1;DIAPH3;DNMT1;E2F8;EZH2;HELLS;HMGA1;HMGB2;ILF3;ING3;KIF2C;LIG1;MCM4;MCM5;MCM6;MELK;NASP;NUP153;PCNA;POLA2;PRIM2;RAD21;RRM2;SMC1A;SMC4;STAG1;TMPO;XPO1
90	geneSet	hocomoco__NFYB_HUMAN.H11MO.0.A	6.41	0.123	NFYB (directAnnotation).	CEBPZ; E2F4; FOS; FOXI1; IRF3; NFYA; NFYC; PBX3; RFX5; SP1; SREBF1; YBX1 (inferredBy_MotifSimilarity). PBX1; POLE3 (inferredBy_MotifSimilarity_n_Orthology).	52	4770	ASF1B;ATAD2;AURKB;BRCA1;BRMS1L;BUB1B;CBX5;CCNB2;CDC20;CDC25A;CDCA3;CDCA8;CDK1;CDKN1A;CDKN3;CENPM;CHEK2;CIT;CKS1B;CSE1L;CTPS1;DEK;DLGAP5;E2F8;ESPL1;EZH2;GINS4;HMGB2;HMGB3;HMMR;KIF18B;KIF4A;MCM5;MCM6;MLH1;NCAPD2;ORC6;PAN2;PCNA;PSMC3IP;RACGAP1;SPC25;SRSF2;STAG1;SUV39H1;TACC3;TCF19;TK1;TOP2A;UBE2T;USP1;XPO1
91	geneSet	dbcorrdb__NFYA__ENCSR000EGR_1__m1	6.37	0.122	NFYA (directAnnotation).	CHD2; E2F4; FOS; FOXI1; IRF3; NFYB; NFYC; PBX3; POLR2A; RFX5; SP1; SP2; SREBF1; SRF (inferredBy_MotifSimilarity). PBX1; POLE3 (inferredBy_MotifSimilarity_n_Orthology).	53	4433	ASF1B;ATAD2;AURKB;BRCA1;BRMS1L;BUB1B;CBX5;CCNB2;CDC25A;CDCA3;CDK1;CDKN1A;CDKN3;CENPM;CHEK2;CIT;CKS1B;CSE1L;CTPS1;DEK;DLGAP5;E2F8;ESPL1;EZH2;GINS4;HMGB2;HMGB3;HMMR;KIF18B;LMNB1;MCM3;MCM5;MCM6;MLH1;NCAPD2;ORC6;PAN2;PCNA;PLK1;PSMC3IP;RACGAP1;RPA1;SPC25;SRSF2;STAG1;SUV39H1;TACC3;TCF19;TK1;TOP2A;UBE2T;USP1;XPO1
92	geneSet	transfac_pro__M00428	6.32	0.121	E2F1 (directAnnotation).		48	4899	ANP32E;BARD1;BRCA1;BRCA2;BRMS1L;CBX5;CDC25A;CDK1;CDKN1A;CTCF;DEK;DNMT1;DUT;E2F8;EZH2;HELLS;HMGA1;HMGB2;ILF3;ING3;KIF22;LIG1;LMNB1;MCM2;MCM3;MCM4;MCM5;MCM6;MELK;NASP;NUDT21;NUP153;PAN2;PCNA;PRIM2;RAD21;RFC1;RFC3;RRM2;SMC4;SMC6;SSRP1;STAG1;TMPO;TUBB;UBE2T;XPO1;ZW10
93	geneSet	cisbp__M6372	6.31	0.121	NFYB (directAnnotation).	CEBPZ; E2F4; FOS; FOXI1; IRF3; NFYA; NFYC; PBX3; RFX5; SP1; SREBF1; YBX1 (inferredBy_MotifSimilarity). PBX1; POLE3 (inferredBy_MotifSimilarity_n_Orthology).	52	4962	ANP32E;ASF1B;ATAD2;AURKB;BRCA1;BRMS1L;BUB1B;CBX5;CCNB2;CDC20;CDC25A;CDCA3;CDCA8;CDK1;CDKN1A;CDKN3;CENPM;CHEK2;CIT;CKS1B;CSE1L;CTPS1;DEK;DLGAP5;E2F8;ESPL1;EZH2;GINS4;HMGB2;HMGB3;HMMR;KIF18B;KIF4A;MCM5;MLH1;NCAPD2;ORC6;PAN2;PCNA;PSMC3IP;RACGAP1;SPC25;SRSF2;STAG1;SUV39H1;TACC3;TCF19;TK1;TOP2A;UBE2T;USP1;XPO1
94	geneSet	dbcorrdb__NFYB__ENCSR000DNR_1__m1	6.28	0.121	NFYB (directAnnotation).	E2F4; FOS; FOXI1; IRF3; NFYA; NFYC; PBX3; RFX5; SP1 (inferredBy_MotifSimilarity). PBX1; POLE4 (inferredBy_MotifSimilarity_n_Orthology).	52	4668	ASF1B;ATAD2;AURKB;BRCA1;BRMS1L;BUB1B;CBX5;CCNB2;CDC20;CDC25A;CDCA3;CDCA8;CDK1;CDKN1A;CDKN3;CENPM;CHEK2;CIT;CKS1B;CSE1L;CTPS1;DIAPH3;DLGAP5;E2F8;EZH2;HMGB2;HMGB3;HMMR;ING3;KIF18B;MCM3;MCM5;MCM6;MLH1;MSH2;NCAPD2;ORC6;PAN2;PCNA;PSMC3IP;RACGAP1;SPC24;SPC25;SRSF2;STAG1;TACC3;TCF19;TK1;TOP2A;UBE2T;USP1;XPO1
95	geneSet	transfac_pro__M02106	6.27	0.121	NFYA (directAnnotation).	CEBPZ; CHD2; E2F4; FOS; FOXI1; IRF3; NFYB; NFYC; PBX3; RFX5; SP1; SREBF1; YBX1 (inferredBy_MotifSimilarity). PBX1; POLE3 (inferredBy_MotifSimilarity_n_Orthology).	51	4988	ANP32E;ASF1B;ATAD2;AURKB;BRCA1;BRMS1L;BUB1B;CBX5;CCNB2;CDC25A;CDCA3;CDCA8;CDK1;CDKN1A;CDKN3;CENPM;CHEK2;CIT;CKS1B;CSE1L;CTPS1;DEK;DLGAP5;E2F8;ESPL1;EZH2;HMGB2;HMGB3;HMMR;KIF18B;KIF4A;MCM4;MCM5;MLH1;NCAPD2;ORC6;PAN2;PCNA;PSMC3IP;RACGAP1;SPC25;SRSF2;STAG1;SUV39H1;TACC3;TK1;TMPO;TOP2A;UBE2T;USP1;XPO1
96	geneSet	taipale_cyt_meth__E2F2_NWTTTGGCGCCAWWWN_eDBD_repr	6.23	0.12	E2F2 (directAnnotation).	E2F1; E2F3; E2F4 (inferredBy_MotifSimilarity).	48	4988	ANP32E;ATAD2;BARD1;BRCA1;CBX5;CDC25A;CDKN1A;CENPM;CHEK2;CSE1L;CTCF;DNMT1;DONSON;DSCC1;E2F8;EZH2;GINS1;HELLS;HMGA1;HMGB2;ILF3;ING3;KIF18B;LIG1;LMNB1;MCM2;MCM4;MCM5;MCM6;MELK;MMS22L;NASP;NUP153;NUP205;PAN2;PCNA;POLE;RACGAP1;RFC1;RRM2;SMC4;STAG1;SYNCRIP;TIPIN;TP53;UBE2T;USP1;XPO1
97	geneSet	dbcorrdb__FOS__ENCSR000EYZ_1__m1	6.2	0.119	FOS (directAnnotation).	CHD2; E2F4; FOXI1; IRF3; NFYA; NFYB; NFYC; PBX3; RFX5; SP1; SP2; SREBF1 (inferredBy_MotifSimilarity). PBX1; POLE4 (inferredBy_MotifSimilarity_n_Orthology).	59	4988	ASF1B;ATAD2;AURKB;BARD1;BRCA1;BRMS1L;BUB1B;CBX5;CCNB2;CDC20;CDC25A;CDCA3;CDCA8;CDK1;CDKN1A;CDKN3;CENPM;CHEK2;CIT;CKS1B;CSE1L;CTPS1;DEK;DIAPH3;DLGAP5;E2F8;EZH2;GINS4;HMGB2;HMGB3;HMMR;ING3;KIF18B;KIF4A;LMNB1;MCM3;MCM5;MCM6;MLH1;MSH2;NCAPD2;ORC6;PAN2;PCNA;PSMC3IP;RACGAP1;RAD21;SPC24;SPC25;SRSF2;STAG1;TACC3;TCF19;TK1;TOP2A;TUBB;UBE2T;USP1;XPO1
98	geneSet	cisbp__M4615	6.16	0.119	E2F6 (directAnnotation).	E2F1; E2F4; E2F7; TFDP1 (inferredBy_MotifSimilarity). E2F3 (inferredBy_MotifSimilarity_n_Orthology).	36	2420	ATAD2;BARD1;BRMS1L;CDKN1A;CENPM;CHEK1;CNOT9;CTPS1;DEK;DUT;E2F8;EZH2;GINS3;HMGA1;HMGB2;ILF3;KIF18B;LIG1;LMNB1;MCM3;MCM4;MSH2;MYBL2;NASP;NUP153;PCNA;PSIP1;PSMC3IP;RRM2;SSRP1;STAG1;SYNCRIP;TIMELESS;TMPO;XPO1;ZW10
99	geneSet	dbcorrdb__E2F6__ENCSR000EVK_1__m1	6.1	0.118	E2F6 (directAnnotation).	BRF1; CEBPB; CTCF; E2F1; E2F4; EZH2; HDAC2; MAZ; NELFE; POLR2A; RAD21; RBBP5; SMARCA4; SREBF1; SREBF2; SUPT20H; TAF1; XRCC4; ZNF274 (inferredBy_MotifSimilarity). E2F3 (inferredBy_MotifSimilarity_n_Orthology).	57	4308	ANP32E;ASF1B;ATAD2;BARD1;BRCA1;BRCA2;CDC25A;CDKN1A;CDKN3;CENPM;CHEK1;CKS1B;CNOT9;CTCF;CTPS1;DEK;DUT;E2F8;EZH2;GINS3;GINS4;HMGA1;HMGB2;HMGB3;ILF3;KIF18B;LIG1;LMNB1;MCM3;MCM4;MCM5;MYBL2;NASP;NUP107;NUP153;PAN2;PCNA;PRIM2;PSIP1;PSMC3IP;RAD21;RAD51C;RFC1;RFC3;RRM2;SMC6;SPC25;SSRP1;STAG1;SYNCRIP;TIMELESS;TP53;TUBB;UBR7;USP1;XPO1;ZW10
100	geneSet	dbcorrdb__RFX5__ENCSR000ECF_1__m2	6.05	0.117	RFX5 (directAnnotation).	CEBPZ; CHD2; E2F4; ELK4; FOS; FOXI1; IRF3; NFYA; NFYB; NFYC; PBX3; SP1; SP2; SREBF1 (inferredBy_MotifSimilarity). PBX1; POLE3; POLE4 (inferredBy_MotifSimilarity_n_Orthology).	49	4253	ANP32E;ASF1B;ATAD2;AURKB;BARD1;BRCA1;BRMS1L;BUB1B;CBX5;CCNB2;CDC25A;CDCA3;CDCA8;CDK1;CDKN1A;CDKN3;CENPM;CHEK2;CIT;CKS1B;CSE1L;CTPS1;DIAPH3;DLGAP5;E2F8;EZH2;GINS4;HMGB2;HMGB3;HMMR;KIF18B;MCM3;MCM5;MLH1;NCAPD2;ORC6;PAN2;PCNA;PTTG1;RACGAP1;SPC25;SRSF2;STAG1;TACC3;TCF19;TOP2A;UBE2T;USP1;XPO1
101	geneSet	homer__AGCCAATCGG_NFY	5.99	0.116		CEBPZ; E2F4; FOS; IRF3; NFYA; NFYB; NFYC; PBX3; RFX5; SP1; SREBF1 (inferredBy_MotifSimilarity). PBX1; POLE3 (inferredBy_MotifSimilarity_n_Orthology).	49	4433	ASF1B;ATAD2;AURKB;BRCA1;BUB1B;CBX5;CCNB2;CDC20;CDC25A;CDCA3;CDK1;CDKN1A;CDKN3;CENPM;CHEK2;CIT;CKS1B;CSE1L;CTPS1;DEK;E2F8;EZH2;HMGB2;HMGB3;HMMR;KIF18B;MCM3;MCM5;MLH1;NCAPD2;ORC6;PAN2;PCNA;PSMC3IP;PTTG1;RACGAP1;RPA1;SPC25;SRSF2;STAG1;TACC3;TCF19;TK1;TMPO;TOP2A;TUBB;UBE2T;USP1;XPO1
102	geneSet	dbcorrdb__E2F6__ENCSR000BLI_1__m1	5.99	0.116	E2F6 (directAnnotation).	BRF1; BRF2; CEBPB; CTCF; E2F1; E2F4; EGR1; ELF1; ELK4; ESRRA; EZH2; GABPA; HDAC2; MAX; MAZ; MXI1; MYC; NELFE; POLR2A; RAD21; RBBP5; RXRA; SMARCA4; SP2; SP3; SP4; SREBF1; SREBF2; SUPT20H; TFAP2B; XRCC4; ZMIZ1; ZNF274 (inferredBy_MotifSimilarity). E2F3 (inferredBy_MotifSimilarity_n_Orthology).	56	4910	ATAD2;BARD1;BRCA1;BRCA2;BRMS1L;CDC25A;CDCA3;CDKN1A;CDKN3;CENPM;CHEK1;CKS1B;CNOT9;CSE1L;CTCF;CTPS1;DEK;E2F8;EZH2;GINS3;GINS4;HMGA1;HMGB2;HMGB3;ILF3;ING3;KIF18B;LIG1;LMNB1;MCM3;MCM4;MYBL2;NASP;NUP107;NUP153;PAN2;PCNA;PRIM2;PSIP1;PSMC3IP;RAD21;RFC1;RFC3;RRM2;SMC1A;SMC4;SMC6;SPC25;SSRP1;STAG1;SYNCRIP;TIMELESS;TUBB;UBR7;USP1;XPO1
103	geneSet	taipale__E2F1_DBD_TTTGGCGCCAAA	5.98	0.116	E2F1 (directAnnotation).	E2F2; E2F3; E2F4 (inferredBy_MotifSimilarity).	41	4962	ANP32E;ATAD2;BRMS1L;CBX5;CDC25A;CDKN1A;CHEK1;CHEK2;CTCF;DNMT1;E2F8;EZH2;GINS1;GINS3;HMGA1;HMGB2;ILF3;ING3;KIF22;LIG1;LMNB1;MCM2;MCM5;MCM6;MELK;MKI67;MLH1;MMS22L;NASP;PCNA;RFC1;RRM2;SMC4;SPC25;STAG1;TIPIN;TMPO;TP53;TUBB;USP1;XPO1
104	geneSet	cisbp__M4473	5.93	0.115	PBX3 (directAnnotation).	E2F4; FOS; FOXI1; IRF3; NFYA; NFYB; NFYC; RFX5; SP1; SREBF1; YBX1 (inferredBy_MotifSimilarity). PBX1 (inferredBy_MotifSimilarity_n_Orthology).	44	3207	ANP32E;ASF1B;ATAD2;AURKB;BRCA1;CBX5;CCNB2;CDC25A;CDCA3;CDK1;CDKN3;CENPM;CHEK2;CIT;CKS1B;CSE1L;CTPS1;DLGAP5;E2F8;EZH2;HMGB2;HMGB3;HMMR;KIF18B;MCM3;MCM5;MLH1;NCAPD2;NUDT21;ORC6;PAN2;PCNA;RACGAP1;SPC25;SRSF2;STAG1;SUV39H1;TACC3;TCF19;TK1;TOP2A;UBE2T;USP1;XPO1
105	geneSet	taipale_cyt_meth__E2F7_NTTTCCCGCCAAAN_eDBD_meth_repr	5.92	0.115	E2F7 (directAnnotation).	E2F1; E2F3; E2F4; E2F8 (inferredBy_MotifSimilarity).	14	224	BRMS1L;CHEK1;DNMT1;E2F8;HMGB2;MCM2;MCM4;MCM5;MCM6;NASP;PCNA;RAD51AP1;RRM2;STAG1
106	geneSet	jaspar__MA0502.1	5.87	0.114	NFYB (directAnnotation).	E2F4; IRF3; NFYA; NFYC; RFX5; SP1 (inferredBy_MotifSimilarity). POLE3 (inferredBy_MotifSimilarity_n_Orthology).	44	3791	ATAD2;BRCA1;BRMS1L;BUB1B;CBX5;CCNB2;CDC25A;CDCA3;CDK1;CDKN3;CENPM;CHEK2;CIT;CKS1B;CSE1L;CTPS1;DEK;DLGAP5;E2F8;EZH2;GINS4;HMGA1;HMGB2;HMGB3;HMMR;KIF18B;MCM3;MCM6;MLH1;NCAPD2;ORC6;PAN2;PCNA;PSMC3IP;RACGAP1;SPC25;SRSF2;STAG1;TACC3;TK1;TOP2A;UBE2T;USP1;XPO1
107	geneSet	dbcorrdb__E2F4__ENCSR000EVL_1__m2	5.86	0.114	E2F4 (directAnnotation).	FOS; NFYA; NFYB; NFYC; PBX3; RFX5; SP1; SREBF1 (inferredBy_MotifSimilarity). PBX1 (inferredBy_MotifSimilarity_n_Orthology).	50	4899	ASF1B;ATAD2;BRCA1;BUB1B;CBX5;CCNB2;CDC20;CDC25A;CDCA3;CDCA8;CDK1;CDKN1A;CDKN3;CENPM;CHEK2;CSE1L;CTPS1;DEK;DLGAP5;E2F8;ESPL1;EZH2;HMGA1;HMGB2;HMMR;ING3;KIF18B;KIF4A;LMNB1;MCM3;MCM4;MCM5;NCAPD2;NUDT21;ORC6;PAN2;PCNA;RACGAP1;SPC24;SPC25;SRSF2;STAG1;TACC3;TK1;TOP2A;TUBB;UBE2T;UBR7;USP1;XPO1
108	geneSet	taipale_cyt_meth__E2F3_NTTTTGGCGCCAAAAN_eDBD	5.85	0.114	E2F3 (directAnnotation).	E2F1; E2F2; E2F4; E2F7; E2F8 (inferredBy_MotifSimilarity).	31	3591	ATAD2;BRCA1;BRCA2;CBX5;CCNB2;CDC25A;CIT;CTPS1;DIAPH3;DLGAP5;DNMT1;DONSON;DSCC1;DUT;E2F8;EZH2;GINS1;GINS3;HMGB3;MCM2;MCM5;MCM6;NASP;NBN;NUDT21;PCNA;PRIM2;RRM2;SMC4;TIPIN;XPO1
109	geneSet	taipale__E2F3_DBD_NNTTTTGGCGCCAAAANN	5.81	0.113	E2F3 (directAnnotation).	E2F1; E2F2; E2F4 (inferredBy_MotifSimilarity).	13	123	ATAD2;CHEK1;DNMT1;E2F8;GINS1;MCM2;MCM5;MCM6;NASP;PCNA;RRM2;SMC4;TIPIN
110	geneSet	cisbp__M2301	5.8	0.113	NFYB (directAnnotation).	E2F4; IRF3; NFYA; NFYC; RFX5; SP1 (inferredBy_MotifSimilarity). POLE3 (inferredBy_MotifSimilarity_n_Orthology).	47	4043	ANP32E;ATAD2;BRCA1;BRMS1L;BUB1B;CBX5;CCNB2;CDC25A;CDCA3;CDK1;CDKN3;CENPM;CHEK2;CIT;CKS1B;CSE1L;CTPS1;DEK;DLGAP5;E2F8;EZH2;GINS3;GINS4;HMGA1;HMGB2;HMGB3;HMMR;KIF18B;MCM3;MCM6;MLH1;NCAPD2;ORC6;PAN2;PCNA;PSMC3IP;RACGAP1;SPC25;SRSF2;STAG1;TACC3;TK1;TOP2A;TUBB;UBE2T;USP1;XPO1
111	geneSet	cisbp__M5351	5.78	0.113	E2F1 (directAnnotation).	E2F2; E2F3; E2F4 (inferredBy_MotifSimilarity).	39	4899	ANP32E;ATAD2;BRCA1;BRMS1L;CBX5;CDC25A;CDKN1A;CHEK1;CHEK2;DNMT1;E2F8;EZH2;GINS1;GINS3;HMGB2;ILF3;ING3;KIF22;LIG1;LMNB1;MCM2;MCM5;MCM6;MELK;MKI67;MLH1;MMS22L;NASP;PCNA;PRIM2;RFC1;RRM2;SMC4;SPC25;TIPIN;TP53;TUBB;XPO1;ZW10
112	geneSet	transfac_pro__M02089	5.78	0.112	E2F3 (directAnnotation).		46	3791	ANP32E;ATAD2;BRCA1;BRMS1L;CBX5;CDK1;CDKN1A;CDKN3;CENPM;CIT;CSE1L;CTCF;CTPS1;DSCC1;DUT;E2F8;EZH2;HMGA1;HMGB2;KIF18B;LIG1;LMNB1;MCM4;MELK;MYBL2;NUDT21;NUP107;NUP153;PCNA;PLK4;PSIP1;RAD21;RFC1;SMC4;SPC25;STAG1;SYNCRIP;TCF19;TIMELESS;TIPIN;TMPO;TP53;TUBB;UBE2T;USP1;XPO1
113	geneSet	transfac_pro__M00938	5.77	0.112	E2F1 (directAnnotation).	E2F3; E2F5 (inferredBy_MotifSimilarity). EVX1; EVX2 (inferredBy_MotifSimilarity_n_Orthology).	40	4433	ANP32E;ATAD2;BRCA1;BRMS1L;CBX5;CDC25A;CDK1;CDKN1A;CHEK1;CSE1L;CTCF;CTPS1;DNMT1;E2F8;EZH2;GINS1;GINS4;HMGA1;HMGB3;ING3;LIG1;LMNB1;MCM2;MCM3;MCM4;MCM5;MCM6;MELK;MYBL2;NASP;NUP153;PCNA;RAD21;RRM2;STAG1;SYNCRIP;TIMELESS;TIPIN;USP1;XPO1
114	geneSet	hocomoco__E2F2_HUMAN.H11MO.0.B	5.77	0.112	E2F2 (directAnnotation).	E2F3 (inferredBy_MotifSimilarity). EVX1; EVX2 (inferredBy_MotifSimilarity_n_Orthology).	47	4636	ANP32E;BRCA1;BRMS1L;CBX5;CDK1;CDKN1A;CSE1L;CTCF;DEK;DLGAP5;DNMT1;DUT;E2F8;EZH2;HMGA1;HMGB2;HMGB3;HMMR;ILF3;ING3;LIG1;LMNB1;MCM2;MCM3;MCM4;MCM5;MCM6;MYBL2;NASP;NUP153;PCNA;POLD1;POLD3;PRIM2;RACGAP1;RAD21;RFC3;SMC4;SSRP1;STAG1;SYNCRIP;TIMELESS;TIPIN;TMPO;TUBB;XPO1;ZW10
115	geneSet	cisbp__M5362	5.74	0.112	E2F7 (directAnnotation).	E2F1; E2F3; E2F4; E2F8 (inferredBy_MotifSimilarity).	32	3591	ANP32E;BRCA2;BRMS1L;CDK1;CDKN1A;CENPE;CHEK1;CTCF;DIAPH3;DNMT1;DSCC1;E2F8;EZH2;HELLS;HMGB2;MAD2L1;MCM2;MCM4;MCM5;MCM6;MELK;MYBL2;NASP;NUP153;PCNA;PSIP1;RAD51AP1;RPA3;RRM2;STAG1;TCF19;XPO1
116	geneSet	cisbp__M6414	5.67	0.111	PBX3 (directAnnotation).	E2F4; FOS; FOXI1; IRF3; NFYA; NFYB; NFYC; RFX5; SP1; YBX1 (inferredBy_MotifSimilarity). PBX1; POLE3 (inferredBy_MotifSimilarity_n_Orthology).	39	3791	ATAD2;BRCA1;BUB1B;CBX5;CCNB2;CDC25A;CDCA3;CDK1;CDKN1A;CDKN3;CENPM;CHEK2;CIT;CKS1B;CSE1L;CTPS1;DLGAP5;E2F8;EZH2;GINS4;HMGB2;HMGB3;HMMR;KIF18B;MCM4;MLH1;NCAPD2;ORC6;PAN2;PCNA;RACGAP1;SPC25;STAG1;SUV39H1;TACC3;TOP2A;UBE2T;USP1;XPO1
117	geneSet	swissregulon__sacCer__HAP5	5.67	0.111	NFYC; POLE4 (inferredBy_Orthology).	FOS; IRF3; NFYA; NFYB; PBX3; RFX5 (inferredBy_MotifSimilarity).	31	2415	ATAD2;BRCA1;CBX5;CCNB2;CDC25A;CDCA3;CDK1;CDKN3;CENPM;CHEK2;CIT;CKS1B;CSE1L;DEK;E2F8;EZH2;HMGB2;HMMR;KIF18B;MCM2;MCM4;MCM5;NCAPD2;PCNA;SPC25;TACC3;TK1;TMPO;TOP2A;UBE2T;USP1
118	geneSet	taipale__E2F2_DBD_NNTTTTGGCGCCAAAANN	5.66	0.111	E2F2 (directAnnotation).	E2F1; E2F3; E2F4 (inferredBy_MotifSimilarity).	14	169	ATAD2;CDC25A;CHEK1;DNMT1;E2F8;GINS1;MCM2;MCM5;MCM6;NASP;PCNA;RRM2;SMC4;TIPIN
119	geneSet	hocomoco__E2F1_HUMAN.H11MO.0.A	5.66	0.11	E2F1 (directAnnotation).	E2F3; E2F4; E2F6; E2F7; TFDP1 (inferredBy_MotifSimilarity). SP4 (inferredBy_MotifSimilarity_n_Orthology).	51	4253	ANP32E;ATAD2;BARD1;BRCA1;BRMS1L;CBX5;CDK1;CDKN1A;CDKN3;CENPM;CHEK1;CNOT9;CSE1L;CTCF;CTPS1;DEK;DUT;E2F8;EZH2;GINS3;GINS4;HELLS;HMGA1;HMGB2;HMGB3;KIF18B;LIG1;LMNB1;MCM3;MCM4;MCM5;MYBL2;NASP;NUP107;NUP153;PCNA;PRIM2;PSIP1;PSMC3IP;RAD21;RFC1;RFC3;RRM2;SSRP1;STAG1;SYNCRIP;TIMELESS;TMPO;TUBB;XPO1;ZW10
120	geneSet	cisbp__M4672	5.65	0.11	E2F1; E2F2; E2F3; E2F6 (inferredBy_Orthology).		29	1971	ANP32E;ASF1B;BRCA1;BRMS1L;CSE1L;DNMT1;DONSON;DSCC1;E2F8;HELLS;HMGA1;HMGB2;LIG1;MCM5;MCM6;NASP;NUDT21;NUP153;PCNA;RAD21;RRM2;SMC4;STAG1;SYNCRIP;TIPIN;TMPO;USP1;XPO1;ZW10
121	geneSet	taipale_cyt_meth__E2F3_NTTTTGGCGCCAAAAN_eDBD_meth	5.65	0.11	E2F3 (directAnnotation).	E2F1; E2F2; E2F4 (inferredBy_MotifSimilarity).	13	210	ATAD2;CDC25A;DNMT1;E2F8;GINS1;MCM2;MCM5;MCM6;NASP;PCNA;RRM2;SMC4;TIPIN
122	geneSet	hocomoco__PBX1_MOUSE.H11MO.1.A	5.64	0.11	PBX1 (inferredBy_Orthology).	CEBPZ; E2F4; FOS; FOXI1; IRF3; NFYA; NFYB; NFYC; PBX3; RFX5; SP1; YBX1 (inferredBy_MotifSimilarity). POLE3 (inferredBy_MotifSimilarity_n_Orthology).	44	4498	ASF1B;ATAD2;BRCA1;BUB1B;CBX5;CCNB2;CDC25A;CDCA3;CDCA8;CDK1;CDKN1A;CDKN3;CENPM;CHEK2;CIT;CKS1B;CSE1L;CTPS1;DLGAP5;E2F8;ESPL1;EZH2;GINS4;HMGB2;HMGB3;HMMR;KIF18B;MCM3;MCM4;MLH1;NCAPD2;ORC6;PAN2;PCNA;RACGAP1;SPC25;STAG1;SUV39H1;TACC3;TK1;TOP2A;UBE2T;USP1;XPO1
123	geneSet	hocomoco__E2F4_HUMAN.H11MO.0.A	5.62	0.11	E2F4 (directAnnotation).	E2F1; E2F6; E2F7; TFDP1 (inferredBy_MotifSimilarity). ZNF583 (inferredBy_MotifSimilarity_n_Orthology).	49	4040	ANP32E;ATAD2;BARD1;BRCA1;BRMS1L;CBX5;CDK1;CDKN1A;CENPM;CKS1B;CNOT9;CTCF;CTPS1;DEK;DUT;E2F8;EZH2;GINS3;GINS4;HELLS;HMGA1;HMGB2;ILF3;KIF18B;LIG1;LMNB1;MCM3;MCM4;MMS22L;MYBL2;NASP;NUP107;NUP153;PCNA;PRIM2;PSIP1;PSMC3IP;RAD21;RFC1;RFC3;SSRP1;STAG1;SYNCRIP;TCF19;TIMELESS;TMPO;TUBB;UBR7;XPO1
124	geneSet	transfac_pro__M01622	5.59	0.109			45	3791	ANP32E;ATAD2;BARD1;BRCA1;BRMS1L;CDKN1A;CDKN3;CHEK1;CKS1B;CTPS1;DEK;DIAPH3;DNMT1;DUT;E2F8;EZH2;GINS3;HMGB2;HMGB3;ILF3;ING3;LIG1;LMNB1;MCM4;MYBL2;NUP107;NUP153;PCNA;PLK4;PRIM2;PSIP1;PSMC3IP;RAD21;RFC1;SMC1A;SMC4;SMC6;SPC25;SSRP1;SYNCRIP;TIMELESS;TMPO;TUBB;XPO1;ZW10
125	geneSet	swissregulon__sacCer__UGA3	5.59	0.109			45	3791	ANP32E;ATAD2;BARD1;BRCA1;BRMS1L;CDKN1A;CDKN3;CHEK1;CKS1B;CTPS1;DEK;DIAPH3;DNMT1;DUT;E2F8;EZH2;GINS3;HMGB2;HMGB3;ILF3;ING3;LIG1;LMNB1;MCM4;MYBL2;NUP107;NUP153;PCNA;PLK4;PRIM2;PSIP1;PSMC3IP;RAD21;RFC1;SMC1A;SMC4;SMC6;SPC25;SSRP1;SYNCRIP;TIMELESS;TMPO;TUBB;XPO1;ZW10
126	geneSet	cisbp__M5355	5.58	0.109	E2F2 (directAnnotation).	E2F1; E2F3; E2F4 (inferredBy_MotifSimilarity).	14	185	ATAD2;CDC25A;CHEK1;DNMT1;E2F8;GINS1;MCM2;MCM5;MCM6;NASP;PCNA;RRM2;SMC4;TIPIN
127	geneSet	jaspar__MA0410.1	5.58	0.109			45	3591	ANP32E;ATAD2;BARD1;BRCA1;BRMS1L;CDKN1A;CDKN3;CHEK1;CKS1B;CTPS1;DEK;DIAPH3;DNMT1;DUT;E2F8;EZH2;GINS3;HMGB2;HMGB3;ILF3;ING3;LIG1;LMNB1;MCM4;MYBL2;NUP107;NUP153;PCNA;PLK4;PRIM2;PSIP1;PSMC3IP;RAD21;RFC1;SMC1A;SMC4;SMC6;SPC25;SSRP1;SYNCRIP;TIMELESS;TMPO;TUBB;XPO1;ZW10
128	geneSet	yetfasco__YDL170W_486	5.58	0.109			45	3791	ANP32E;ATAD2;BARD1;BRCA1;BRMS1L;CDKN1A;CDKN3;CHEK1;CKS1B;CTPS1;DEK;DIAPH3;DNMT1;DUT;E2F8;EZH2;GINS3;HMGB2;HMGB3;ILF3;ING3;LIG1;LMNB1;MCM4;MYBL2;NUP107;NUP153;PCNA;PLK4;PRIM2;PSIP1;PSMC3IP;RAD21;RFC1;SMC1A;SMC4;SMC6;SPC25;SSRP1;SYNCRIP;TIMELESS;TMPO;TUBB;XPO1;ZW10
129	geneSet	cisbp__M2215	5.57	0.109			45	3591	ANP32E;ATAD2;BARD1;BRCA1;BRMS1L;CDKN1A;CDKN3;CHEK1;CKS1B;CTPS1;DEK;DIAPH3;DNMT1;DUT;E2F8;EZH2;GINS3;HMGB2;HMGB3;ILF3;ING3;LIG1;LMNB1;MCM4;MYBL2;NUP107;NUP153;PCNA;PLK4;PRIM2;PSIP1;PSMC3IP;RAD21;RFC1;SMC1A;SMC4;SMC6;SPC25;SSRP1;SYNCRIP;TIMELESS;TMPO;TUBB;XPO1;ZW10
130	geneSet	hocomoco__PBX3_MOUSE.H11MO.0.A	5.55	0.109	PBX3 (inferredBy_Orthology).	E2F4; FOS; FOXI1; IRF3; NFYA; NFYB; NFYC; RFX5; SP1; YBX1 (inferredBy_MotifSimilarity). PBX1; POLE3 (inferredBy_MotifSimilarity_n_Orthology).	42	4253	ASF1B;ATAD2;BRCA1;BUB1B;CBX5;CCNB2;CDC25A;CDCA3;CDK1;CDKN1A;CDKN3;CENPM;CHEK2;CIT;CKS1B;CSE1L;CTPS1;DLGAP5;E2F8;EZH2;GINS4;HMGB2;HMGB3;HMMR;KIF18B;MCM4;MLH1;NCAPD2;ORC6;PAN2;PCNA;PSMC3IP;RACGAP1;RAD21;SPC25;STAG1;SUV39H1;TACC3;TOP2A;UBE2T;USP1;XPO1
131	geneSet	cisbp__M1726	5.52	0.108			42	3791	ANP32E;BARD1;BRCA1;CBX5;CDC25A;CDCA3;CDK1;CDKN1A;CTCF;DEK;DNMT1;E2F8;EZH2;GINS3;HELLS;HMGA1;HMGB2;HMGB3;ING3;LIG1;LMNB1;MCM2;MCM4;MCM5;MCM6;PAN2;PCNA;POLE;RFC1;RRM2;SMC4;SMC6;SSRP1;SYNCRIP;TIPIN;TMPO;TP53;TUBB;UBE2T;USP1;XPO1;ZW10
132	geneSet	taipale__E2F4_DBD_TTTGGCGCCAAA	5.47	0.107	E2F4 (directAnnotation).	E2F1; E2F2; E2F3 (inferredBy_MotifSimilarity).	14	210	CDC25A;DNMT1;E2F8;GINS1;ING3;MCM2;MCM5;MCM6;MLH1;NASP;PCNA;RRM2;SMC4;TIPIN
133	geneSet	transfac_public__M00288	5.45	0.107	NFYA; NFYB; POLE3 (inferredBy_Orthology).	E2F4; FOXI1; IRF3; NFYC; PBX3; RFX5 (inferredBy_MotifSimilarity).	30	2415	ATAD2;BRCA1;BRMS1L;BUB1B;CBX5;CCNB2;CDC25A;CDCA3;CDK1;CDKN3;CENPM;CHEK2;CIT;CKS1B;CSE1L;DLGAP5;E2F8;EZH2;HMGB2;HMMR;KIF18B;NCAPD2;PAN2;PCNA;RACGAP1;SPC25;TOP2A;UBE2T;USP1;XPO1
134	geneSet	cisbp__M0672	5.4	0.106		E2F1; E2F2; E2F3; E2F4 (inferredBy_MotifSimilarity).	39	4498	ANP32E;BRCA1;CBX5;CDC25A;CDK1;CDKN1A;CSE1L;CTCF;CTPS1;DNMT1;EZH2;GINS1;HMGA1;HMGB2;ILF3;ING3;KIF18B;KIF22;LIG1;LMNB1;MCM2;MCM5;MCM6;MELK;MLH1;NASP;PCNA;RACGAP1;RAD21;RRM2;SMC4;SPC25;STAG1;SYNCRIP;TIPIN;TP53;UBE2T;USP1;ZW10
135	geneSet	hocomoco__E2F3_MOUSE.H11MO.0.A	5.4	0.106	E2F3 (inferredBy_Orthology).	E2F1; E2F4; E2F6 (inferredBy_MotifSimilarity).	44	4433	ANP32E;ATAD2;BARD1;BRCA1;BRMS1L;CDKN1A;CDKN3;CENPM;CTCF;CTPS1;DEK;DNMT1;DUT;E2F8;EZH2;GINS3;GINS4;HMGA1;HMGB2;HMGB3;ILF3;KIF18B;LIG1;LMNB1;MCM3;MCM4;MELK;MYBL2;NASP;NUP153;PCNA;PSIP1;PSMC3IP;RAD21;RFC1;RFC3;SSRP1;STAG1;SYNCRIP;TMPO;TUBB;USP1;XPO1;ZW10
136	geneSet	cisbp__M5361	5.39	0.106	E2F4 (directAnnotation).	E2F1; E2F2; E2F3 (inferredBy_MotifSimilarity).	13	239	CDC25A;DNMT1;E2F8;GINS1;MCM2;MCM5;MCM6;MLH1;NASP;PCNA;RRM2;SMC4;TIPIN
137	geneSet	dbcorrdb__SIN3A__ENCSR000BPB_1__m1	5.39	0.106	SIN3A (directAnnotation).		43	4899	ATAD2;BIRC5;BRCA1;BRCA2;CCNB2;CDC25A;CDKN1A;CDKN3;CSE1L;CTCF;CTPS1;DUT;E2F8;EZH2;HELLS;HMGA1;HMGB2;HMGB3;ILF3;ING3;KIF18B;LIG1;LMNB1;MCM5;MCM6;MELK;MKI67;MMS22L;MYBL2;NUP205;PRIM2;RFC1;RFC3;SMC1A;SMC4;SPC25;SRSF2;STAG1;SYNCRIP;TIPIN;TK1;TMPO;TP53
138	geneSet	dbcorrdb__SREBF1__ENCSR000EEO_1__m2	5.36	0.105	SREBF1 (directAnnotation).	E2F4; FOS; IRF3; NFYA; NFYB; NFYC; PBX3; RFX5; SP1 (inferredBy_MotifSimilarity). POLE3 (inferredBy_MotifSimilarity_n_Orthology).	47	3815	ASF1B;ATAD2;AURKB;BRCA1;BRMS1L;CBX5;CCNB2;CDC25A;CDCA3;CDK1;CDKN3;CENPM;CHEK2;CIT;CSE1L;CTPS1;DLGAP5;E2F8;ESPL1;EZH2;HMGA1;HMGB2;HMGB3;HMMR;KIF18B;KIF4A;LMNB1;MCM3;MCM5;MLH1;NCAPD2;ORC6;PAN2;PCNA;PSMC3IP;RACGAP1;RPA1;SPC25;SSRP1;STAG1;SUV39H1;TACC3;TK1;TMPO;UBE2T;USP1;XPO1
139	geneSet	dbcorrdb__RFX5__ENCSR000ECX_1__m2	5.35	0.105	RFX5 (directAnnotation).	CEBPZ; E2F4; FOS; FOXI1; IRF3; NFYA; NFYB; NFYC; PBX3; SP1 (inferredBy_MotifSimilarity). PBX1; POLE3; POLE4 (inferredBy_MotifSimilarity_n_Orthology).	45	3591	ASF1B;ATAD2;AURKB;BRCA1;BRMS1L;BUB1B;CBX5;CCNB2;CDC25A;CDCA3;CDCA8;CDK1;CDKN1A;CDKN3;CENPM;CHEK2;CIT;CKS1B;CSE1L;CTPS1;DLGAP5;E2F8;EZH2;GINS4;HMGB2;HMGB3;HMMR;KIF18B;MCM5;MLH1;NUDT21;ORC6;PAN2;PCNA;RACGAP1;SPC25;SRSF2;STAG1;TACC3;TCF19;TOP2A;TUBB;UBE2T;USP1;XPO1
140	geneSet	transfac_pro__M09191	5.34	0.105		E2F4; E2F7; E2F8 (inferredBy_MotifSimilarity).	20	1454	BRMS1L;CDKN1A;CHEK1;DNMT1;E2F8;EZH2;GINS3;HMGB2;MCM2;MCM4;MCM5;MCM6;MYBL2;NASP;NUP153;PCNA;RAD51AP1;STAG1;TMPO;XPO1
141	geneSet	transfac_public__M00024	5.32	0.105	E2F1 (directAnnotation).		35	4463	ASF1B;BRCA1;BRMS1L;CBX5;CSE1L;CTPS1;DNMT1;E2F8;EZH2;HELLS;HMGA1;HMGB2;HMGB3;ING3;LIG1;MCM2;MCM4;MCM5;MCM6;MELK;MKI67;MYBL2;NASP;NUP153;PCNA;PRIM2;RFC3;SMC4;SPC25;STAG1;SYNCRIP;TCF19;TMPO;TUBB;XPO1
142	geneSet	taipale__E2F1_DBD_AATGGCGCCAAA	5.3	0.105	E2F1 (directAnnotation).	E2F2; E2F3; E2F4 (inferredBy_MotifSimilarity).	40	4554	ANP32E;ATAD2;CBX5;CDC25A;CDKN1A;CHEK2;CTCF;DNMT1;E2F8;EZH2;GINS1;GINS3;HMGA1;HMGB2;ILF3;ING3;KIF18B;KIF22;LIG1;LMNB1;MCM2;MCM5;MCM6;MELK;MLH1;MMS22L;NASP;PAN2;PCNA;RACGAP1;RFC1;RRM2;SMC4;SPC25;STAG1;TIPIN;TP53;USP1;XPO1;ZW10
143	geneSet	cisbp__M4538	5.3	0.104	E2F6 (directAnnotation).	E2F1; E2F3; E2F4; E2F7; TFDP1 (inferredBy_MotifSimilarity).	40	4463	ATAD2;BARD1;BRMS1L;CDKN1A;CENPM;CHEK1;CNOT9;CTCF;CTPS1;DEK;DUT;E2F8;EZH2;GINS3;GINS4;HMGA1;HMGB2;HMGB3;ILF3;KIF18B;LIG1;LMNB1;MCM3;MYBL2;NASP;NUP153;PAN2;PCNA;PSIP1;PSMC3IP;RRM2;SSRP1;STAG1;SYNCRIP;TIMELESS;TMPO;TUBB;USP1;XPO1;ZW10
144	geneSet	cisbp__M0675	5.29	0.104			44	4433	ANP32E;ATAD2;BRCA1;BRMS1L;CBX5;CDC25A;CDCA3;CDK1;CDKN1A;CHEK1;CSE1L;CTPS1;DEK;DNMT1;DSCC1;E2F8;EZH2;HELLS;HMGA1;HMGB2;ING3;LIG1;LMNB1;MCM3;MCM4;MCM6;MYBL2;NASP;NUDT21;NUP153;PCNA;RAD21;RFC1;RFC3;RRM2;SMC4;STAG1;SYNCRIP;TIMELESS;TIPIN;TUBB;USP1;XPO1;ZW10
145	geneSet	cisbp__M0676	5.27	0.104			43	3591	ANP32E;ATAD2;BARD1;BRCA1;BRMS1L;CBX5;CDC25A;CDK1;CDKN1A;CENPM;CHEK1;CTPS1;DEK;DSCC1;E2F8;EZH2;GINS4;HELLS;HMGA1;HMGB2;ILF3;ING3;LIG1;LMNB1;MCM4;MCM6;MMS22L;MYBL2;NUP153;PCNA;PLK4;PRIM2;RAD21;RFC1;RRM2;SMC4;STAG1;SYNCRIP;TMPO;TUBB;USP1;XPO1;ZW10
146	geneSet	cisbp__M5350	5.23	0.103	E2F1 (directAnnotation).	E2F2; E2F3; E2F4 (inferredBy_MotifSimilarity).	35	4253	ANP32E;ATAD2;BRCA1;CBX5;CDC25A;CDKN1A;CHEK2;DNMT1;E2F8;EZH2;GINS1;GINS3;HMGB2;ILF3;ING3;KIF22;LMNB1;MCM2;MCM5;MCM6;MELK;MLH1;MMS22L;NASP;PAN2;PCNA;RFC1;RRM2;SMC4;SPC25;STAG1;TIPIN;TP53;XPO1;ZW10
147	geneSet	cisbp__M0678	5.21	0.103			44	4433	ANP32E;ATAD2;BRCA1;CBX5;CDC25A;CDK1;CDKN1A;CSE1L;CTCF;CTPS1;DEK;DLGAP5;DNMT1;E2F8;EZH2;GINS1;HMGA1;HMGB2;ILF3;ING3;KIF22;LIG1;LMNB1;MCM2;MCM5;MCM6;NASP;NUP153;PCNA;POLE;PSMC3IP;RAD51AP1;RFC1;RRM2;SHMT1;SMC4;SPC25;STAG1;TIPIN;TP53;TUBB;USP1;XPO1;ZW10
148	geneSet	elemento__AAAATGGCG	5.17	0.102		YY1; YY2; ZNF597 (inferredBy_MotifSimilarity).	14	362	ANP32E;CBX5;CSE1L;CTCF;DEK;HMGB2;HMGB3;ILF3;MCM5;RAD21;SMC4;SRSF2;STAG1;SYNCRIP
149	geneSet	transfac_pro__M00775	5.12	0.102	NFYA; NFYB; NFYC (directAnnotation).	E2F4; FOS; IRF3; PBX3; RFX5; SP1 (inferredBy_MotifSimilarity). POLE3 (inferredBy_MotifSimilarity_n_Orthology).	44	4253	ANP32E;ASF1B;AURKB;BRCA1;BRMS1L;BUB1B;CBX5;CCNB2;CDC25A;CDCA3;CDK1;CDKN3;CENPM;CHEK2;CIT;CKS1B;CSE1L;CTPS1;DIAPH3;E2F8;GINS4;HMGB2;HMGB3;KIF18B;MCM3;MCM6;MLH1;ORC6;PAN2;PCNA;PSMC3IP;RACGAP1;RAD21;RPA1;SPC25;STAG1;SUV39H1;TACC3;TK1;TOP2A;TUBB;UBE2T;USP1;XPO1
150	geneSet	transfac_pro__M02847	5.08	0.101	E2F3 (inferredBy_Orthology).	E2F2 (inferredBy_MotifSimilarity_n_Orthology).	30	3791	ATAD2;BRCA1;CBX5;CDC25A;CDK1;CDKN1A;CHEK2;DNMT1;E2F8;EZH2;GINS1;HMGA1;ILF3;ING3;KIF4A;LMNB1;MCM5;MCM6;MKI67;MMS22L;MYBL2;NASP;PAN2;PCNA;RRM2;SMC4;SYNCRIP;TIPIN;TP53;XPO1
151	geneSet	cisbp__M0679	5.07	0.101		E2F3 (inferredBy_MotifSimilarity_n_Orthology).	43	4433	ANP32E;ATAD2;BRCA1;BRMS1L;CBX5;CDC25A;CDK1;CDKN1A;CENPM;CHEK1;CSE1L;CTCF;CTPS1;DEK;DNMT1;E2F8;EZH2;HELLS;HMGA1;HMGB2;ILF3;ING3;LIG1;LMNB1;MCM6;MMS22L;MYBL2;NUP153;PCNA;POLA2;RAD21;RFC1;SMC4;STAG1;SYNCRIP;TCF19;TIMELESS;TMPO;TP53;TUBB;USP1;XPO1;ZW10
152	geneSet	hocomoco__FOXI1_HUMAN.H11MO.0.B	5.01	0.0998	FOXI1 (directAnnotation).	E2F4; FOS; IRF3; NFYA; NFYB; NFYC; PBX3; RFX5; SP1 (inferredBy_MotifSimilarity). PBX1; POLE3 (inferredBy_MotifSimilarity_n_Orthology).	37	3791	ATAD2;BRCA1;BUB1B;CBX5;CCNB2;CDC25A;CDCA8;CDK1;CDKN1A;CDKN3;CENPM;CHEK2;CIT;CSE1L;E2F8;EZH2;GINS4;HMGB2;HMMR;KIF18B;MCM3;MCM4;NCAPD2;PAN2;PCNA;PLK1;PSMC3IP;RACGAP1;SPC25;SRSF2;STAG1;TACC3;TK1;TOP2A;UBE2T;USP1;XPO1
153	geneSet	cisbp__M6240	5.01	0.0997	FOXI1 (directAnnotation).	E2F4; FOS; IRF3; NFYA; NFYB; NFYC; PBX3; RFX5; SP1 (inferredBy_MotifSimilarity). PBX1; POLE3 (inferredBy_MotifSimilarity_n_Orthology).	37	4037	ATAD2;BRCA1;BUB1B;CBX5;CCNB2;CDC25A;CDCA8;CDK1;CDKN1A;CDKN3;CENPM;CHEK2;CIT;CSE1L;E2F8;EZH2;GINS4;HMGB2;HMMR;KIF18B;MCM3;MCM4;NCAPD2;PAN2;PCNA;PLK1;PSMC3IP;RACGAP1;SPC25;SRSF2;STAG1;TACC3;TK1;TOP2A;UBE2T;USP1;XPO1
154	geneSet	scertf__pachkov.HAP5	4.98	0.0993	NFYC; POLE4 (inferredBy_Orthology).	FOS; IRF3; NFYB; PBX3; RFX5 (inferredBy_MotifSimilarity).	28	2415	ATAD2;BRCA1;CBX5;CCNB2;CDC25A;CDCA3;CDK1;CDKN3;CENPM;CIT;CKS1B;CSE1L;CTPS1;DEK;E2F8;EZH2;HMGB2;KIF18B;MCM2;MCM4;MCM5;NCAPD2;PCNA;SPC25;TACC3;TOP2A;UBE2T;USP1
155	geneSet	taipale__E2F3_DBD_NNAAATGGCGCCAAAANN_repr	4.96	0.099	E2F3 (directAnnotation).	E2F1; E2F2; E2F4 (inferredBy_MotifSimilarity). E2F6 (inferredBy_MotifSimilarity_n_Orthology).	36	4899	ANP32E;ASF1B;ATAD2;CDC25A;CDKN1A;DEK;DLGAP5;DNMT1;DONSON;DSCC1;DUT;E2F8;GINS1;GINS3;HMGA1;HMGB2;KIF18B;MCM2;MCM5;MCM6;MMS22L;NASP;NBN;NCAPD2;ORC6;PCNA;POLA2;POLD3;POLE;RPA3;SMC4;SUV39H1;TIPIN;USP1;XPO1;ZW10
156	geneSet	dbcorrdb__NFYB__ENCSR000EGQ_1__m1	4.94	0.0986	NFYB (directAnnotation).	FOS; FOXI1; IRF3; NFYA; NFYC; PBX3; RFX5; SP1; YBX1 (inferredBy_MotifSimilarity). PBX1 (inferredBy_MotifSimilarity_n_Orthology).	48	4541	ASF1B;ATAD2;AURKB;BRCA1;BUB1B;CBX5;CCNB2;CDC20;CDC25A;CDCA3;CDCA8;CDK1;CDKN1A;CDKN3;CENPM;CHEK2;CIT;CKS1B;CSE1L;CTPS1;DEK;DLGAP5;E2F8;ESPL1;EZH2;HMGB2;HMGB3;HMMR;KIF18B;MCM3;MCM5;MKI67;MLH1;NCAPD2;ORC6;PAN2;PCNA;PSMC3IP;RACGAP1;SPC25;SRSF2;STAG1;TACC3;TK1;TOP2A;UBE2T;USP1;XPO1
157	geneSet	cisbp__M1172	4.93	0.0984			27	1969	ASF1B;ATAD2;BRCA1;CBX5;CDC25A;CDK1;CDKN3;CIT;CSE1L;CTPS1;DLGAP5;E2F8;EZH2;GINS4;HMGB2;HMMR;MCM3;MCM4;MLH1;NCAPD2;ORC6;PAN2;RACGAP1;SPC25;TOP2A;USP1;XPO1
158	geneSet	jaspar__MA0316.1	4.91	0.0982	NFYC; POLE4 (inferredBy_Orthology).	FOS; IRF3; NFYB; PBX3; RFX5 (inferredBy_MotifSimilarity).	29	2502	ATAD2;BRCA1;CBX5;CCNB2;CDC25A;CDCA3;CDK1;CDKN1A;CDKN3;CENPM;CIT;CKS1B;CSE1L;CTPS1;DEK;E2F8;HMGB2;KIF18B;MCM2;MCM4;MCM5;NCAPD2;PCNA;SPC25;TACC3;TK1;TOP2A;UBE2T;USP1
159	geneSet	cisbp__M2121	4.87	0.0975	NFYC; POLE4 (inferredBy_Orthology).	FOS; IRF3; NFYB; PBX3; RFX5 (inferredBy_MotifSimilarity).	30	2826	ATAD2;BRCA1;CBX5;CCNB2;CDC25A;CDCA3;CDK1;CDKN1A;CDKN3;CENPM;CIT;CKS1B;CSE1L;CTPS1;DEK;E2F8;EZH2;HMGB2;KIF18B;MCM2;MCM4;MCM5;NCAPD2;PCNA;SPC25;TACC3;TK1;TOP2A;UBE2T;USP1
160	geneSet	stark__TTTNGGCGS	4.85	0.097			20	1365	BARD1;BRMS1L;CBX5;CDK1;CDKN1A;CHEK1;CTCF;DNMT1;HMGB2;MYBL2;NASP;NUP153;RAD21;RAD51AP1;RFC1;RRM2;SMC4;STAG1;TMPO;XPO1
161	geneSet	cisbp__M0668	4.8	0.0964	E2F2 (directAnnotation).	E2F1; E2F3; E2F4 (inferredBy_MotifSimilarity). E2F6 (inferredBy_MotifSimilarity_n_Orthology).	42	4668	ANP32E;BRCA1;CBX5;CDC25A;CDK1;CDKN1A;CSE1L;CTCF;CTPS1;DNMT1;E2F8;EZH2;GINS1;HMGA1;HMGB2;ILF3;ING3;KIF18B;LIG1;LMNB1;MCM2;MCM5;MCM6;MELK;MLH1;NASP;NUP153;PCNA;RACGAP1;RAD21;RFC1;RRM2;SMC4;SPC25;STAG1;SYNCRIP;TIPIN;TMPO;TP53;USP1;XPO1;ZW10
162	geneSet	jaspar__MA0060.2	4.79	0.0961	NFYA (directAnnotation).	E2F4; FOS; IRF3; NFYB; NFYC; YBX1 (inferredBy_MotifSimilarity). POLE3 (inferredBy_MotifSimilarity_n_Orthology).	33	3033	ATAD2;BRCA1;BUB1B;CBX5;CCNB2;CDC25A;CDCA3;CDK1;CDKN3;CENPM;CHEK2;CIT;CKS1B;CSE1L;DEK;DLGAP5;E2F8;ESPL1;HMGB2;HMGB3;KIF18B;NCAPD2;ORC6;PAN2;PCNA;SPC25;SRSF2;TACC3;TK1;TOP2A;UBE2T;USP1;XPO1
163	geneSet	hocomoco__TYY2_HUMAN.H11MO.0.D	4.78	0.096	YY2 (directAnnotation).	POLR2A; YY1; ZNF597 (inferredBy_MotifSimilarity).	19	1365	ANP32E;BRCA1;CBX5;CTCF;DEK;HMGA1;HMGB2;HMGB3;ILF3;LMNB1;MCM5;NASP;NUDT21;RAD21;SMC4;SRSF2;STAG1;SYNCRIP;XPO1
164	geneSet	cisbp__M6373	4.78	0.096	NFYC (directAnnotation).	E2F4; FOS; IRF3; NFYA; NFYB; PBX3; RFX5; SP1 (inferredBy_MotifSimilarity). PBX1 (inferredBy_MotifSimilarity_n_Orthology).	35	2893	ASF1B;ATAD2;AURKB;BRCA1;BUB1B;CBX5;CCNB2;CDCA3;CDK1;CDKN1A;CDKN3;CENPM;CHEK2;CIT;CSE1L;CTPS1;E2F8;ESPL1;EZH2;HMGB2;HMGB3;HMMR;KIF18B;MLH1;NCAPD2;ORC6;PAN2;PCNA;RACGAP1;SPC25;TACC3;TK1;TOP2A;USP1;XPO1
165	geneSet	transfac_pro__M01839	4.76	0.0956			38	4015	ANP32E;ATAD2;BRCA1;BRMS1L;CBX5;CDK1;CDKN1A;CDKN3;CENPM;CSE1L;CTCF;CTPS1;DIAPH3;E2F8;EZH2;HMGA1;HMGB2;ILF3;KIF18B;LIG1;LMNB1;MCM3;MCM4;MYBL2;NUP153;PCNA;PSIP1;SMC4;SPC25;SSRP1;STAG1;SYNCRIP;TMPO;TP53;TUBB;UBE2T;XPO1;ZW10
166	geneSet	swissregulon__hs__NFY_A_B_C_.p2	4.75	0.0955	NFYA; NFYB; NFYC (directAnnotation).	CEBPZ; CHD2; E2F4; FOS; FOXI1; IRF3; PBX3; RFX5; SP1; SP2; SREBF1 (inferredBy_MotifSimilarity). PBX1; POLE3 (inferredBy_MotifSimilarity_n_Orthology).	47	4669	ASF1B;ATAD2;AURKB;BRCA1;BRMS1L;BUB1B;CBX5;CCNB2;CDC20;CDC25A;CDCA3;CDK1;CDKN1A;CDKN3;CENPM;CHEK2;CIT;CKS1B;CSE1L;DEK;E2F8;ESPL1;EZH2;HMGB2;HMGB3;HMMR;KIF18B;KIF4A;MCM4;MCM5;NCAPD2;ORC6;PAN2;PCNA;PLK1;RACGAP1;RAD21;SPC25;SRSF2;STAG1;TACC3;TK1;TOP2A;TUBB;UBE2T;USP1;XPO1
167	geneSet	swissregulon__hs__TFDP1.p2	4.74	0.0953	TFDP1 (directAnnotation).		36	2923	ANP32E;ATAD2;CBX5;CDKN1A;CIT;CSE1L;CTCF;CTPS1;DIAPH3;E2F8;EZH2;GINS3;HMGA1;HMGB2;KIF18B;KIF2C;LIG1;LMNB1;MCM4;MELK;MYBL2;NUDT21;PCNA;POLD1;PSIP1;SMC4;SRSF2;STAG1;SYNCRIP;TCF19;TIMELESS;TMPO;TUBB;UBE2T;USP1;XPO1
168	geneSet	cisbp__M1890	4.73	0.0952	NFYA (directAnnotation).	E2F4; FOS; IRF3; NFYB; NFYC; YBX1 (inferredBy_MotifSimilarity). POLE3 (inferredBy_MotifSimilarity_n_Orthology).	33	3791	ATAD2;BRCA1;BUB1B;CBX5;CCNB2;CDC25A;CDCA3;CDK1;CDKN3;CENPM;CHEK2;CIT;CKS1B;CSE1L;DEK;DLGAP5;E2F8;ESPL1;HMGB2;HMGB3;KIF18B;NCAPD2;ORC6;PAN2;PCNA;SPC25;SRSF2;TACC3;TK1;TOP2A;UBE2T;USP1;XPO1
169	geneSet	transfac_pro__M02742	4.72	0.095	E2F2 (inferredBy_Orthology).	E2F3 (inferredBy_MotifSimilarity_n_Orthology).	39	4253	ANP32E;ATAD2;BRCA1;BRMS1L;CBX5;CDC25A;CDKN1A;CENPM;CHEK1;CSE1L;CTCF;CTPS1;DCLRE1B;DSCC1;E2F8;EZH2;HELLS;HMGA1;HMGB2;HMGB3;KIF18B;LIG1;LMNB1;NUP153;NUP205;PAN2;PCNA;POLE;RAD21;SMC4;SMC6;STAG1;SYNCRIP;TIMELESS;TMPO;TUBB;UBE2T;XPO1;ZW10
170	geneSet	cisbp__M0674	4.71	0.0948		E2F1; E2F3; E2F4; TFDP1 (inferredBy_MotifSimilarity).	42	4990	ANP32E;ATAD2;BRCA1;CBX5;CDC25A;CDK1;CDKN1A;CENPM;CHEK1;CSE1L;CTCF;CTPS1;DEK;DSCC1;E2F8;EZH2;HELLS;HMGA1;HMGB2;ILF3;ING3;LIG1;LMNB1;MCM4;MCM6;MMS22L;MYBL2;NUDT21;NUP153;PCNA;POLA2;RAD21;SMC4;SSRP1;STAG1;SYNCRIP;TIMELESS;TP53;TUBB;USP1;XPO1;ZW10
171	geneSet	transfac_pro__M09556	4.7	0.0947			16	1012	ANP32E;CDK1;CENPE;CTCF;DEK;E2F8;EZH2;HMGA1;HMGB2;HMGB3;LMNB1;MKI67;PLK1;SMC4;TMPO;USP1
172	geneSet	cisbp__M0596	4.69	0.0945			24	1781	ANP32E;BRCA1;CBX5;CCNB2;CDCA3;CDK1;CENPE;CKS1B;CTCF;DLGAP5;E2F8;EZH2;HMGA1;HMGB2;HMGB3;KIF4A;LMNB1;MKI67;PLK1;RAN;SMC4;TACC3;TMPO;USP1
173	geneSet	cisbp__M2120	4.65	0.0939		FOS; IRF3; NFYB; PBX3 (inferredBy_MotifSimilarity). HOXA6; HOXA7; HOXB6; HOXB7; HOXC6; NFYC; POLE4 (inferredBy_MotifSimilarity_n_Orthology).	28	2415	ATAD2;BRCA1;BUB1B;CBX5;CCNB2;CDC25A;CDCA3;CDK1;CDKN3;CENPM;CHEK2;CIT;CKS1B;CSE1L;CTPS1;E2F8;EZH2;HMGB2;HMMR;KIF18B;MLH1;PAN2;PCNA;SPC25;SRSF2;TOP2A;UBE2T;USP1
174	geneSet	homer__GGCGGGAARN_E2F6	4.64	0.0936	E2F6 (directAnnotation).		44	4962	ATAD2;BARD1;BRCA1;BRCA2;BRMS1L;CDC25A;CDK1;CDKN1A;CENPM;CNOT9;CSE1L;CTCF;CTPS1;DEK;DUT;E2F8;EZH2;GINS3;GINS4;HMGA1;HMGB2;HMGB3;ILF3;LIG1;LMNB1;MCM3;MCM4;NASP;NUP153;PAN2;PCNA;POLD3;PSIP1;PSMC3IP;RAD21;RAD51C;SSRP1;STAG1;SYNCRIP;TMPO;TP53;TUBB;XPO1;ZW10
175	geneSet	homer__CGGTTTCAAA_CHR	4.63	0.0935			18	1150	BUB1B;CDCA3;CDK1;CENPE;CTCF;DEK;E2F8;EZH2;HMGA1;HMGB2;KIF4A;LMNB1;MAD2L1;MKI67;PLK1;SPC25;TACC3;USP1
176	geneSet	scertf__spivak.HAP3	4.61	0.0931	NFYB; POLE3 (inferredBy_Orthology).	CEBPZ; FOS; FOXI1; IRF3; NFYA; NFYC; PBX3; RFX5; SP1; SREBF1 (inferredBy_MotifSimilarity). PBX1 (inferredBy_MotifSimilarity_n_Orthology).	43	4433	ANP32E;ASF1B;ATAD2;AURKB;BRCA1;BRMS1L;BUB1B;CBX5;CCNB2;CDC25A;CDCA3;CDK1;CDKN1A;CDKN3;CENPM;CHEK2;CIT;CKS1B;CSE1L;CTPS1;E2F8;EZH2;GINS4;HMGB2;HMMR;KIF18B;MCM3;MCM4;MCM5;PAN2;PCNA;PSMC3IP;PTTG1;RACGAP1;RAD21;SPC25;SRSF2;STAG1;TACC3;TOP2A;UBE2T;USP1;XPO1
177	geneSet	hocomoco__E2F1_MOUSE.H11MO.0.A	4.6	0.0929	E2F1 (inferredBy_Orthology).	E2F4; E2F6; TFDP1 (inferredBy_MotifSimilarity).	39	3791	ANP32E;ATAD2;BARD1;BRCA1;CBX5;CDK1;CDKN1A;CHEK1;CKS1B;CTCF;CTPS1;DEK;DUT;E2F8;EZH2;GINS3;GINS4;HMGA1;HMGB2;HMGB3;LIG1;LMNB1;MCM3;MMS22L;NASP;NUP107;NUP153;PCNA;PRIM2;PSIP1;PSMC3IP;RAD21;RFC3;SSRP1;STAG1;SYNCRIP;TIMELESS;TUBB;XPO1
178	geneSet	cisbp__M1780	4.56	0.0924			43	4901	BRCA1;BRMS1L;CBX5;CDC25A;CDK1;CDKN1A;CNOT9;CTCF;CTPS1;DCLRE1B;DEK;E2F8;EZH2;HELLS;HMGA1;HMGB2;HMGB3;ILF3;ING3;LMNB1;MCM3;MCM4;MCM6;NUDT21;NUP107;NUP153;PAN2;PCNA;PLK4;PSIP1;RAD21;RAD51AP1;SMC4;STAG1;SYNCRIP;TIMELESS;TIPIN;TMPO;TP53;UBE2T;USP1;XPO1;ZW10
179	geneSet	cisbp__M0590	4.53	0.0919			21	1969	ANP32E;BRCA1;CBX5;CDCA3;CDK1;CDKN1A;CKS1B;CSE1L;CTCF;DEK;DLGAP5;E2F8;EZH2;HMGA1;HMGB2;HMGB3;LMNB1;MKI67;PLK1;TACC3;USP1
180	geneSet	dbcorrdb__CHD2__ENCSR000EBT_1__m1	4.49	0.0912	CHD2 (directAnnotation).	BRCA1; ETS1; MXI1; NR3C1; RCOR1; ZBTB33 (inferredBy_MotifSimilarity).	44	4501	ANP32E;BARD1;BRCA1;BRCA2;CDC25A;CDCA3;CDKN1A;CDKN3;CSE1L;CTPS1;E2F8;EZH2;GINS3;GINS4;HELLS;HMGA1;HMGB2;HMGB3;ILF3;ING3;LIG1;MCM3;MCM4;MCM5;MMS22L;MYBL2;ORC6;PCNA;PLK4;POLE;PTTG1;RAD51C;RFC3;SMC1A;SMC4;SPC25;SSRP1;SUV39H1;SYNCRIP;TIPIN;TMPO;TP53;XPO1;ZW10
181	geneSet	cisbp__M0670	4.49	0.0912	E2F2 (inferredBy_Orthology).	E2F3 (inferredBy_MotifSimilarity_n_Orthology).	45	4253	ANP32E;BIRC5;BRCA1;BRMS1L;CBX5;CDC25A;CDK1;CDKN1A;CENPM;CHEK1;CSE1L;CTCF;CTPS1;DNMT1;E2F8;EZH2;HELLS;HMGA1;HMGB2;ILF3;ING3;LIG1;LMNB1;MCM5;MCM6;MMS22L;MYBL2;NASP;NBN;NUP153;PCNA;RAD21;RAD51AP1;RRM2;SMC4;STAG1;SYNCRIP;TIMELESS;TIPIN;TMPO;TP53;TUBB;USP1;XPO1;ZW10
182	geneSet	elemento__GCCCGCC	4.47	0.0909			33	4337	ANP32E;ASF1B;ATAD2;CBX5;CDC25A;CDK1;CDKN1A;CIT;CSE1L;CTCF;CTPS1;DSCC1;E2F8;EZH2;GINS4;HMGA1;HMGB2;KIF18B;KIF2C;LMNB1;MYBL2;NUP153;PSIP1;RAD21;SMC4;STAG1;SYNCRIP;TIPIN;TMPO;TOP2A;TP53;UBE2T;XPO1
183	geneSet	transfac_pro__M02846	4.46	0.0907	E2F2 (inferredBy_Orthology).	E2F4 (inferredBy_MotifSimilarity). E2F3 (inferredBy_MotifSimilarity_n_Orthology).	20	1610	ATAD2;BRCA1;CDC25A;CDKN1A;DNMT1;E2F8;GINS1;ILF3;ING3;KIF4A;MCM5;MCM6;MKI67;NASP;PCNA;RRM2;SMC4;TIPIN;TP53;XPO1
184	geneSet	cisbp__M1757	4.43	0.0901			43	4899	ATAD2;BIRC5;BRCA1;BRMS1L;CBX5;CCNB2;CDC25A;CDK1;CDKN1A;CNOT9;CTCF;E2F8;ESPL1;EZH2;GINS1;HMGA1;HMGB2;HMGB3;ILF3;ING3;KIF4A;LMNB1;MCM6;MKI67;MYBL2;NUDT21;NUP153;PAN2;PCNA;PLK4;PSIP1;PSMC3IP;RRM2;SMC4;STAG1;SYNCRIP;TIPIN;TMPO;TP53;UBE2T;USP1;XPO1;ZW10
185	geneSet	cisbp__M2119	4.43	0.0901	NFYB; POLE3 (inferredBy_Orthology).	FOS; FOXI1; IRF3; NFYA; NFYC; RFX5; SP1 (inferredBy_MotifSimilarity). PBX1 (inferredBy_MotifSimilarity_n_Orthology).	40	4308	ANP32E;ATAD2;AURKB;BRCA1;BRMS1L;BUB1B;CBX5;CCNB2;CDC25A;CDCA3;CDK1;CDKN1A;CDKN3;CENPM;CHEK2;CIT;CKS1B;CSE1L;CTPS1;E2F8;EZH2;GINS4;HMGB2;HMMR;KIF18B;MCM3;MCM4;MCM5;PAN2;PCNA;PTTG1;RAD21;SPC25;SRSF2;STAG1;TACC3;TOP2A;UBE2T;USP1;XPO1
186	geneSet	jaspar__MA0314.1	4.42	0.0901	NFYB; POLE3 (inferredBy_Orthology).	FOS; FOXI1; IRF3; NFYA; NFYC; RFX5; SP1 (inferredBy_MotifSimilarity). PBX1 (inferredBy_MotifSimilarity_n_Orthology).	36	3791	ATAD2;AURKB;BRCA1;BRMS1L;BUB1B;CBX5;CCNB2;CDC25A;CDCA3;CDK1;CDKN1A;CDKN3;CENPM;CHEK2;CIT;CKS1B;CSE1L;CTPS1;E2F8;GINS4;HMGB2;KIF18B;MCM3;MCM4;MCM5;PAN2;PCNA;PTTG1;SPC25;SRSF2;STAG1;TACC3;TOP2A;UBE2T;USP1;XPO1
187	geneSet	cisbp__M0669	4.42	0.09	E2F3 (inferredBy_Orthology).	E2F2 (inferredBy_MotifSimilarity_n_Orthology).	45	4899	ANP32E;BRCA1;BRMS1L;CBX5;CDC25A;CDCA3;CDK1;CDKN1A;CENPM;CHEK1;CSE1L;CTCF;CTPS1;DNMT1;E2F8;EZH2;HELLS;HMGA1;HMGB2;ILF3;ING3;LIG1;LMNB1;MCM5;MCM6;MMS22L;MYBL2;NASP;PCNA;POLE;RACGAP1;RAD21;RAD51AP1;RRM2;SMC4;STAG1;SYNCRIP;TIMELESS;TIPIN;TMPO;TP53;TUBB;USP1;XPO1;ZW10
188	geneSet	cisbp__M0593	4.41	0.0898			34	4255	ANP32E;ASF1B;ATAD2;BARD1;CCNB2;CDCA3;CDK1;CDKN1A;CENPE;CSE1L;CTCF;DEK;DLGAP5;E2F8;EZH2;HMGA1;HMGB2;HMGB3;KIF4A;LMNB1;MELK;MKI67;PLK1;PSIP1;RACGAP1;RAD21;RAN;SMC4;SRSF2;SYNCRIP;TACC3;TMPO;USP1;XPO1
189	geneSet	dbcorrdb__GTF3C2__ENCSR000DNY_1__m1	4.38	0.0893	GTF3C2 (directAnnotation).	POLR3A (inferredBy_MotifSimilarity).	41	4762	ANP32E;ASF1B;ATAD2;AURKB;BIRC5;BRCA1;BRMS1L;BUB1B;CBX5;CDC25A;CDKN1A;CENPM;CNOT9;CSE1L;CTCF;CTPS1;DNMT1;ESPL1;EZH2;GINS4;HMGB3;ILF3;KIF18B;KIF2C;LMNB1;MELK;MSH2;MYBL2;NASP;POLD1;RFC1;RFC2;SHMT1;SMC1A;SPC24;STAG1;TIPIN;TMPO;TP53;UBE2T;XPO1
190	geneSet	cisbp__M0677	4.37	0.0891		E2F2; E2F3 (inferredBy_MotifSimilarity_n_Orthology).	38	3433	ANP32E;ATAD2;BRCA1;CBX5;CDC25A;CDK1;CDKN1A;CSE1L;CTCF;CTPS1;DNMT1;E2F8;EZH2;GINS1;HMGA1;HMGB2;HMGB3;ILF3;ING3;LIG1;LMNB1;MCM2;MCM5;MCM6;MYBL2;NASP;PCNA;POLE;RAD51AP1;RRM2;SMC4;STAG1;TIMELESS;TIPIN;TP53;USP1;XPO1;ZW10
191	geneSet	swissregulon__sacCer__HAP3	4.36	0.089	NFYB; POLE3 (inferredBy_Orthology).	FOS; FOXI1; IRF3; NFYA; NFYC; RFX5; SP1 (inferredBy_MotifSimilarity). PBX1 (inferredBy_MotifSimilarity_n_Orthology).	35	3791	ANP32E;ATAD2;AURKB;BRCA1;BRMS1L;BUB1B;CBX5;CCNB2;CDC25A;CDCA3;CDK1;CDKN1A;CDKN3;CENPM;CHEK2;CIT;CKS1B;CSE1L;CTPS1;E2F8;EZH2;HMGB2;HMMR;KIF18B;MCM3;MCM4;PAN2;PCNA;RAD21;SPC25;STAG1;TOP2A;UBE2T;USP1;XPO1
192	geneSet	transfac_pro__M02090	4.34	0.0886	E2F4 (directAnnotation).		44	4908	ATAD2;BARD1;BRCA1;BRCA2;BRMS1L;CDC25A;CDK1;CDKN1A;CNOT9;CTCF;CTPS1;DEK;DNMT1;DUT;E2F8;EZH2;GINS3;HELLS;HMGA1;HMGB2;HMGB3;ILF3;ING3;LIG1;LMNB1;MCM4;MCM5;MCM6;MELK;MYBL2;NASP;NUP153;PAN2;PCNA;PSIP1;PSMC3IP;RAD21;SMC6;SSRP1;STAG1;SYNCRIP;TUBB;UBE2T;XPO1
193	geneSet	taipale__E2F8_DBD_TTTCCCGCCAAA_repr	4.29	0.0879	E2F8 (directAnnotation).	E2F1; E2F4; E2F7 (inferredBy_MotifSimilarity).	36	4929	ANP32E;ATAD2;BRMS1L;CBX5;CCNB2;CDC25A;CDKN1A;CENPE;CHEK1;CSE1L;DNMT1;DSCC1;E2F8;ESPL1;EZH2;HELLS;HMGA1;HMGB2;ILF3;MCM2;MCM4;MCM5;MCM6;MYBL2;PCNA;POLD1;PSIP1;RACGAP1;RAD21;RPA3;RRM2;SMC1A;STAG1;TCF19;UBE2T;XPO1
194	geneSet	elemento__AAATGGCG	4.28	0.0876			25	2893	ANP32E;ATAD2;CBX5;CDKN1A;CSE1L;CTCF;DEK;EZH2;HMGA1;HMGB2;HMGB3;ILF3;KIF18B;LMNB1;MCM3;MCM5;PSIP1;RAD21;SMC4;SRSF2;STAG1;SYNCRIP;USP1;XPO1;ZW10
195	geneSet	dbcorrdb__POLR3A__ENCSR000DNU_1__m1	4.27	0.0876	POLR3A (directAnnotation).	GTF3C2 (inferredBy_MotifSimilarity). RXRA (inferredBy_MotifSimilarity_n_Orthology).	42	4962	ANP32E;ASF1B;BIRC5;BRCA1;BRMS1L;BUB1B;CBX5;CDC25A;CDKN1A;CENPM;CNOT9;CSE1L;CTCF;CTPS1;DNMT1;ESPL1;EZH2;GINS3;GINS4;HMGA1;ILF3;KIF18B;KIF2C;LMNB1;MELK;MSH2;MYBL2;NASP;NUP205;PLK4;POLD1;RACGAP1;RFC1;SHMT1;SMC1A;SPC24;STAG1;TIPIN;TMPO;TP53;UBE2T;XPO1
196	geneSet	yetfasco__YDR207C_2239	4.27	0.0876			35	3791	BRCA1;BRMS1L;CDC25A;CDKN1A;CTPS1;E2F8;EZH2;GINS4;HMGB2;HMGB3;ILF3;ING3;KIF4A;LMNB1;MCM4;MCM6;MKI67;NUDT21;NUP107;NUP153;PAN2;PCNA;PLK4;PRIM2;RAD21;RRM2;SMC4;STAG1;SYNCRIP;TIMELESS;TIPIN;TMPO;USP1;XPO1;ZW10
197	geneSet	fantom__motif82_TTGAATCGCGG	4.23	0.0869			27	2893	ANP32E;ATAD2;BARD1;BIRC5;BRCA1;BUB1B;CCNB2;CDC25A;CENPE;CIT;CTCF;E2F8;EZH2;HMGA1;HMGB3;KIF18B;LMNB1;MKI67;MYBL2;NUP205;PLK1;RFC1;SYNCRIP;TACC3;TMPO;USP1;XPO1
198	geneSet	cisbp__M5955	4.22	0.0867	YY2 (directAnnotation).		15	1012	ANP32E;BRCA1;CBX5;CTCF;DEK;HMGB2;HMGB3;ILF3;NUDT21;RAD21;SMC4;SRSF2;STAG1;SYNCRIP;XPO1
199	geneSet	cisbp__M5363	4.19	0.0861	E2F8 (directAnnotation).	E2F1; E2F4; E2F7 (inferredBy_MotifSimilarity).	35	4899	ANP32E;ATAD2;BRMS1L;CBX5;CCNB2;CDC25A;CDKN1A;CENPE;CHEK1;CSE1L;DNMT1;DSCC1;E2F8;ESPL1;EZH2;HELLS;HMGA1;HMGB2;MCM2;MCM4;MCM5;MCM6;MYBL2;PCNA;POLD1;PSIP1;RACGAP1;RAD21;RPA3;RRM2;SMC1A;STAG1;TCF19;UBE2T;XPO1
200	geneSet	cisbp__M3133	4.16	0.0857	E2F1 (directAnnotation).		35	4433	ASF1B;BARD1;BRMS1L;CBX5;CDCA3;CDKN1A;CHEK1;CSE1L;CTCF;CTPS1;DIAPH3;DNMT1;DUT;EZH2;HELLS;HMGA1;HMGB2;HMGB3;ING3;KIF4A;MAD2L1;MCM2;MCM4;MCM5;MCM6;MELK;MYBL2;NASP;NUDT21;PCNA;RFC3;SMC4;TCF19;TMPO;XPO1
201	geneSet	swissregulon__sacCer__HAP4	4.15	0.0855		FOXI1; NFYA; NFYB; NFYC (inferredBy_MotifSimilarity).	40	4040	ASF1B;ATAD2;BRCA1;CBX5;CDK1;CDKN1A;CDKN3;CENPM;CHEK2;CIT;CSE1L;CTPS1;DEK;DIAPH3;E2F8;ESPL1;EZH2;GINS4;HMGB2;HMGB3;KIF18B;MCM3;MCM4;MLH1;NCAPD2;ORC6;PAN2;PLK1;PSMC3IP;RACGAP1;SPC25;SRSF2;STAG1;SUV39H1;TACC3;TK1;TOP2A;UBE2T;USP1;XPO1
202	geneSet	transfac_pro__M01798	4.13	0.0852	POLR3A (directAnnotation).	BDP1; GTF3C2 (inferredBy_MotifSimilarity).	41	4308	ANP32E;ASF1B;ATAD2;BIRC5;BRCA1;BRMS1L;CBX5;CDC25A;CDKN1A;CNOT9;CSE1L;CTCF;DNMT1;ESPL1;EZH2;GINS4;HMGA1;HMGB2;ILF3;KIF18B;KIF2C;LMNB1;MELK;MSH2;MYBL2;NASP;NUP107;NUP205;PLK4;POLD1;POLD3;RACGAP1;RFC2;RRM2;SHMT1;STAG1;TIPIN;TMPO;TP53;UBE2T;XPO1
203	geneSet	elemento__CGCGGGA	4.12	0.0851			44	4899	ATAD2;BARD1;BRCA1;CBX5;CDC25A;CDKN1A;CENPM;CNOT9;CSE1L;CTCF;CTPS1;DCLRE1B;DEK;DIAPH3;DONSON;E2F8;EZH2;GINS3;GINS4;HELLS;HMGA1;HMGB2;HMGB3;LIG1;LMNB1;MCM4;MCM5;MYBL2;NUP153;PAN2;PRIM2;PSIP1;RACGAP1;RAD21;RFC3;RPA1;SMC4;SMC6;SSRP1;STAG1;SYNCRIP;TIMELESS;USP1;XPO1
204	geneSet	cisbp__M0671	4.11	0.0849		E2F1; E2F2; E2F3; E2F4 (inferredBy_MotifSimilarity). E2F6 (inferredBy_MotifSimilarity_n_Orthology).	36	3466	ANP32E;BRCA1;CBX5;CDC25A;CDK1;CDKN1A;CSE1L;CTCF;CTPS1;DNMT1;E2F8;EZH2;GINS1;HMGA1;HMGB2;ILF3;ING3;KIF18B;LIG1;LMNB1;MCM2;MCM5;MCM6;MLH1;NASP;PCNA;RRM2;SMC4;STAG1;SYNCRIP;TIPIN;TMPO;TP53;USP1;XPO1;ZW10
205	geneSet	taipale__YY2_DBD_NNCCGCCATNW_repr	4.11	0.0849	YY2 (directAnnotation).		14	773	ANP32E;BRCA1;CBX5;CTCF;DEK;HMGB2;HMGB3;ILF3;NUDT21;SMC4;SRSF2;STAG1;SYNCRIP;XPO1
206	geneSet	transfac_pro__M02743	4.11	0.0848	E2F3 (inferredBy_Orthology).	E2F2 (inferredBy_MotifSimilarity_n_Orthology).	43	4668	ANP32E;ATAD2;BIRC5;BRCA1;BRMS1L;CBX5;CDC25A;CDKN1A;CENPM;CHEK1;CSE1L;CTCF;CTPS1;DCLRE1B;DSCC1;E2F8;EZH2;HELLS;HMGA1;HMGB2;HMGB3;ING3;KIF18B;LIG1;LMNB1;NUP153;NUP205;PAN2;PCNA;POLE;RAD21;RAN;SMC4;SMC6;SRSF2;STAG1;SYNCRIP;TMPO;TUBB;UBE2T;USP1;XPO1;ZW10
207	geneSet	transfac_pro__M04817	4.09	0.0846	ZBTB33 (directAnnotation).	CHD2 (inferredBy_MotifSimilarity).	45	4962	ANP32E;ATAD2;BRCA1;CBX5;CDC25A;CDCA3;CDKN1A;CDKN3;CSE1L;CTCF;CTPS1;E2F8;EZH2;GINS3;GINS4;HELLS;HMGA1;HMGB2;HMGB3;ILF3;LIG1;LMNB1;MCM4;MMS22L;MYBL2;NUP153;PCNA;RAD21;RAD51C;RFC3;SMC1A;SMC4;SPC25;SRSF2;SSRP1;STAG1;SUV39H1;SYNCRIP;TIMELESS;TIPIN;TP53;UBE2T;USP1;XPO1;ZW10
208	geneSet	dbcorrdb__POLR3G__ENCSR000EHQ_1__m4	4.09	0.0845	POLR3G (directAnnotation).	CEBPZ; CTCF; CUX1; HOXC10; IRF3; RAD21; SREBF2 (inferredBy_MotifSimilarity).	42	4899	ANP32E;ASF1B;BRCA1;CBX5;CDC25A;CDKN1A;CENPM;CIT;CSE1L;CTCF;DNMT1;DSCC1;ESPL1;EZH2;GINS4;HMGA1;ILF3;KIF18B;KIF2C;LMNB1;MELK;NUP107;NUP205;PLK1;POLD1;POLD3;RACGAP1;RAD21;RAN;RFC1;RFC2;RRM2;SHMT1;SPAG5;STAG1;SYNCRIP;TIPIN;TMPO;TUBB;UBE2T;XPO1;ZW10
209	geneSet	transfac_pro__M02107	4.09	0.0845	NFYC (directAnnotation).	E2F4; NFYA; NFYB (inferredBy_MotifSimilarity). PBX1 (inferredBy_MotifSimilarity_n_Orthology).	26	2156	ASF1B;ATAD2;BRCA1;CBX5;CCNB2;CDK1;CDKN1A;CDKN3;CENPM;CIT;CSE1L;E2F8;ESPL1;EZH2;HMGA1;HMGB2;HMMR;KIF18B;MCM5;NCAPD2;PCNA;SPC25;TACC3;UBE2T;USP1;XPO1
210	geneSet	cisbp__M6135	4.08	0.0843	TBX2 (inferredBy_Orthology).	EGR1; ETS1; SETDB1; SIX5; SMARCC2; STAT5A; STAT5B; THAP11; ZNF143; ZNF76 (inferredBy_MotifSimilarity).	18	1012	BRCA1;BRMS1L;BUB1B;CDC25A;CDCA8;CHEK2;ESPL1;GINS3;ING3;LIG1;MCM3;NUP153;NUP205;SPC25;TP53;TUBB;UBE2T;ZW10
211	geneSet	transfac_pro__M03805	4.02	0.0835	YBX1 (directAnnotation).	IRF3; NFYA; NFYB; NFYC; PBX3 (inferredBy_MotifSimilarity). PBX1 (inferredBy_MotifSimilarity_n_Orthology).	23	1969	BRCA1;CBX5;CDC25A;CDCA3;CDKN3;CENPM;CHEK2;CSE1L;E2F8;EZH2;HMGB2;HMMR;ILF3;KIF18B;MKI67;ORC6;PAN2;PRIM2;TACC3;TOP2A;UBE2T;USP1;XPO1
212	geneSet	cisbp__M0667	4.02	0.0834			37	3025	ANP32E;BRCA1;CBX5;CDC25A;CDK1;CDKN1A;CHEK1;CTCF;CTPS1;DNMT1;E2F8;EZH2;GINS1;HELLS;HMGA1;HMGB2;ILF3;ING3;LIG1;LMNB1;MCM4;MCM6;NUP153;PCNA;POLA2;RAD21;RFC1;RRM2;SMC4;STAG1;SYNCRIP;TIPIN;TP53;TUBB;USP1;XPO1;ZW10
213	geneSet	flyfactorsurvey__pho_SANGER_10_FBgn0002521	3.98	0.0827	YY1; YY2 (inferredBy_Orthology).	NR3C1; POLR2A; TAF1; ZNF597 (inferredBy_MotifSimilarity). TAF1L (inferredBy_MotifSimilarity_n_Orthology).	19	1454	ANP32E;BRCA1;CBX5;CSE1L;CTCF;DEK;HMGB2;HMGB3;ILF3;ING3;LMNB1;MCM5;NASP;RAD21;SMC4;SRSF2;STAG1;SYNCRIP;XPO1
214	geneSet	cisbp__M4484	3.97	0.0826	ZNF143 (directAnnotation).	EGR1; ETS1; HCFC1; SETDB1; SIX5; SMARCC2; THAP11; ZNF76 (inferredBy_MotifSimilarity). TBX2 (inferredBy_MotifSimilarity_n_Orthology).	19	1145	BRCA1;BRMS1L;BUB1B;CDC25A;CDCA8;CHEK2;ESPL1;GINS3;ING3;LIG1;MCM3;NUP153;NUP205;SMC6;SPC25;TP53;TUBB;UBE2T;ZW10
215	geneSet	dbcorrdb__POLR2A__ENCSR000DMZ_1__m2	3.97	0.0825	POLR2A (directAnnotation).		33	2527	BRCA1;CBX5;CDCA3;CDK1;CDKN1A;CKS1B;CNOT9;CSE1L;CTCF;CTPS1;EZH2;HMGA1;HMGB3;HMMR;ILF3;ING3;KIF18B;KIF22;MAD2L1;NUP107;ORC6;POLA2;PSIP1;RAD21;RAD51AP1;SMC4;SRSF2;STAG1;SYNCRIP;TCF19;TIMELESS;UBE2T;UBR7
216	geneSet	dbcorrdb__BRCA1__ENCSR000EBX_1__m1	3.95	0.0823	BRCA1 (directAnnotation).	AHR; CHD2; ETS1; MXI1; NR3C1; RCOR1; ZBTB33 (inferredBy_MotifSimilarity).	36	4253	BRCA1;CBX5;CDC20;CDC25A;CDCA3;CDKN1A;CTCF;E2F8;GINS4;HELLS;HMGA1;HMGB2;HMGB3;ILF3;ING3;MCM3;MCM4;MCM5;MELK;MLH1;MMS22L;MYBL2;ORC6;POLE;PTTG1;RAD51C;RFC3;SMC1A;SMC4;SPC25;STAG1;SUV39H1;TIPIN;TP53;USP1;XPO1
217	geneSet	dbcorrdb__BRCA1__ENCSR000EDY_1__m1	3.95	0.0823	BRCA1 (directAnnotation).	CHD2; ETS1; MXI1; NR3C1; RCOR1; ZBTB33 (inferredBy_MotifSimilarity).	38	4433	BRCA1;CDC20;CDC25A;CDCA3;CDKN1A;CTCF;CTPS1;E2F8;EZH2;GINS3;GINS4;HELLS;HMGA1;HMGB2;HMGB3;ILF3;ING3;MCM3;MCM4;MCM5;MELK;MLH1;MMS22L;MYBL2;ORC6;POLE;PTTG1;RAD51C;RFC3;SMC1A;SMC4;SPC25;STAG1;SUV39H1;TIPIN;TP53;USP1;ZW10
218	geneSet	hocomoco__PBX3_HUMAN.H11MO.1.A	3.95	0.0822	PBX3 (directAnnotation).		42	4970	ASF1B;ATAD2;BRCA1;BUB1B;CBX5;CCNB2;CDC25A;CDCA3;CDCA8;CDK1;CDKN3;CENPM;CHEK2;CIT;CSE1L;CTPS1;DIAPH3;E2F8;EZH2;GINS4;HMGB2;HMGB3;MCM3;MLH1;NCAPD2;ORC6;PAN2;PCNA;PLK1;PRIM2;PSMC3IP;RACGAP1;SPC25;STAG1;SUV39H1;TACC3;TK1;TMPO;TOP2A;UBE2T;USP1;XPO1
219	geneSet	cisbp__M4527	3.94	0.082	SMARCC2 (directAnnotation).	EGR1; ETS1; HCFC1; SETDB1; SIX5; THAP11; ZNF143; ZNF76 (inferredBy_MotifSimilarity). TBX2 (inferredBy_MotifSimilarity_n_Orthology).	18	1012	BRCA1;BRMS1L;BUB1B;CDC25A;CDCA8;CHEK2;ESPL1;GINS3;ING3;LIG1;MCM3;NUP153;NUP205;SPC25;TP53;TUBB;UBE2T;ZW10
220	geneSet	cisbp__M4618	3.93	0.082	ETS1 (directAnnotation).	EGR1; HCFC1; SETDB1; SIX5; SMARCC2; THAP11; ZNF143; ZNF76 (inferredBy_MotifSimilarity). TBX2 (inferredBy_MotifSimilarity_n_Orthology).	18	1012	BRCA1;BRMS1L;BUB1B;CDC25A;CDCA8;CHEK2;ESPL1;GINS3;ING3;LIG1;MCM3;NUP153;NUP205;SPC25;TP53;TUBB;UBE2T;ZW10
221	geneSet	taipale_cyt_meth__E2F2_NWTTTGGCGCCAWWWN_eDBD_meth	3.93	0.0819	E2F2 (directAnnotation).	E2F1; E2F3; E2F4 (inferredBy_MotifSimilarity). E2F6 (inferredBy_MotifSimilarity_n_Orthology).	10	225	CDC25A;DNMT1;E2F8;GINS1;MCM6;NASP;PCNA;RRM2;SMC4;TIPIN
222	geneSet	hocomoco__THA11_HUMAN.H11MO.0.B	3.91	0.0815	THAP11 (directAnnotation).	EGR1; ETS1; HCFC1; SETDB1; SIX5; SMARCC2; ZNF143; ZNF76 (inferredBy_MotifSimilarity). TBX2 (inferredBy_MotifSimilarity_n_Orthology).	21	1775	BRCA1;BRMS1L;BUB1B;CDC25A;CDCA8;CHEK2;CSE1L;ESPL1;GINS3;HMGA1;HMGB2;ING3;LIG1;MCM3;NUP153;NUP205;SPC25;TP53;TUBB;UBE2T;ZW10
223	geneSet	hocomoco__THA11_MOUSE.H11MO.0.B	3.87	0.0809	THAP11 (inferredBy_Orthology).	EGR1; ETS1; HCFC1; SETDB1; SIX5; SMARCC2; STAT5A; STAT5B; ZNF143; ZNF76 (inferredBy_MotifSimilarity). TBX2 (inferredBy_MotifSimilarity_n_Orthology).	18	1047	BRCA1;BRMS1L;BUB1B;CDC25A;CDCA8;CHEK2;ESPL1;GINS3;ING3;LIG1;MCM3;NUP153;NUP205;SPC25;TP53;TUBB;UBE2T;ZW10
224	geneSet	elemento__TCCCGCC	3.86	0.0808			46	4498	ANP32E;ASF1B;ATAD2;BRCA1;BRMS1L;CBX5;CDKN1A;CENPM;CKS1B;CSE1L;CTCF;CTPS1;DEK;DUT;E2F8;EZH2;HMGA1;HMGB2;HMGB3;ILF3;ING3;KIF18B;LIG1;LMNB1;MCM4;MELK;MYBL2;NUP107;NUP153;PCNA;PLK4;POLD3;PRIM2;PSMC3IP;RAD21;RFC1;SMC4;SPC25;SSRP1;SYNCRIP;TMPO;TUBB;UBE2T;USP1;XPO1;ZW10
225	geneSet	transfac_pro__M04692	3.86	0.0807	ETS1 (directAnnotation).	EGR1; HCFC1; SETDB1; SIX5; SMARCC2; THAP11; ZNF143; ZNF76 (inferredBy_MotifSimilarity). TBX2 (inferredBy_MotifSimilarity_n_Orthology).	22	1969	BIRC5;BRCA1;BRMS1L;BUB1B;CDC25A;CDCA8;CHEK2;ESPL1;EZH2;GINS3;ING3;LIG1;MCM3;NUP153;NUP205;PSMC3IP;SMC6;SPC25;TP53;TUBB;UBE2T;ZW10
226	geneSet	cisbp__M1168	3.86	0.0807			28	2415	ASF1B;BRCA1;CBX5;CDC25A;CDCA3;CDK1;CDKN3;CENPM;CIT;CSE1L;CTPS1;DLGAP5;E2F8;EZH2;GINS4;HMGB2;HMMR;MCM3;NCAPD2;ORC6;PAN2;PLK1;RACGAP1;SPC25;TOP2A;UBE2T;USP1;XPO1
227	geneSet	hocomoco__PAX5_HUMAN.H11MO.0.A	3.85	0.0806	PAX5 (directAnnotation).	PAX2; PAX8; ZNF121 (inferredBy_MotifSimilarity).	37	4899	ASF1B;ATAD2;BARD1;BRMS1L;BUB1B;CBX5;CCNB2;CDC25A;CDKN1A;CENPM;CSE1L;CTCF;CTPS1;DNMT1;ESPL1;EZH2;GINS4;HMGA1;KIF2C;MELK;NUP107;NUP153;NUP205;POLA2;POLD1;RACGAP1;RAN;SHMT1;SMC1A;SPAG5;SYNCRIP;TIPIN;TMPO;TP53;UBE2T;USP1;XPO1
228	geneSet	transfac_pro__M00803	3.85	0.0806	E2F1; E2F3; E2F4; TFDP1 (directAnnotation).		51	4962	ANP32E;ATAD2;BRCA1;BRMS1L;CBX5;CDK1;CDKN1A;CHEK1;CIT;CSE1L;CTCF;CTPS1;DCLRE1B;DEK;DIAPH3;DSCC1;E2F8;ESPL1;EXOSC8;EZH2;HELLS;HMGA1;HMGB2;HMGB3;ING3;KIF18B;KIF2C;LIG1;LMNB1;MCM3;MCM4;MCM6;MELK;MMS22L;MYBL2;NUDT21;NUP153;PCNA;RAD21;SMC4;SRSF2;STAG1;SYNCRIP;TCF19;TIMELESS;TMPO;TUBB;UBE2T;USP1;XPO1;ZW10
229	geneSet	dbcorrdb__POLR3A__ENCSR000DNU_1__m2	3.85	0.0805	POLR3A (directAnnotation).	ATF3; BDP1; BRF1; BRF2; POLR3G; TBL1XR1; TBP (inferredBy_MotifSimilarity).	47	4929	ANP32E;ASF1B;ATAD2;BIRC5;BRCA1;CBX5;CDC25A;CDKN1A;CENPM;CNOT9;CSE1L;CTCF;CTPS1;DEK;DNMT1;ESPL1;EZH2;GINS4;HMGA1;HMGB2;ILF3;KIF18B;LMNB1;MCM2;MELK;MSH2;NASP;NUP107;NUP153;NUP205;PCNA;PLK4;POLA2;POLD1;RACGAP1;SHMT1;SMC1A;SPAG5;SPC24;STAG1;SUV39H1;TIPIN;TMPO;TOP2A;TP53;UBE2T;XPO1
230	geneSet	dbcorrdb__GTF3C2__ENCSR000DOD_1__m1	3.84	0.0804	GTF3C2 (directAnnotation).	BDP1; POLR3A (inferredBy_MotifSimilarity).	43	4899	ANP32E;ASF1B;AURKB;BIRC5;BRCA1;BRMS1L;BUB1B;CBX5;CDC25A;CDKN1A;CENPM;CNOT9;CSE1L;CTCF;CTPS1;DNMT1;ESPL1;EZH2;GINS3;GINS4;HMGA1;HMGB3;ILF3;KIF18B;KIF2C;LMNB1;MELK;MSH2;MYBL2;NASP;NUP205;PLK4;POLD1;RACGAP1;RFC1;SHMT1;SPC24;STAG1;TIPIN;TMPO;TP53;UBE2T;XPO1
231	geneSet	cisbp__M6174	3.82	0.0802	CEBPZ (directAnnotation).	IRF3; NFYA; NFYB; NFYC; RFX5 (inferredBy_MotifSimilarity). PBX1; POLE3 (inferredBy_MotifSimilarity_n_Orthology).	34	3025	ATAD2;BRCA1;BUB1B;CBX5;CCNB2;CDC20;CDC25A;CDCA3;CDK1;CDKN1A;CDKN3;CENPM;CHEK2;CIT;CKS1B;CSE1L;E2F8;HMGB2;HMGB3;HMMR;KIF18B;MLH1;ORC6;PAN2;PCNA;PSMC3IP;RACGAP1;SPC25;SRSF2;TACC3;TOP2A;UBE2T;USP1;XPO1
232	geneSet	dbcorrdb__ZBTB33__ENCSR000BHR_1__m1	3.82	0.0801	ZBTB33 (directAnnotation).	BRCA1; CHD2; ETS1; NR3C1; RCOR1 (inferredBy_MotifSimilarity).	37	4433	BRCA1;CDC20;CDC25A;CDCA3;CDKN1A;CTPS1;E2F8;EZH2;GINS4;HELLS;HMGA1;HMGB2;HMGB3;ILF3;ING3;MCM3;MCM4;MCM5;MLH1;MMS22L;MYBL2;ORC6;POLE;PTTG1;RAD51C;RFC3;SMC1A;SMC4;SPC25;STAG1;SUV39H1;TIPIN;TP53;UBE2T;USP1;XPO1;ZW10
233	geneSet	cisbp__M5154	3.82	0.0801	YY1; YY2 (inferredBy_Orthology).	NR3C1; POLR2A; TAF1; ZNF597 (inferredBy_MotifSimilarity). TAF1L (inferredBy_MotifSimilarity_n_Orthology).	21	2042	ANP32E;BRCA1;CBX5;CSE1L;CTCF;DEK;HMGA1;HMGB2;HMGB3;ILF3;ING3;LMNB1;MCM5;NASP;RACGAP1;RAD21;SMC4;SRSF2;STAG1;SYNCRIP;XPO1
234	geneSet	taipale__E2F4_DBD_AATGGCGCCAAA	3.8	0.0797	E2F4 (directAnnotation).	E2F1; E2F2; E2F3 (inferredBy_MotifSimilarity).	23	2415	ATAD2;CDC25A;CDKN1A;CHEK2;CTPS1;DNMT1;GINS1;GINS4;ING3;KIF18B;MCM5;MCM6;MLH1;MMS22L;NASP;NBN;NCAPD2;PRKDC;RRM2;SMC4;SUV39H1;TIPIN;XPO1
235	geneSet	dbcorrdb__ZBTB33__ENCSR000BPZ_1__m1	3.79	0.0796	ZBTB33 (directAnnotation).	BRCA1; CHD2; MXI1 (inferredBy_MotifSimilarity).	36	4762	BRCA1;CDC25A;CDCA3;CDKN1A;CSE1L;CTPS1;EZH2;GINS3;GINS4;HELLS;HMGA1;HMGB3;LMNB1;MCM3;MCM4;MMS22L;MYBL2;ORC6;POLE;PTTG1;RACGAP1;RAD51C;RFC1;RFC3;SMC1A;SMC4;SPC25;SSRP1;STAG1;SUV39H1;SYNCRIP;TIPIN;TP53;UBE2T;USP1;ZW10
236	geneSet	elemento__CGCATGCGC	3.79	0.0796		E2F6; EGR1; NRF1; ZSCAN10 (inferredBy_MotifSimilarity).	30	4253	BRMS1L;CBX5;CDCA3;CDK1;CKS1B;CNOT9;CSE1L;CTPS1;DNMT1;DONSON;EZH2;HMGA1;HMMR;KIF18B;KIF22;MAD2L1;NUP107;NUP153;ORC6;PCNA;POLA2;POLD1;RACGAP1;RAD21;RAD51AP1;SMC4;STAG1;TCF19;UBE2T;XPO1
237	geneSet	hocomoco__ZN143_HUMAN.H11MO.0.A	3.78	0.0795	ZNF143 (directAnnotation).	EGR1; ETS1; HCFC1; SETDB1; SIX5; SMARCC2; STAT5A; STAT5B; THAP11; ZNF76 (inferredBy_MotifSimilarity). TBX2 (inferredBy_MotifSimilarity_n_Orthology).	18	1145	BRCA1;BRMS1L;BUB1B;CDC25A;CDCA8;CHEK2;ESPL1;GINS3;ING3;LIG1;MCM3;NUP153;NUP205;SPC25;TP53;TUBB;UBE2T;ZW10
238	geneSet	taipale_cyt_meth__YY2_NKCCGCCATTTTGN_FL	3.78	0.0795	YY2 (directAnnotation).	POLR2A; YY1; ZNF597 (inferredBy_MotifSimilarity).	26	3276	ANP32E;BRCA1;BUB1B;CBX5;CDC25A;CSE1L;CTCF;DEK;E2F8;HMGA1;HMGB2;HMGB3;ILF3;LMNB1;MCM5;NASP;RACGAP1;RAD21;RAN;SMC4;SRSF2;STAG1;SYNCRIP;USP1;XPO1;ZW10
239	geneSet	factorbook__ZNF143-ext	3.78	0.0794	ZNF143 (directAnnotation).	EGR1; ETS1; HCFC1; SETDB1; SIX5; SMARCC2; STAT5A; STAT5B; THAP11; ZNF76 (inferredBy_MotifSimilarity). TBX2 (inferredBy_MotifSimilarity_n_Orthology).	18	1028	BRCA1;BRMS1L;BUB1B;CDC25A;CDCA8;CHEK2;ESPL1;GINS3;ING3;LIG1;MCM3;NUP153;NUP205;SPC25;TP53;TUBB;UBE2T;ZW10
240	geneSet	factorbook__UA1	3.78	0.0794	ZBTB33 (directAnnotation).	BRCA1; CHD2; ETS1; NR3C1; RCOR1 (inferredBy_MotifSimilarity).	38	4253	BRCA1;CDC20;CDC25A;CDCA3;CDKN1A;CNOT9;CSE1L;CTCF;CTPS1;E2F8;GINS3;GINS4;HELLS;HMGA1;HMGB3;ILF3;ING3;MCM3;MCM4;MCM5;MELK;MLH1;MMS22L;ORC6;POLD3;POLE;PTTG1;RAD51C;RFC3;SMC1A;SMC4;SPC25;SUV39H1;TIPIN;TP53;USP1;XPO1;ZW10
241	geneSet	cisbp__M4461	3.78	0.0794	ETS1 (directAnnotation).	EGR1; HCFC1; SETDB1; SIX5; SMARCC2; STAT5A; STAT5B; THAP11; ZNF143; ZNF76 (inferredBy_MotifSimilarity). TBX2 (inferredBy_MotifSimilarity_n_Orthology).	18	1012	BRCA1;BRMS1L;BUB1B;CDC25A;CDCA8;CHEK2;ESPL1;GINS3;ING3;LIG1;MCM3;NUP153;NUP205;SPC25;TP53;TUBB;UBE2T;ZW10
242	geneSet	transfac_pro__M04892	3.76	0.0791	EGR1 (directAnnotation).	ETS1; HCFC1; SETDB1; SIX5; SMARCC2; THAP11; TP53; ZNF143; ZNF76 (inferredBy_MotifSimilarity). TBX2 (inferredBy_MotifSimilarity_n_Orthology).	24	2415	BIRC5;BRCA1;BRMS1L;BUB1B;CDC25A;CDCA8;CHEK2;CSE1L;ESPL1;GINS3;HMGB2;ING3;KIF18B;KIF2C;LIG1;MCM3;NUP153;NUP205;POLD1;SPC25;TP53;TUBB;UBE2T;ZW10
243	geneSet	homer__AACTACAATTCCCAGAATGC_GFY-Staf	3.76	0.079		EGR1; ETS1; SETDB1; SIX5; SMARCC2; STAT5A; STAT5B; THAP11; ZNF143; ZNF76 (inferredBy_MotifSimilarity). TBX2 (inferredBy_MotifSimilarity_n_Orthology).	18	1145	BRCA1;BRMS1L;BUB1B;CDC25A;CDCA8;CHEK2;ESPL1;GINS3;ING3;LIG1;MCM3;NUP153;NUP205;SPC25;TP53;TUBB;UBE2T;ZW10
244	geneSet	dbcorrdb__CHD2__ENCSR000EED_1__m1	3.75	0.0789	CHD2 (directAnnotation).	BRCA1; ETS1; NR3C1; RCOR1; ZBTB33 (inferredBy_MotifSimilarity).	35	4253	BRCA1;CDC20;CDC25A;CDCA3;CDKN1A;CNOT9;CTCF;CTPS1;E2F8;EZH2;GINS4;HELLS;HMGA1;HMGB3;ING3;MCM4;MLH1;MMS22L;MYBL2;ORC6;POLE;PTTG1;RAD51C;RFC3;SMC1A;SMC4;SPC25;SSRP1;SUV39H1;SYNCRIP;TIPIN;TP53;USP1;XPO1;ZW10
245	geneSet	flyfactorsurvey__phol_SANGER_5_FBgn0035997	3.74	0.0788	YY1; YY2 (inferredBy_Orthology).		16	1012	CSE1L;CTCF;DEK;HMGA1;HMGB2;HMGB3;ILF3;ING3;LMNB1;MCM5;NASP;RACGAP1;SMC4;SRSF2;STAG1;SYNCRIP
246	geneSet	dbcorrdb__HCFC1__ENCSR000ECH_1__m2	3.73	0.0787	HCFC1 (directAnnotation).	EGR1; ETS1; SETDB1; SIX5; ZNF143 (inferredBy_MotifSimilarity).	17	1145	BIRC5;BRCA1;BUB1B;CDC25A;CDCA8;ESPL1;GINS3;KIF2C;LIG1;MELK;NUP153;PAN2;RACGAP1;RAD51C;SMC4;TP53;ZW10
247	geneSet	dbcorrdb__ZNF384__ENCSR000DYP_1__m2	3.72	0.0785	ZNF384 (directAnnotation).		40	4770	ANP32E;ATAD2;BRCA1;CBX5;CCNB2;CDC25A;CDKN1A;CENPM;CSE1L;CTCF;DNMT1;ESPL1;EZH2;HMGA1;ILF3;KIF18B;KIF2C;LMNB1;MCM5;MELK;MYBL2;NASP;NUP107;NUP153;NUP205;POLD1;RACGAP1;RAD21;RFC1;RFC2;RPA1;SHMT1;SPAG5;SPC24;STAG1;TIPIN;TMPO;TP53;UBE2T;XPO1
248	geneSet	cisbp__M6231	3.71	0.0784	FOS (directAnnotation).	E2F4; FOXI1; IRF3; NFYA; NFYB; NFYC; PBX3; RFX5; SP1; TBP (inferredBy_MotifSimilarity). PBX1; POLE3 (inferredBy_MotifSimilarity_n_Orthology).	30	3591	ATAD2;BRCA1;BUB1B;CBX5;CCNB2;CDC25A;CDCA3;CDCA8;CDKN3;CENPM;CHEK2;CIT;CSE1L;E2F8;EZH2;HMGB2;HMGB3;KIF18B;MELK;MLH1;PAN2;PCNA;SPC25;SUV39H1;SYNCRIP;TACC3;TOP2A;UBE2T;USP1;XPO1
249	geneSet	dbcorrdb__SIX5__ENCSR000BJE_1__m1	3.71	0.0784	SIX5 (directAnnotation).	ETS1; HCFC1; SMARCC2; THAP11; ZNF143 (inferredBy_MotifSimilarity). TBX2 (inferredBy_MotifSimilarity_n_Orthology).	30	3594	BIRC5;BRCA1;BRMS1L;BUB1B;CBX5;CDC25A;CDCA8;CHEK2;CSE1L;CTCF;DIAPH3;ESPL1;GINS3;HMGB2;ING3;LIG1;LMNB1;MCM3;NUP107;NUP153;NUP205;SMC6;SPC25;SYNCRIP;TP53;TUBB;UBE2T;USP1;XPO1;ZW10
250	geneSet	fantom__motif139_CGTTCGAATT	3.71	0.0783			12	662	BRCA1;E2F8;EZH2;HMGA1;KIF18B;LMNB1;MKI67;PLK1;RAD21;SMC4;SSRP1;XPO1
251	geneSet	transfac_pro__M01503	3.71	0.0782			32	4308	ATAD2;CDC25A;CDKN1A;CHEK1;CNOT9;CSE1L;CTCF;DNMT1;E2F8;EZH2;HMGA1;HMGB2;ILF3;KIF18B;KIF4A;LMNB1;MCM5;NASP;NUP153;PAN2;PCNA;PRIM2;RAD21;RAD51AP1;RRM2;SMC4;SMC6;TIMELESS;TMPO;TUBB;USP1;XPO1
252	geneSet	cisbp__M0602	3.7	0.0782			34	4899	ANP32E;ASF1B;ATAD2;BARD1;CDC25A;CDCA3;CDK1;CENPE;CSE1L;CTCF;DEK;E2F8;EZH2;HMGA1;HMGB2;HMGB3;KIF4A;LMNB1;MELK;MKI67;MYBL2;NUP205;PLK1;PSIP1;RACGAP1;RAD21;RAN;RPA3;SMC4;SRSF2;TACC3;TMPO;USP1;XPO1
253	geneSet	transfac_pro__M04790	3.7	0.0781	E2F6 (directAnnotation).	EGR1; NRF1; ZSCAN10 (inferredBy_MotifSimilarity).	41	4899	BRMS1L;CBX5;CDCA3;CDK1;CDKN1A;CKS1B;CNOT9;CSE1L;CTCF;CTPS1;DNMT1;DONSON;E2F8;EXOSC8;EZH2;HMGA1;HMGB2;HMMR;ILF3;KIF18B;KIF22;MAD2L1;MCM6;NUP107;ORC6;POLA2;POLD1;PSIP1;RAD21;RAD51AP1;SMC4;SMC6;SPC24;SRSF2;STAG1;TCF19;TIMELESS;TUBB;UBE2T;UBR7;XPO1
254	geneSet	hocomoco__ZN143_MOUSE.H11MO.0.A	3.69	0.0779	ZNF143 (inferredBy_Orthology).	EGR1; ETS1; HCFC1; SETDB1; SIX5; SMARCC2; STAT5A; STAT5B; THAP11; ZNF76 (inferredBy_MotifSimilarity). TBX2 (inferredBy_MotifSimilarity_n_Orthology).	18	1145	BRCA1;BRMS1L;BUB1B;CDC25A;CDCA8;CHEK2;ESPL1;GINS3;ING3;LIG1;MCM3;NUP153;NUP205;SPC25;TP53;TUBB;UBE2T;ZW10
255	geneSet	cisbp__M0589	3.68	0.0778			8	223	CENPE;DEK;E2F8;EZH2;HMGA1;LMNB1;MKI67;PLK1
256	geneSet	hocomoco__TFDP1_HUMAN.H11MO.0.C	3.68	0.0778	TFDP1 (directAnnotation).	E2F1; E2F3; E2F4; E2F6; E2F7 (inferredBy_MotifSimilarity). SP4; ZNF583 (inferredBy_MotifSimilarity_n_Orthology).	38	3466	ATAD2;BARD1;BRCA1;BRMS1L;CBX5;CDK1;CENPM;CNOT9;CTCF;DUT;E2F8;EZH2;GINS3;GINS4;HMGA1;HMGB2;HMGB3;KIF18B;LIG1;LMNB1;MCM3;NASP;NUP107;NUP153;PCNA;PRIM2;PSIP1;PSMC3IP;RAD21;RFC3;SSRP1;STAG1;SYNCRIP;TIMELESS;TMPO;TUBB;UBR7;XPO1
257	geneSet	dbcorrdb__POLR2A__ENCSR000BQB_1__m1	3.65	0.0773	POLR2A (directAnnotation).		43	4899	ATAD2;BRCA1;CBX5;CCNB2;CDCA3;CDK1;CDKN1A;CKS1B;CSE1L;CTCF;CTPS1;E2F8;EZH2;GINS4;HMGA1;HMGB3;HMMR;ILF3;ING3;KIF18B;KIF22;MAD2L1;MCM6;MELK;NUP107;ORC6;PCNA;PRIM2;PSIP1;PSMC3IP;RAD21;RAD51AP1;RAN;RFC2;SMC4;SRSF2;STAG1;SYNCRIP;TCF19;TP53;UBE2T;UBR7;XPO1
258	geneSet	transfac_pro__M09192	3.64	0.0772		E2F4; E2F7; E2F8 (inferredBy_MotifSimilarity).	2	2	CHEK1;E2F8
259	geneSet	dbcorrdb__ZBTB33__ENCSR000BNY_1__m1	3.62	0.0768	ZBTB33 (directAnnotation).	BRCA1; CHD2; ETS1; NR3C1; RCOR1 (inferredBy_MotifSimilarity).	30	2527	BRCA1;CDC20;CDC25A;CDCA3;CTPS1;E2F8;EZH2;GINS3;GINS4;HELLS;HMGA1;HMGB3;ING3;MCM2;MCM3;MCM4;MCM5;MMS22L;ORC6;POLE;PTTG1;RAD51C;RFC3;SMC1A;SMC4;SPC25;SUV39H1;TIPIN;TP53;ZW10
260	geneSet	swissregulon__sacCer__RSC3	3.62	0.0768			36	3791	ANP32E;ATAD2;BRCA1;BRMS1L;CBX5;CDKN1A;CENPM;CHEK1;CKS1B;CTCF;CTPS1;DCLRE1B;DEK;EZH2;HELLS;HMGA1;HMGB2;HMGB3;ING3;LIG1;LMNB1;MKI67;NUP153;PCNA;PTTG1;RAD21;SMC4;SMC6;STAG1;SUV39H1;SYNCRIP;TIMELESS;TUBB;UBE2T;USP1;XPO1
261	geneSet	taipale__E2F3_DBD_NNAAATGGCGCCATTTNN	3.61	0.0767	E2F3 (directAnnotation).	E2F1; E2F2 (inferredBy_MotifSimilarity).	37	4899	ANP32E;ATAD2;BARD1;BRCA1;BRMS1L;CBX5;CDCA3;CDK1;CDKN1A;CSE1L;DONSON;DSCC1;DUT;GINS1;GINS3;HELLS;HMGA1;ING3;KIF18B;LIG1;MCM5;MCM6;MMS22L;NASP;NUP205;ORC6;PAN2;POLD3;PRIM2;SMC4;SSRP1;SUV39H1;SYNCRIP;TIPIN;TMPO;USP1;XPO1
262	geneSet	predrem__nrMotif1635	3.61	0.0765			38	4762	ATAD2;BRCA1;BRCA2;BRMS1L;BUB1B;CBX5;CDC25A;CDCA3;CDKN1A;CHEK1;CSE1L;CTCF;CTPS1;DEK;DSCC1;DUT;EZH2;HMGA1;HMGB3;ING3;LMNB1;MCM3;MCM4;MYBL2;NUP153;NUP205;PCNA;PRIM2;PSMC3IP;RAD21;SMC1A;SMC4;SPC25;SSRP1;TIMELESS;TMPO;XPO1;ZW10
263	geneSet	transfac_pro__M02102	3.6	0.0765	NRF1 (directAnnotation).	E2F6; EGR1; ZSCAN10 (inferredBy_MotifSimilarity).	33	4498	ANP32E;CBX5;CDCA3;CDKN1A;CKS1B;CNOT9;CSE1L;CTCF;CTPS1;DNMT1;EXOSC8;EZH2;HMGA1;HMMR;ILF3;KIF18B;KIF22;MAD2L1;MCM6;MELK;NUP107;ORC6;POLA2;PSIP1;RACGAP1;RAD21;RAD51AP1;SMC4;SPC24;STAG1;TCF19;TIMELESS;TUBB
264	geneSet	dbcorrdb__ETS1__ENCSR000BKQ_1__m1	3.6	0.0765	ETS1 (directAnnotation).	EGR1; SETDB1; SIX5; SMARCC2; THAP11; ZNF143; ZNF76 (inferredBy_MotifSimilarity). TBX2 (inferredBy_MotifSimilarity_n_Orthology).	19	1244	BIRC5;BRCA1;BRMS1L;BUB1B;CDC25A;CDCA8;CHEK2;ESPL1;GINS3;ING3;LIG1;MCM3;NUP153;NUP205;SPC25;TP53;TUBB;UBE2T;ZW10
265	geneSet	dbcorrdb__SIX5__ENCSR000BIQ_1__m1	3.6	0.0764	SIX5 (directAnnotation).	EGR1; ETS1; SETDB1; SMARCC2; THAP11; ZNF143; ZNF76 (inferredBy_MotifSimilarity). TBX2 (inferredBy_MotifSimilarity_n_Orthology).	18	1146	BRCA1;BRMS1L;BUB1B;CDC25A;CDCA8;CHEK2;ESPL1;GINS3;ING3;LIG1;MCM3;NUP153;NUP205;SPC25;TP53;TUBB;UBE2T;ZW10
266	geneSet	dbcorrdb__SAP30__ENCSR000AQJ_1__m1	3.59	0.0762	SAP30 (directAnnotation).	KDM5A; TAF1; YY1 (inferredBy_MotifSimilarity).	21	1454	BIRC5;BRCA1;BRMS1L;CDC25A;CTCF;DEK;E2F8;EZH2;HMGA1;HMGB2;HMGB3;ILF3;ING3;KIF4A;MYBL2;RAD21;SMC4;STAG1;SYNCRIP;USP1;XPO1
267	geneSet	transfac_pro__M01800	3.58	0.0762			46	4899	ANP32E;ASF1B;BRCA1;BRMS1L;CBX5;CDC25A;CDKN1A;CENPM;CIT;CSE1L;CTCF;CTPS1;E2F8;ESPL1;EZH2;GINS4;HMGA1;ILF3;ING3;KIF18B;KIF2C;LMNB1;MELK;MYBL2;NASP;NUP107;NUP153;NUP205;PLK1;POLD1;RACGAP1;RAD21;RFC1;RFC2;SHMT1;SMC4;SPAG5;SPC24;STAG1;SYNCRIP;TIPIN;TMPO;TP53;TUBB;UBE2T;XPO1
268	geneSet	elemento__TTGGCGCC	3.58	0.0761		E2F1; E2F2; E2F3; E2F4 (inferredBy_MotifSimilarity).	8	123	CDC25A;CTCF;DNMT1;ING3;MLH1;NASP;RRM2;XPO1
269	geneSet	transfac_public__M00185	3.57	0.076	NFYA; NFYB; NFYC (directAnnotation).		33	2622	ASF1B;BRCA1;BRMS1L;BUB1B;CBX5;CCNB2;CDC25A;CDCA3;CDK1;CDKN3;CENPM;CHEK2;CIT;CKS1B;CSE1L;CTPS1;E2F8;EZH2;GINS4;HMGB2;HMGB3;HMMR;KIF18B;MCM3;MCM5;MCM6;ORC6;PCNA;SUV39H1;TK1;TOP2A;USP1;XPO1
270	geneSet	cisbp__M4599	3.57	0.076	E2F6 (directAnnotation).	E2F1; E2F4; E2F7; TFDP1 (inferredBy_MotifSimilarity). E2F3 (inferredBy_MotifSimilarity_n_Orthology).	38	4433	ATAD2;BARD1;BRCA1;BRMS1L;CBX5;CDKN1A;CENPM;CNOT9;CTCF;CTPS1;DEK;DSCC1;DUT;E2F8;EZH2;GINS3;HMGA1;HMGB2;HMGB3;ILF3;KIF18B;LIG1;LMNB1;MCM3;MYBL2;NASP;NUP153;PCNA;PSIP1;RFC1;SSRP1;STAG1;SYNCRIP;TIMELESS;TMPO;USP1;XPO1;ZW10
271	geneSet	swissregulon__hs__NRF1.p2	3.57	0.076	NRF1 (directAnnotation).	EGR1 (inferredBy_MotifSimilarity).	39	4463	CBX5;CDK1;CDKN1A;CKS1B;CNOT9;CSE1L;CTCF;CTPS1;DNMT1;DONSON;E2F8;EXOSC8;EZH2;HMGA1;HMMR;ILF3;KIF18B;KIF22;MAD2L1;MCM6;NUP107;ORC6;POLA2;POLD1;PRKDC;PSIP1;RAD21;RAD51AP1;RAN;SMC4;SPC24;SRSF2;SSRP1;STAG1;SUV39H1;TCF19;TIMELESS;TUBB;UBE2T
272	geneSet	transfac_pro__M04815	3.57	0.0759	SETDB1 (directAnnotation).	EGR1; ETS1; HCFC1; SIX5; SMARCC2; THAP11; TP53; ZNF143; ZNF76 (inferredBy_MotifSimilarity). TBX2 (inferredBy_MotifSimilarity_n_Orthology).	17	1012	BRCA1;BRMS1L;BUB1B;CDC25A;CDCA8;CHEK2;ESPL1;GINS3;ING3;LIG1;MCM3;NUP153;NUP205;SPC25;TP53;UBE2T;ZW10
273	geneSet	dbcorrdb__POLR2A__ENCSR000FAJ_1__m1	3.57	0.0759	POLR2A (directAnnotation).	PHF8; TAF1; THAP1 (inferredBy_MotifSimilarity).	36	4899	ASF1B;BRCA1;BRCA2;BRMS1L;CBX5;CDC25A;CNOT9;CSE1L;CTCF;CTPS1;E2F8;EZH2;HMGA1;HMGB3;HMMR;ILF3;ING3;KIF18B;LIG1;LMNB1;MCM5;NASP;NUP107;NUP153;NUP205;RAD21;RAN;SMC4;SPC25;SRSF2;SSRP1;STAG1;SYNCRIP;TMPO;TP53;XPO1
274	geneSet	transfac_pro__M00482	3.56	0.0759	PITX2 (directAnnotation).	PITX1; PITX3 (inferredBy_MotifSimilarity).	41	4899	ANP32E;ASF1B;ATAD2;BARD1;BRCA1;BRMS1L;CBX5;CCNB2;CDC25A;CDKN1A;CENPM;CSE1L;CTCF;DNMT1;ESPL1;EZH2;GINS4;HMGA1;ILF3;KIF18B;KIF2C;LMNB1;MCM5;MELK;MYBL2;NASP;NUP107;PAN2;POLD1;RACGAP1;RFC2;SHMT1;SPAG5;SPC24;SPC25;STAG1;TIPIN;TMPO;TP53;UBE2T;XPO1
275	geneSet	elemento__GATTGGC	3.56	0.0758			36	4997	ANP32E;ASF1B;BRCA1;BUB1B;CBX5;CDK1;CDKN1A;CKS1B;CSE1L;DEK;DIAPH3;E2F8;EZH2;GINS3;HMGA1;HMGB2;HMGB3;KIF18B;MCM3;MLH1;NCAPD2;ORC6;PAN2;SPC25;SRSF2;STAG1;SUV39H1;SYNCRIP;TACC3;TK1;TMPO;TOP2A;UBE2T;USP1;XPO1;ZW10
276	geneSet	hocomoco__CEBPZ_HUMAN.H11MO.0.D	3.56	0.0758	CEBPZ (directAnnotation).	NFYA; NFYB; NFYC; RFX5 (inferredBy_MotifSimilarity). PBX1 (inferredBy_MotifSimilarity_n_Orthology).	35	3276	ASF1B;ATAD2;BRCA1;BUB1B;CBX5;CCNB2;CDC20;CDC25A;CDCA3;CDK1;CDKN1A;CDKN3;CENPM;CHEK2;CIT;CKS1B;CSE1L;E2F8;HMGB2;HMGB3;HMMR;KIF18B;MLH1;ORC6;PAN2;PCNA;PSMC3IP;RACGAP1;SPC25;SRSF2;TACC3;TOP2A;UBE2T;USP1;XPO1
277	geneSet	cisbp__M0599	3.55	0.0756			16	1365	CENPE;CTCF;DEK;E2F8;EZH2;HMGA1;HMGB2;HMGB3;LMNB1;MKI67;PLK1;PSIP1;SMC4;SRSF2;TMPO;USP1
278	geneSet	dbcorrdb__SIX5__ENCSR000BRL_1__m1	3.54	0.0755	SIX5 (directAnnotation).	EGR1; ETS1; HCFC1; SETDB1; SMARCC2; THAP11; ZNF143; ZNF76 (inferredBy_MotifSimilarity). TBX2 (inferredBy_MotifSimilarity_n_Orthology).	17	1012	BRCA1;BRMS1L;BUB1B;CDC25A;CDCA8;CHEK2;ESPL1;GINS3;ING3;LIG1;MCM3;NUP153;NUP205;SPC25;TP53;UBE2T;ZW10
279	geneSet	elemento__CGCACGCGC	3.54	0.0754			27	2415	ANP32E;CBX5;CDK1;CDKN1A;CKS1B;CNOT9;CTCF;CTPS1;E2F8;EZH2;HMGA1;HMGB2;HMMR;ILF3;ING3;NUP107;ORC6;POLA2;RAD21;RAD51AP1;SMC4;STAG1;SUV39H1;SYNCRIP;TIMELESS;TUBB;UBE2T
280	geneSet	transfac_pro__M07052	3.54	0.0754	NRF1 (directAnnotation).	E2F6; EGR1; HIST1H2BN; ZSCAN10 (inferredBy_MotifSimilarity).	35	4015	BRMS1L;CBX5;CDCA3;CDK1;CDKN1A;CKS1B;CNOT9;CSE1L;CTCF;CTPS1;DNMT1;DONSON;EXOSC8;EZH2;HMGA1;HMMR;ILF3;KIF18B;KIF22;MAD2L1;MCM6;NUP107;ORC6;POLA2;RACGAP1;RAD21;RAD51AP1;SMC4;SPC24;SRSF2;STAG1;TCF19;TIMELESS;TUBB;UBE2T
281	geneSet	dbcorrdb__SIX5__ENCSR000BGX_1__m1	3.53	0.0753	SIX5 (directAnnotation).	EGR1; ETS1; HCFC1; SETDB1; SMARCC2; THAP11; ZNF143; ZNF76 (inferredBy_MotifSimilarity). TBX2 (inferredBy_MotifSimilarity_n_Orthology).	20	1475	BRCA1;BRMS1L;BUB1B;CDC25A;CDCA8;CHEK2;CSE1L;ESPL1;GINS3;HMGA1;ING3;LIG1;MCM3;NUP153;NUP205;SPC25;TP53;TUBB;UBE2T;ZW10
282	geneSet	dbcorrdb__CHD2__ENCSR000DZR_1__m1	3.53	0.0753	CHD2 (directAnnotation).	BRCA1; ETS1; RCOR1; ZBTB33 (inferredBy_MotifSimilarity).	29	1969	BRCA1;CDC20;CDC25A;CDCA3;CDKN1A;CTPS1;EZH2;GINS4;HELLS;HMGA1;HMGB2;ING3;LIG1;MCM4;MMS22L;MYBL2;ORC6;POLE;PTTG1;RAD51C;RFC3;SMC1A;SMC4;SPC25;SSRP1;TIPIN;TP53;XPO1;ZW10
283	geneSet	dbcorrdb__CHD2__ENCSR000EBT_1__m2	3.52	0.0751	CHD2 (directAnnotation).	E2F4; FOS; IRF3; NFYA; NFYB; NFYC; PBX3; RFX5; SP1; ZNF274 (inferredBy_MotifSimilarity).	30	2415	ANP32E;BRCA1;BRMS1L;CBX5;CCNB2;CDC25A;CDCA3;CDK1;CDKN1A;CDKN3;CENPM;CSE1L;CTCF;DEK;E2F8;EZH2;HMGB2;HMGB3;HMMR;ILF3;PAN2;RACGAP1;SPC25;SRSF2;STAG1;TACC3;TMPO;UBE2T;USP1;XPO1
284	geneSet	dbcorrdb__ZNF384__ENCSR000EFP_1__m3	3.51	0.075	ZNF384 (directAnnotation).		40	4988	ANP32E;ASF1B;ATAD2;BRCA1;BRMS1L;CBX5;CCNB2;CDC25A;CDKN1A;CENPM;CHEK2;CNOT9;CSE1L;CTCF;DNMT1;ESPL1;EZH2;GINS4;ILF3;KIF18B;KIF22;LMNB1;MCM5;MELK;MSH2;NUP153;NUP205;PCNA;POLD1;RACGAP1;RAN;RFC2;SHMT1;SPC24;TIPIN;TMPO;TOP2A;TP53;UBE2T;XPO1
285	geneSet	hocomoco__ZNF76_HUMAN.H11MO.0.C	3.51	0.075	ZNF76 (directAnnotation).	EGR1; ETS1; SETDB1; SIX5; SMARCC2; THAP11; ZNF143 (inferredBy_MotifSimilarity). TBX2 (inferredBy_MotifSimilarity_n_Orthology).	22	1969	BIRC5;BRCA1;BRMS1L;BUB1B;CDC25A;CDCA8;CHEK2;CSE1L;ESPL1;GINS3;HMGA1;ING3;KIF18B;LIG1;MCM3;NUP153;NUP205;PAN2;SPC25;TP53;UBE2T;ZW10
286	geneSet	cisbp__M0591	3.5	0.0748			34	4899	BARD1;BRCA1;CBX5;CCNB2;CDCA3;CDCA8;CDK1;CENPE;CKS1B;CSE1L;CTCF;DEK;DEPDC1;DLGAP5;E2F8;EZH2;GINS3;HMGA1;HMGB2;HMGB3;HMMR;KIF18B;KIF4A;LMNB1;MCM6;MKI67;NCAPD2;PAN2;PLK1;RAD21;SMC4;SSRP1;TACC3;USP1
287	geneSet	dbcorrdb__SIX5__ENCSR000BJE_1__m2	3.5	0.0747	SIX5 (directAnnotation).	EGR1; ETS1; HCFC1; SETDB1; SMARCC2; THAP11; ZNF143; ZNF76 (inferredBy_MotifSimilarity). TBX2 (inferredBy_MotifSimilarity_n_Orthology).	22	1799	BIRC5;BRCA1;BRMS1L;BUB1B;CDC25A;CDCA8;CHEK2;ESPL1;GINS3;HMGB2;ING3;KIF18B;LIG1;MCM3;NUP153;NUP205;RACGAP1;SPC25;STAG1;TP53;UBE2T;ZW10
288	geneSet	flyfactorsurvey__pho_SOLEXA_5_FBgn0002521	3.49	0.0747	YY1; YY2 (inferredBy_Orthology).	NR3C1; ZFP42; ZNF597 (inferredBy_MotifSimilarity).	10	273	CTCF;DEK;HMGB3;ILF3;MCM5;RAD21;SMC4;SRSF2;SYNCRIP;XPO1
289	geneSet	taipale__NRF1_full_YGCGCATGCGCN_repr	3.49	0.0747	NRF1 (directAnnotation).	E2F6; EGR1; ZSCAN10 (inferredBy_MotifSimilarity).	39	4988	CBX5;CDCA3;CDK1;CDKN1A;CENPM;CKS1B;CNOT9;CSE1L;CTCF;CTPS1;DNMT1;DONSON;EXOSC8;EZH2;HMMR;ILF3;KIF18B;KIF22;MAD2L1;MCM6;NUP107;ORC6;PLK4;POLA2;POLD1;PRIM2;PRKDC;RACGAP1;RAD21;RAD51AP1;RAN;SMC4;SRSF2;STAG1;SYNCRIP;TCF19;TIMELESS;TUBB;UBE2T
290	geneSet	transfac_pro__M02114	3.49	0.0746	PITX2 (directAnnotation).		38	4899	ANP32E;ASF1B;ATAD2;BARD1;BRCA1;BRMS1L;CBX5;CDC25A;CDKN1A;CENPM;CNOT9;CSE1L;CTCF;DNMT1;ESPL1;EZH2;GINS1;HMGA1;HMGB2;ILF3;LMNB1;MCM5;MELK;MSH2;MYBL2;NASP;NUP107;PAN2;RACGAP1;SHMT1;SPAG5;STAG1;SYNCRIP;TIPIN;TMPO;TP53;UBE2T;XPO1
291	geneSet	cisbp__M5155	3.48	0.0745	YY1; YY2 (inferredBy_Orthology).	NR3C1; ZFP42; ZNF597 (inferredBy_MotifSimilarity).	10	301	CTCF;DEK;HMGB3;ILF3;MCM5;RAD21;SMC4;SRSF2;SYNCRIP;XPO1
292	geneSet	jaspar__MA0527.1	3.48	0.0744	ZBTB33 (directAnnotation).	BRCA1; CHD2; ETS1; NR3C1; RCOR1 (inferredBy_MotifSimilarity).	30	3791	BRCA1;CDC20;CDC25A;CDCA3;CTCF;CTPS1;E2F8;EZH2;GINS4;HELLS;HMGA1;HMGB3;ING3;MCM3;MCM4;MLH1;MMS22L;POLE;PTTG1;RAD21;RAD51C;RFC3;SMC1A;SMC4;SPC25;STAG1;SUV39H1;TIPIN;TP53;XPO1
293	geneSet	cisbp__M5360	3.46	0.0742	E2F4 (directAnnotation).	E2F1; E2F2; E2F3 (inferredBy_MotifSimilarity).	17	1532	ATAD2;CDC25A;CHEK2;DNMT1;GINS1;GINS4;ING3;MCM5;MCM6;MLH1;MMS22L;NASP;PRKDC;RRM2;SMC4;SUV39H1;TIPIN
294	geneSet	dbcorrdb__RFX5__ENCSR000EFD_1__m3	3.45	0.074	RFX5 (directAnnotation).	FOS; FOXI1; IRF3; NFYA; NFYB; NFYC; PBX3 (inferredBy_MotifSimilarity). PBX1; POLE4 (inferredBy_MotifSimilarity_n_Orthology).	27	2826	ATAD2;BRCA1;BUB1B;CBX5;CCNB2;CDC25A;CDCA3;CDK1;CDKN3;CENPM;CHEK2;CKS1B;CSE1L;DEK;E2F8;HMGB2;HMMR;KIF18B;MCM2;MLH1;NUP153;ORC6;PCNA;SPC25;TOP2A;UBE2T;USP1
295	geneSet	cisbp__M2323	3.45	0.0739	ZBTB33 (directAnnotation).	BRCA1; CHD2; ETS1; NR3C1; RCOR1 (inferredBy_MotifSimilarity).	31	3791	BRCA1;CDC20;CDC25A;CDCA3;CTCF;CTPS1;E2F8;EZH2;GINS4;HELLS;HMGA1;HMGB3;ING3;MCM3;MCM4;MELK;MLH1;MMS22L;POLE;PTTG1;RAD21;RAD51C;RFC3;SMC1A;SMC4;SPC25;STAG1;SUV39H1;TIPIN;TP53;XPO1
296	geneSet	dbcorrdb__IRF3__ENCSR000DZX_1__m4	3.44	0.0738	IRF3 (directAnnotation).	CEBPZ; CPEB1; CTCF; CUX1; DBX1; EP300; HOXC10; MAFK; POLR2A; POLR3G; RAD21; SMARCA4; SREBF2 (inferredBy_MotifSimilarity).	40	4933	ANP32E;ASF1B;BIRC5;BRCA1;CBX5;CDC25A;CDKN1A;CENPM;CIT;CSE1L;CTCF;ESPL1;EZH2;GINS4;HMGA1;ILF3;ING3;KIF18B;LMNB1;MELK;MYBL2;NASP;NUP205;PCNA;POLA2;POLD1;POLD3;PSIP1;RACGAP1;RAD21;RAN;RFC1;RFC2;SPAG5;STAG1;TIPIN;UBE2T;USP1;XPO1;ZW10
297	geneSet	dbcorrdb__CHD2__ENCSR000EHD_1__m1	3.44	0.0738	CHD2 (directAnnotation).	BRCA1; ETS1; NR3C1; RCOR1; ZBTB33 (inferredBy_MotifSimilarity).	22	1969	CDC20;CDC25A;CDCA3;GINS4;HELLS;HMGA1;ING3;MCM3;MCM4;MMS22L;ORC6;POLE;PTTG1;RAD51C;RFC3;SMC1A;SMC4;SPC25;STAG1;SUV39H1;TIPIN;TP53
298	geneSet	swissregulon__hs__PITX1..3.p2	3.43	0.0736	PITX1; PITX2; PITX3 (directAnnotation).		35	3791	ANP32E;ASF1B;ATAD2;BRCA1;BRMS1L;CBX5;CDC25A;CDKN1A;CENPM;CHEK2;CSE1L;CTCF;DNMT1;ESPL1;EZH2;HMGA1;ILF3;KIF22;LMNB1;MELK;MYBL2;NUP107;NUP153;POLD1;RACGAP1;RFC2;SHMT1;SPAG5;SPC24;STAG1;SYNCRIP;TIPIN;TMPO;TP53;XPO1
299	geneSet	hdpi__TP73	3.42	0.0736	TP73 (directAnnotation).		40	4636	ANP32E;BARD1;BRCA1;BRCA2;CBX5;CSE1L;CTCF;DCLRE1B;DNMT1;E2F8;EZH2;GINS1;GINS4;HMGA1;HMGB2;HMGB3;ILF3;KIF2C;MCM2;MCM5;MCM6;MELK;MYBL2;NASP;NUP107;NUP153;PCNA;PRIM2;RAD21;SMC4;STAG1;SYNCRIP;TIPIN;TMPO;TP53;TUBB;UBE2T;USP1;XPO1;ZW10
300	geneSet	elemento__CCGCGCC	3.42	0.0735			29	3207	ANP32E;CBX5;CDKN1A;CSE1L;CTCF;CTPS1;E2F8;ESPL1;EZH2;GINS3;GINS4;HMGA1;HMGB2;HMGB3;KIF18B;LMNB1;MELK;MYBL2;NUP153;PCNA;PSIP1;RACGAP1;SMC6;STAG1;SYNCRIP;TCF19;TIPIN;USP1;XPO1
301	geneSet	elemento__CGCATGCG	3.41	0.0734		E2F6; EGR1; NRF1 (inferredBy_MotifSimilarity).	14	1012	BRMS1L;CBX5;CKS1B;CNOT9;CSE1L;CTPS1;DNMT1;HMMR;KIF22;NUP107;ORC6;POLA2;RAD21;SMC4
302	geneSet	cisbp__M5357	3.41	0.0733	E2F3 (directAnnotation).	E2F1; E2F2; E2F4 (inferredBy_MotifSimilarity). E2F6 (inferredBy_MotifSimilarity_n_Orthology).	34	4924	ANP32E;ASF1B;ATAD2;BRCA1;CBX5;CHEK1;DLGAP5;DNMT1;DONSON;DSCC1;DUT;E2F8;EZH2;GINS1;ILF3;KIF18B;MCM2;MCM5;MCM6;MMS22L;NASP;NBN;NUDT21;PCNA;POLA2;PRIM2;PRKDC;RPA3;RRM2;SMC4;SUV39H1;TIPIN;USP1;XPO1
303	geneSet	dbcorrdb__TAF1__ENCSR000BIB_1__m1	3.4	0.0732	TAF1 (directAnnotation).	EZH2; KDM5A; PHF8; POLR2A; TAF7; THAP1; YY1; ZFP42 (inferredBy_MotifSimilarity). TAF1L (inferredBy_MotifSimilarity_n_Orthology).	14	1012	BRCA1;BRMS1L;CTCF;HMGB2;HMGB3;ILF3;ING3;MCM5;NASP;RAD21;SMC4;SRSF2;SYNCRIP;XPO1
304	geneSet	dbcorrdb__ETS1__ENCSR000BPU_1__m1	3.4	0.0731	ETS1 (directAnnotation).	EGR1; SETDB1; SIX5; SMARCC2; THAP11; ZNF143; ZNF76 (inferredBy_MotifSimilarity). TBX2 (inferredBy_MotifSimilarity_n_Orthology).	35	4899	ANP32E;ATAD2;BIRC5;BRCA1;BRMS1L;BUB1B;CBX5;CDC25A;CDCA8;CDK1;CHEK2;CSE1L;ESPL1;EZH2;GINS3;HMGA1;HMGB2;ING3;KIF18B;KIF2C;LIG1;LMNB1;MCM3;NUP107;NUP153;NUP205;PAN2;POLD1;RAD21;SPC25;STAG1;TP53;TUBB;UBE2T;ZW10
305	geneSet	dbcorrdb__ZNF143__ENCSR000DZL_1__m2	3.38	0.0728	ZNF143 (directAnnotation).	ETS1; HCFC1; SIX5; SMARCC2; THAP11 (inferredBy_MotifSimilarity).	42	4962	ATAD2;BIRC5;BRCA1;BRMS1L;BUB1B;CBX5;CDC25A;CDCA8;CDKN1A;CENPM;CHEK2;CTCF;CTPS1;DIAPH3;E2F8;ESPL1;GINS3;HMGA1;ING3;KIF18B;KIF2C;LIG1;LMNB1;MCM3;MELK;MYBL2;NUP107;NUP153;NUP205;PRIM2;PSIP1;RACGAP1;SMC6;SPC25;STAG1;SYNCRIP;TP53;TUBB;UBE2T;USP1;XPO1;ZW10
306	geneSet	cisbp__M5688	3.37	0.0727	NRF1 (directAnnotation).	E2F6; EGR1; ZSCAN10 (inferredBy_MotifSimilarity).	32	3791	CBX5;CDCA3;CDK1;CDKN1A;CKS1B;CNOT9;CSE1L;CTCF;CTPS1;DNMT1;DONSON;EXOSC8;EZH2;HMMR;ILF3;KIF18B;KIF22;MAD2L1;MCM6;NUP107;ORC6;POLA2;RACGAP1;RAD21;RAD51AP1;SMC4;SRSF2;STAG1;TCF19;TIMELESS;TUBB;UBE2T
307	geneSet	dbcorrdb__POLR2A__ENCSR000EYW_1__m1	3.37	0.0727	POLR2A (directAnnotation).	TAF1; YY1 (inferredBy_MotifSimilarity).	31	3277	ATAD2;BRCA1;CBX5;CDK1;CKS1B;CTCF;CTPS1;EZH2;HMGA1;HMGB2;HMGB3;HMMR;ILF3;ING3;KIF18B;MAD2L1;MYBL2;NUP107;PAN2;PSIP1;RACGAP1;RAD21;RAD51AP1;RAN;SMC4;SPC25;SRSF2;STAG1;TP53;USP1;XPO1
308	geneSet	dbcorrdb__HCFC1__ENCSR000ECH_1__m1	3.36	0.0725	HCFC1 (directAnnotation).	ETS1; SIX5; SMARCC2; THAP11; ZNF143 (inferredBy_MotifSimilarity).	41	4433	ASF1B;ATAD2;BARD1;BIRC5;BRCA1;BRMS1L;BUB1B;CBX5;CDC25A;CDCA8;CENPM;CHEK2;CSE1L;CTCF;CTPS1;DIAPH3;ESPL1;EZH2;GINS3;HMGB2;ING3;KIF18B;KIF2C;LIG1;LMNB1;MCM3;MELK;MYBL2;NUP107;NUP153;NUP205;PRIM2;RACGAP1;SMC6;SPC25;STAG1;TMPO;TP53;TUBB;UBE2T;ZW10
309	geneSet	taipale_cyt_meth__E2F7_NTTTCCCGCCAAAN_eDBD	3.36	0.0724	E2F7 (directAnnotation).	E2F1; E2F4; E2F8 (inferredBy_MotifSimilarity).	33	4924	ANP32E;ATAD2;AURKB;BRCA1;BRMS1L;CBX5;CDKN1A;CHEK1;CTCF;CTPS1;DEPDC1;DIAPH3;DSCC1;EZH2;GINS4;KIF22;MAD2L1;MCM4;MCM5;MCM6;MELK;MMS22L;NASP;NBN;RAD51AP1;RAN;RFC3;RRM2;SMC4;SMC6;STAG1;UBE2T;XPO1
310	geneSet	hocomoco__KAISO_HUMAN.H11MO.0.A	3.33	0.072	ZBTB33 (directAnnotation).	BRCA1; CHD2; ETS1; NR3C1; RCOR1 (inferredBy_MotifSimilarity).	29	3404	BRCA1;CDC20;CDC25A;CDCA3;CTCF;CTPS1;E2F8;EZH2;GINS4;HELLS;HMGA1;HMGB3;ING3;MCM3;MELK;MMS22L;ORC6;POLE;PTTG1;RAD21;RFC3;SMC1A;SMC4;SPC25;SUV39H1;TIPIN;TP53;XPO1;ZW10
311	geneSet	dbcorrdb__ZBTB33__ENCSR000BHC_1__m1	3.33	0.072	ZBTB33 (directAnnotation).	BRCA1; CHD2; ETS1; NR3C1; RCOR1 (inferredBy_MotifSimilarity).	34	4433	BRCA1;CDC20;CDC25A;CDCA3;CDKN1A;CTCF;CTPS1;GINS3;GINS4;HELLS;HMGA1;HMGB3;ILF3;ING3;MCM3;MCM4;MCM5;MELK;MLH1;MMS22L;ORC6;POLE;PTTG1;RAD51C;RFC3;SMC1A;SMC4;SPC25;STAG1;SUV39H1;TIPIN;TP53;XPO1;ZW10
312	geneSet	predrem__nrMotif4	3.33	0.072		POLR3G (inferredBy_MotifSimilarity).	37	4970	ATAD2;BARD1;BRCA1;BRMS1L;CBX5;CDC25A;CDKN1A;CENPM;CSE1L;CTCF;CTPS1;DEK;DNMT1;E2F8;ESPL1;EZH2;GINS4;ILF3;KIF18B;KIF2C;LMNB1;MCM5;MELK;NUP205;PCNA;PLK1;RACGAP1;RAD21;RAN;SHMT1;SPAG5;STAG1;TIPIN;TMPO;TUBB;XPO1;ZW10
313	geneSet	predrem__nrMotif548	3.33	0.0719			21	2415	ANP32E;ATAD2;CBX5;CDKN1A;CTPS1;DSCC1;EZH2;HMGA1;HMGB2;ING3;LMNB1;MYBL2;PCNA;RAD21;SMC4;STAG1;SUV39H1;SYNCRIP;UBE2T;USP1;XPO1
314	geneSet	swissregulon__sacCer__UME6	3.32	0.0718			24	2826	BRMS1L;CBX5;CDC25A;CDKN1A;CNOT9;CTCF;DNMT1;E2F8;EZH2;HMGB2;ILF3;KIF4A;NASP;NUP153;PAN2;PCNA;PRIM2;PSIP1;RAD21;RRM2;SMC4;TMPO;USP1;XPO1
315	geneSet	cisbp__M4454	3.29	0.0713	BRCA1 (directAnnotation).	CHD2; ETS1; NR3C1; RCOR1; ZBTB33 (inferredBy_MotifSimilarity).	32	3791	BRCA1;CDC20;CDC25A;CDCA3;CTCF;CTPS1;E2F8;EZH2;GINS4;HELLS;HMGA1;HMGB2;HMGB3;ING3;MCM3;MCM4;MELK;MLH1;MMS22L;MYBL2;POLD3;POLE;PTTG1;RAD51C;RFC3;SMC1A;SMC4;SPC25;STAG1;SUV39H1;TIPIN;TP53
316	geneSet	elemento__ATTGGCCG	3.29	0.0713			26	2415	ASF1B;BARD1;CBX5;CCNB2;CSE1L;DEK;DIAPH3;E2F8;EZH2;HMGB3;KIF18B;NCAPD2;ORC6;PCNA;PLK1;RPA1;SPC25;STAG1;SUV39H1;SYNCRIP;TACC3;TCF19;TK1;TMPO;UBE2T;XPO1
317	geneSet	dbcorrdb__SMARCC2__ENCSR000EDL_1__m2	3.28	0.0712	SMARCC2 (directAnnotation).	EGR1; ETS1; SIX5; THAP11; ZNF143; ZNF76 (inferredBy_MotifSimilarity).	21	1969	BIRC5;BRCA1;BRMS1L;BUB1B;CBX5;CDC25A;CDCA8;CHEK2;CSE1L;ESPL1;GINS3;HMGA1;ING3;KIF18B;LIG1;MCM3;NUP205;SPC25;TP53;UBE2T;ZW10
318	geneSet	transfac_pro__M07056	3.28	0.0711	PITX2 (directAnnotation).		41	4899	ANP32E;ATAD2;BARD1;BRCA1;BRMS1L;CBX5;CCNB2;CDC25A;CDKN1A;CENPM;CNOT9;CSE1L;CTCF;DNMT1;DUT;ESPL1;EZH2;GINS1;HMGA1;ILF3;KIF22;LMNB1;MCM5;MELK;MSH2;MYBL2;NUP107;NUP153;NUP205;PAN2;PCNA;RACGAP1;SHMT1;SPAG5;STAG1;SYNCRIP;TIPIN;TMPO;TP53;UBE2T;XPO1
319	geneSet	dbcorrdb__POLR2A__ENCSR000BQB_1__m2	3.26	0.0708	POLR2A (directAnnotation).	TAF1; YY1; YY2; ZNF597 (inferredBy_MotifSimilarity).	20	1969	BRCA1;CDC25A;CDK1;CHEK1;CTCF;DEK;EZH2;HMGA1;HMGB2;HMGB3;ILF3;ING3;LIG1;NUP107;NUP153;RAD21;SMC4;SRSF2;STAG1;SYNCRIP
320	geneSet	dbcorrdb__POLR3A__ENCSR000DNU_1__m3	3.26	0.0708	POLR3A (directAnnotation).		34	4015	ANP32E;ASF1B;BRCA1;BRMS1L;CBX5;CDC25A;CDKN1A;CENPM;CSE1L;CTCF;CTPS1;DNMT1;ESPL1;EZH2;GINS4;HMGA1;HMGB3;ILF3;LMNB1;MELK;MSH2;MYBL2;NASP;NUP153;NUP205;POLD1;RACGAP1;SHMT1;STAG1;TIPIN;TMPO;TP53;UBE2T;XPO1
321	geneSet	transfac_public__M00254	3.25	0.0707		IRF3; NFYA; NFYB; NFYC; RFX5 (inferredBy_MotifSimilarity).	38	4635	ANP32E;ASF1B;AURKB;BRCA1;BUB1B;CBX5;CCNB2;CDCA3;CDKN3;CENPM;CHEK2;CIT;CKS1B;CSE1L;DIAPH3;E2F8;EZH2;GINS4;HMGB2;HMGB3;HMMR;KIF18B;MCM3;MLH1;ORC6;PAN2;PCNA;POLE;RACGAP1;SPC25;STAG1;SUV39H1;TACC3;TK1;TOP2A;UBE2T;USP1;XPO1
322	geneSet	transfac_pro__M01742	3.25	0.0706	ZSCAN10 (directAnnotation).	E2F6; EGR1; NRF1 (inferredBy_MotifSimilarity).	30	3207	CBX5;CDKN1A;CKS1B;CNOT9;CSE1L;CTCF;CTPS1;DNMT1;DONSON;EXOSC8;EZH2;HMMR;ILF3;KIF18B;MAD2L1;MCM6;NUP107;ORC6;POLA2;RACGAP1;RAD21;RAD51AP1;SMC4;SRSF2;STAG1;SYNCRIP;TCF19;TIMELESS;TUBB;UBE2T
323	geneSet	cisbp__M0831	3.25	0.0706			31	4253	ASF1B;ATAD2;BRCA1;BRMS1L;CBX5;CDC25A;CDCA3;CDK1;CDKN3;CENPM;CIT;CSE1L;CTPS1;DEK;DLGAP5;E2F8;EZH2;GINS4;HMGA1;HMGB2;ING3;KIF22;MCM4;ORC6;RACGAP1;RPA3;SPC25;TOP2A;UBE2T;USP1;XPO1
324	geneSet	dbcorrdb__CTCF__ENCSR000DLW_1__m3	3.24	0.0706	CTCF (directAnnotation).	CEBPZ; CUX1; EP300; HOXC10; IRF3; LMX1A; POLR3G; RAD21; SREBF2 (inferredBy_MotifSimilarity).	24	2042	ASF1B;BRCA1;CDC25A;CDKN1A;CENPM;CSE1L;CTCF;ESPL1;EZH2;GINS4;HMGA1;ILF3;LMNB1;MELK;PCNA;POLD1;RAD21;RAN;RFC1;SPAG5;STAG1;TIPIN;XPO1;ZW10
325	geneSet	jaspar__MA0471.1	3.24	0.0704	E2F6 (directAnnotation).	E2F1; E2F3; E2F4; E2F7; TFDP1 (inferredBy_MotifSimilarity).	27	2826	ATAD2;BARD1;BRMS1L;CBX5;CDKN1A;CENPM;CTPS1;DEK;E2F8;EZH2;HMGA1;HMGB2;ILF3;KIF18B;LIG1;LMNB1;MCM3;NASP;NUP153;PCNA;PSIP1;SSRP1;STAG1;SYNCRIP;TMPO;XPO1;ZW10
326	geneSet	scertf__macisaac.HAP2	3.23	0.0703	NFYA (inferredBy_Orthology).		35	4899	BRCA1;BRMS1L;BUB1B;CBX5;CCNB2;CDC25A;CDCA3;CDKN3;CENPM;CHEK2;CIT;CKS1B;CSE1L;CTPS1;DIAPH3;DLGAP5;E2F8;EZH2;HMGA1;HMGB2;HMMR;KIF18B;MCM3;MLH1;NUP205;ORC6;PAN2;PCNA;RACGAP1;RAD21;STAG1;TACC3;TOP2A;USP1;XPO1
327	geneSet	cisbp__M4692	3.22	0.0701	SIX5 (directAnnotation).	EGR1; ETS1; HCFC1; SETDB1; SMARCC2; THAP11; ZNF143; ZNF76 (inferredBy_MotifSimilarity).	35	4962	ANP32E;ATAD2;BARD1;BIRC5;BRCA1;BRMS1L;BUB1B;CDCA8;CDKN1A;CHEK2;CSE1L;CTCF;E2F8;ESPL1;EZH2;GINS3;HMGB2;ING3;LIG1;MCM3;NASP;NUP107;NUP153;NUP205;POLD3;PRIM2;RAD21;SPC25;STAG1;TIPIN;TP53;TUBB;UBE2T;UBR7;ZW10
328	geneSet	dbcorrdb__CHD2__ENCSR000ECP_1__m1	3.22	0.0701	CHD2 (directAnnotation).	BRCA1; RCOR1; ZBTB33 (inferredBy_MotifSimilarity).	40	4015	BARD1;BRCA1;BRCA2;CDC25A;CDCA3;CDKN1A;CDKN3;CTPS1;E2F8;EZH2;GINS3;GINS4;HELLS;HMGA1;HMGB2;HMGB3;ILF3;ING3;LIG1;MCM4;MMS22L;MYBL2;NUP153;ORC6;POLE;PRIM2;PTTG1;RAD51C;RFC3;SMC1A;SMC4;SPC25;SYNCRIP;TIPIN;TMPO;TP53;UBE2T;USP1;XPO1;ZW10
329	geneSet	elemento__CCAATCAG	3.21	0.07		NFYA; NFYB; NFYC (inferredBy_MotifSimilarity). POLE3 (inferredBy_MotifSimilarity_n_Orthology).	27	2541	BRCA1;BUB1B;CBX5;CDC25A;CDK1;CDKN3;CENPM;CIT;CSE1L;CTPS1;DEK;DLGAP5;E2F8;ESPL1;EZH2;HMGA1;HMGB2;HMGB3;HMMR;KIF18B;PAN2;PLK1;SPC25;SRSF2;TACC3;TOP2A;USP1
330	geneSet	jaspar__MA0401.1	3.21	0.0699			36	4899	ANP32E;BRCA1;CDC25A;CDCA3;CDK1;CIT;CSE1L;CTCF;DEK;DNMT1;EZH2;HELLS;HMGA1;ING3;LIG1;LMNB1;MCM2;MCM3;MCM4;MCM5;MCM6;MELK;MYBL2;NUDT21;NUP153;PCNA;RAD21;RFC1;RFC3;SMC4;STAG1;SUV39H1;SYNCRIP;TACC3;USP1;XPO1
331	geneSet	cisbp__M0588	3.2	0.0699			16	1610	BRCA1;CBX5;CDK1;CDKN1A;CENPE;CTCF;E2F8;EZH2;HMGA1;HMGB2;HMGB3;LMNB1;MKI67;PLK1;TACC3;USP1
332	geneSet	transfac_pro__M05243	3.2	0.0699			22	2826	BIRC5;BRMS1L;CHEK2;CKS1B;DLGAP5;DONSON;DSCC1;ESPL1;EXOSC8;HMGB3;ILF3;MCM5;NUP107;PCNA;PRKDC;PTTG1;RFC2;SSRP1;SYNCRIP;USP1;XPO1;ZW10
333	geneSet	dbcorrdb__ZNF143__ENCSR000EBW_1__m2	3.2	0.0699	ZNF143 (directAnnotation).	ETS1; HCFC1; SIX5 (inferredBy_MotifSimilarity).	15	1012	BRCA1;BRMS1L;BUB1B;CDC25A;CDCA8;CHEK2;ESPL1;GINS3;ING3;LIG1;NUP153;TP53;TUBB;UBE2T;ZW10
334	geneSet	cisbp__M5152	3.2	0.0699	YY1; YY2 (inferredBy_Orthology).		16	1244	CSE1L;CTCF;DEK;HMGA1;HMGB2;HMGB3;ILF3;ING3;LMNB1;MCM5;NASP;RACGAP1;RAD21;SRSF2;STAG1;SYNCRIP
335	geneSet	elemento__CCAATCG	3.2	0.0698			44	4933	ANP32E;ASF1B;BRCA1;BRMS1L;CBX5;CCNB2;CDC20;CDK1;CDKN3;CENPM;CKS1B;CSE1L;CTPS1;DEK;DLGAP5;E2F8;EZH2;GINS3;HMGA1;HMGB2;HMGB3;HMMR;KIF18B;MCM3;MCM5;MKI67;NCAPD2;NUDT21;ORC6;PAN2;PCNA;RACGAP1;RRM2;SHMT1;SPC25;STAG1;SYNCRIP;TACC3;TK1;TMPO;TOP2A;UBE2T;USP1;XPO1
336	geneSet	scertf__harbison.HAP4	3.19	0.0697		NFYA; NFYB; NFYC (inferredBy_MotifSimilarity).	38	4762	ASF1B;ATAD2;BRCA1;BUB1B;CBX5;CCNB2;CDC25A;CDCA3;CDKN1A;CDKN3;CENPM;CHEK2;CIT;CSE1L;CTPS1;DEK;E2F8;EZH2;GINS4;HMGB2;HMGB3;KIF18B;MCM3;MLH1;NCAPD2;ORC6;PAN2;PCNA;RACGAP1;SPC25;SRSF2;STAG1;TACC3;TK1;TOP2A;UBE2T;USP1;XPO1
337	geneSet	yetfasco__YER111C_584	3.19	0.0696			32	3791	ANP32E;CDC25A;CDCA3;CDK1;CIT;CTCF;DEK;DNMT1;EZH2;HELLS;ING3;LIG1;LMNB1;MCM2;MCM3;MCM4;MCM5;MCM6;MELK;MYBL2;NUDT21;NUP153;PCNA;RAD21;RFC1;RFC3;SMC4;STAG1;SUV39H1;SYNCRIP;USP1;XPO1
338	geneSet	transfac_pro__M04880	3.18	0.0695	TBP (directAnnotation).	FOS; IRF3 (inferredBy_MotifSimilarity).	14	1213	BRCA1;CDC25A;CDCA3;CENPM;CHEK2;E2F8;EZH2;HMGB2;HMMR;PAN2;PCNA;SPC25;TACC3;UBE2T
339	geneSet	transfac_pro__M02850	3.18	0.0695	ELF3 (inferredBy_Orthology).		34	4962	ASF1B;BRCA1;BRMS1L;CBX5;CDC25A;CDKN1A;CENPE;CSE1L;CTCF;CTPS1;E2F8;ESPL1;EZH2;HMGA1;HMGB3;ILF3;ING3;KIF18B;KIF2C;LMNB1;MYBL2;PLK1;RACGAP1;RAD21;RFC2;SHMT1;SPAG5;SPC24;STAG1;TIPIN;TMPO;TUBB;UBE2T;XPO1
340	geneSet	dbcorrdb__POLR2AphosphoS2__ENCSR000ECT_1__m2	3.16	0.0693	POLR2A (directAnnotation).		36	4924	ANP32E;ATAD2;BRCA1;BRMS1L;CBX5;CDK1;CDKN1A;CENPM;CSE1L;CTCF;CTPS1;DEK;E2F8;EZH2;HMGA1;HMGB2;HMGB3;ILF3;ING3;LMNB1;MAD2L1;MCM6;MELK;NUP153;RAD21;RAN;RFC2;SMC4;SRSF2;SSRP1;STAG1;SYNCRIP;TUBB;UBE2T;USP1;ZW10
341	geneSet	cisbp__M2273	3.16	0.0692	E2F6 (directAnnotation).	E2F1; E2F3; E2F4; E2F7; TFDP1 (inferredBy_MotifSimilarity).	23	2043	ATAD2;BARD1;CDKN1A;CENPM;CTPS1;DEK;E2F8;EZH2;HMGA1;HMGB2;LIG1;LMNB1;MCM3;NASP;NUP153;PCNA;PSIP1;SSRP1;STAG1;SYNCRIP;TMPO;XPO1;ZW10
342	geneSet	dbcorrdb__TBP__ENCSR000ECB_1__m1	3.16	0.0691	TBP (directAnnotation).	GTF3C2 (inferredBy_MotifSimilarity).	24	2622	ANP32E;ATAD2;AURKB;BRCA1;CDC25A;CDK1;CDKN1A;CSE1L;CTCF;E2F8;EZH2;HMGA1;HMGB3;ILF3;KIF18B;LMNB1;MELK;RACGAP1;SRSF2;STAG1;SYNCRIP;TMPO;UBE2T;XPO1
343	geneSet	yetfasco__YKL109W_695	3.16	0.0691			32	4926	ATAD2;BRCA1;BUB1B;CBX5;CDC25A;CDCA3;CDK1;CDKN3;CENPM;CHEK2;CIT;CKS1B;CSE1L;CTPS1;DEK;DLGAP5;E2F8;EZH2;HMGB2;HMMR;KIF18B;MCM3;MLH1;MSH2;PAN2;SPC25;SRSF2;STAG1;TOP2A;UBE2T;USP1;XPO1
344	geneSet	transfac_pro__M04687	3.15	0.069	BRCA1 (directAnnotation).	CHD2; ETS1; NR3C1; RCOR1; ZBTB33 (inferredBy_MotifSimilarity).	40	4433	BRCA1;CDC20;CDC25A;CDCA3;CDKN1A;CIT;CNOT9;CSE1L;CTCF;CTPS1;E2F8;EZH2;GINS3;HELLS;HMGA1;HMGB2;HMGB3;ILF3;LIG1;MCM3;MELK;MLH1;MMS22L;NUP153;POLE;PTTG1;RAD51C;RFC3;SMC1A;SMC4;SPC25;SSRP1;STAG1;SUV39H1;SYNCRIP;TIPIN;TP53;USP1;XPO1;ZW10
345	geneSet	cisbp__M4528	3.14	0.0689	BRCA1 (directAnnotation).	CHD2; ETS1; NR3C1; RCOR1; ZBTB33 (inferredBy_MotifSimilarity).	35	4433	BRCA1;CDC20;CDC25A;CDCA3;CDKN1A;CTCF;CTPS1;E2F8;EZH2;GINS4;HELLS;HMGA1;HMGB2;HMGB3;ILF3;ING3;MCM3;MCM4;MCM5;MELK;MLH1;MMS22L;ORC6;POLE;PTTG1;RAD51C;RFC3;SMC1A;SMC4;SPC25;STAG1;SUV39H1;TIPIN;TP53;ZW10
346	geneSet	elemento__CCGCCAA	3.14	0.0688			18	1454	ASF1B;BRMS1L;CBX5;CDKN1A;DIAPH3;E2F8;EZH2;HMGB2;KIF2C;KIF4A;MELK;MYBL2;NUP153;PCNA;SMC1A;STAG1;TMPO;XPO1
347	geneSet	cisbp__M2305	3.12	0.0686	NRF1 (directAnnotation).	E2F6; ZSCAN10 (inferredBy_MotifSimilarity).	35	4015	CBX5;CDCA3;CDKN1A;CKS1B;CNOT9;CSE1L;CTCF;CTPS1;DNMT1;DONSON;EXOSC8;EZH2;HMGA1;HMMR;ILF3;KIF18B;KIF22;MAD2L1;MCM6;NUP107;ORC6;POLA2;RACGAP1;RAD21;RAD51AP1;SMC4;SPC24;SRSF2;STAG1;SUV39H1;SYNCRIP;TCF19;TIMELESS;TUBB;UBE2T
348	geneSet	dbcorrdb__SREBF2__ENCSR000DYT_1__m6	3.12	0.0685	SREBF2 (directAnnotation).	CEBPZ; CPEB1; CTCF; IRF3; MAFK; POLR2A; POLR3G; RAD21; SMARCA4; ZNF384 (inferredBy_MotifSimilarity).	37	4015	ANP32E;ASF1B;BRMS1L;BUB1B;CBX5;CCNB2;CDC20;CDC25A;CDKN1A;CENPM;CIT;CSE1L;CTCF;ESPL1;EZH2;GINS4;HMGA1;ILF3;ING3;KIF18B;LMNB1;MELK;MYBL2;NASP;PAN2;POLD1;POLD3;PSIP1;RACGAP1;RAD21;RFC1;RPA1;STAG1;TIPIN;TMPO;XPO1;ZW10
349	geneSet	jaspar__MA0506.1	3.12	0.0685	NRF1 (directAnnotation).	ZSCAN10 (inferredBy_MotifSimilarity).	32	3791	CBX5;CDCA3;CDKN1A;CKS1B;CNOT9;CSE1L;CTCF;CTPS1;DNMT1;EXOSC8;EZH2;HMGA1;HMMR;ILF3;KIF18B;KIF22;MAD2L1;MCM6;NUP107;ORC6;POLA2;RAD21;RAD51AP1;SMC4;SPC24;SRSF2;STAG1;SUV39H1;SYNCRIP;TCF19;TIMELESS;TUBB
350	geneSet	dbcorrdb__ETS1__ENCSR000BPU_1__m3	3.12	0.0684	ETS1 (directAnnotation).	HCFC1; SIX5; ZNF143 (inferredBy_MotifSimilarity).	29	3791	BRCA1;BUB1B;CBX5;CDC25A;CDKN1A;CSE1L;CTPS1;DIAPH3;DSCC1;E2F8;ESPL1;EZH2;KIF18B;LIG1;LMNB1;MCM3;MELK;NUP153;PCNA;PLK1;RAD21;RAD51C;RFC1;STAG1;SYNCRIP;TP53;TUBB;XPO1;ZW10
351	geneSet	cisbp__M0594	3.11	0.0683			19	1969	BRCA1;CBX5;CCNB2;CDK1;CDKN1A;CENPE;CTCF;DEK;DLGAP5;E2F8;EZH2;HMGA1;HMGB2;HMGB3;LMNB1;MKI67;PLK1;RAD21;TACC3
352	geneSet	transfac_pro__M04770	3.11	0.0683	TAF1 (directAnnotation).	YY1; ZFP42 (inferredBy_MotifSimilarity).	17	1775	ANP32E;ATAD2;CENPE;CSE1L;CTCF;DEK;HMGA1;HMGB2;HMGB3;ILF3;MCM5;RAD21;SMC4;SRSF2;STAG1;SYNCRIP;USP1
353	geneSet	cisbp__M1181	3.1	0.0682			29	2635	ASF1B;ATAD2;BRCA1;CBX5;CDC25A;CDCA3;CDK1;CDKN3;CENPM;CIT;CSE1L;CTPS1;DLGAP5;E2F8;EZH2;GINS4;HMGB2;HMMR;MCM3;NCAPD2;ORC6;PAN2;PLK1;RACGAP1;SPC25;TOP2A;UBE2T;USP1;XPO1
354	geneSet	dbcorrdb__POLR2A__ENCSR000BGD_1__m1	3.09	0.0681	POLR2A (directAnnotation).	ATF3; KDM5A; TAF1; TAF7; YY1 (inferredBy_MotifSimilarity). TAF1L (inferredBy_MotifSimilarity_n_Orthology).	30	4253	ATAD2;BRCA1;BRMS1L;CDC25A;CSE1L;CTCF;CTPS1;DEK;EZH2;GINS4;HMGA1;HMGB2;HMGB3;ILF3;ING3;KIF18B;LMNB1;MCM5;NCAPD2;POLA2;RAD21;RAN;SMC4;SRSF2;STAG1;SYNCRIP;TMPO;UBE2T;XPO1;ZW10
355	geneSet	cisbp__M0012	3.09	0.068			30	4771	BRCA2;BRMS1L;CDC25A;CDKN1A;CHEK1;CSE1L;CTCF;DUT;GINS4;HMGA1;HMGB2;HMGB3;ILF3;ING3;LMNB1;MCM5;MELK;MYBL2;NUDT21;NUP107;NUP153;PAN2;RAD21;SMC4;SRSF2;STAG1;SYNCRIP;TMPO;XPO1;ZW10
356	geneSet	dbcorrdb__ZBTB33__ENCSR000BKF_1__m1	3.06	0.0676	ZBTB33 (directAnnotation).	BRCA1; CHD2; ETS1; MXI1; NR3C1; RCOR1 (inferredBy_MotifSimilarity).	31	3791	BARD1;BRCA1;CDC20;CDC25A;CDCA3;CTPS1;E2F8;EZH2;GINS3;GINS4;HELLS;HMGA1;HMGB3;ING3;MCM3;MCM4;MMS22L;POLD3;POLE;PTTG1;RAD51C;RFC3;SMC1A;SMC4;SPC25;STAG1;SUV39H1;TIPIN;TP53;UBE2T;XPO1
357	geneSet	dbcorrdb__TAF1__ENCSR000BGS_1__m1	3.06	0.0675	TAF1 (directAnnotation).	KDM5A; PHF8; POLR2A; TAF7; THAP1; YY1 (inferredBy_MotifSimilarity). TAF1L; YY2 (inferredBy_MotifSimilarity_n_Orthology).	16	1365	BRCA1;BRMS1L;CTCF;DEK;EZH2;HMGA1;HMGB3;ILF3;ING3;MCM5;NASP;RAD21;RAN;SMC4;STAG1;SYNCRIP
358	geneSet	dbcorrdb__BRCA1__ENCSR000DZS_1__m1	3.06	0.0675	BRCA1 (directAnnotation).	CHD2; ETS1; NR3C1; RCOR1; ZBTB33 (inferredBy_MotifSimilarity).	33	3591	BRCA1;CDC20;CDC25A;CDCA3;CDKN1A;E2F8;EZH2;GINS3;GINS4;HELLS;HMGA1;HMGB3;ING3;MCM3;MCM4;MCM5;MELK;MLH1;MMS22L;MYBL2;ORC6;POLD3;POLE;PTTG1;RAD51C;RFC3;SMC1A;SMC4;SPC25;STAG1;SUV39H1;TIPIN;TP53
359	geneSet	jaspar__MA0619.1	3.05	0.0673			17	1532	BRCA1;CBX5;CCNB2;CDK1;CENPE;CTCF;DEK;DLGAP5;E2F8;EZH2;HMGA1;HMGB2;LMNB1;MKI67;PLK1;RAD21;TACC3
360	geneSet	neph__UW.Motif.0390	3.04	0.0671			37	4762	ANP32E;ASF1B;ATAD2;BARD1;BRCA1;BRMS1L;BUB1B;CBX5;CDKN1A;CENPM;CIT;CSE1L;CTCF;DNMT1;ESPL1;EZH2;HELLS;HMGA1;ILF3;KIF18B;KIF2C;LMNB1;MELK;MYBL2;NUP107;NUP205;POLD1;RACGAP1;RFC1;SHMT1;SPAG5;SPC24;STAG1;TIPIN;TMPO;TP53;XPO1
361	geneSet	cisbp__M0131	3.03	0.0671	AHCTF1 (inferredBy_Orthology).		32	4433	ANP32E;ASF1B;BIRC5;BRCA1;BRMS1L;CBX5;CDC25A;CDKN1A;CSE1L;CTCF;E2F8;ESPL1;EZH2;GINS4;HMGA1;ILF3;ING3;LMNB1;MCM3;MELK;MYBL2;NUP153;PLK1;RACGAP1;RFC1;RFC2;STAG1;SYNCRIP;TIPIN;TUBB;UBE2T;XPO1
362	geneSet	homer__GGNTCTCGCGAGAAC_ZBTB33	3.03	0.067	ZBTB33 (directAnnotation).	BRCA1; CHD2; ETS1; NR3C1; RCOR1 (inferredBy_MotifSimilarity).	21	1775	ASF1B;CDC20;CDC25A;CDCA3;CTCF;HELLS;ING3;MCM4;MLH1;MMS22L;MYBL2;POLE;PTTG1;RAD51C;RFC3;SMC1A;SMC4;SPC25;SUV39H1;TIPIN;TP53
363	geneSet	dbcorrdb__TAF1__ENCSR000BIM_1__m1	3.03	0.067	TAF1 (directAnnotation).	ATF3; KDM5A; KDM5B; POLR2A; RBBP5; TAF7; YY1 (inferredBy_MotifSimilarity). TAF1L (inferredBy_MotifSimilarity_n_Orthology).	32	4558	ATAD2;BRCA1;BRMS1L;CBX5;CDC25A;CDK1;CDKN1A;CTCF;CTPS1;DEK;E2F8;EZH2;GINS4;HMGA1;HMGB3;ILF3;ING3;KIF18B;LMNB1;MCM3;MCM5;MELK;NASP;NCAPD2;PCNA;RAD21;RAN;SMC4;SRSF2;STAG1;SYNCRIP;XPO1
364	geneSet	cisbp__M0673	3.03	0.067			42	4991	ANP32E;ASF1B;ATAD2;BRCA1;BRMS1L;CBX5;CDKN1A;CENPM;CHEK1;CSE1L;CTCF;CTPS1;DCLRE1B;DEK;DNMT1;EZH2;GINS4;HELLS;HMGA1;HMGB2;ILF3;KIF22;KIF4A;LIG1;LMNB1;MCM6;MYBL2;NUP153;PCNA;POLA2;POLD1;SMC4;SMC6;STAG1;SUV39H1;SYNCRIP;TIMELESS;TUBB;UBE2T;USP1;XPO1;ZW10
365	geneSet	transfac_pro__M04869	3.02	0.0669	EGR1 (directAnnotation).	E2F6; NRF1; ZSCAN10 (inferredBy_MotifSimilarity).	46	4962	ANP32E;ATAD2;BRMS1L;CBX5;CDCA3;CDK1;CDKN1A;CKS1B;CNOT9;CSE1L;CTCF;CTPS1;DNMT1;DONSON;E2F8;EXOSC8;EZH2;HMGA1;HMGB2;HMMR;ILF3;KIF18B;KIF22;MAD2L1;MCM6;NUP107;ORC6;POLA2;POLD1;PSIP1;RAD21;RAD51AP1;SMC4;SMC6;SPC24;SRSF2;SSRP1;STAG1;SUV39H1;SYNCRIP;TCF19;TIMELESS;TUBB;UBE2T;UBR7;XPO1
366	geneSet	jaspar__MA0994.1	3.01	0.0668			31	4762	ANP32E;BRCA2;BRMS1L;CDC25A;CDKN1A;CHEK1;CSE1L;CTCF;DUT;GINS4;HMGA1;HMGB2;HMGB3;ILF3;ING3;LMNB1;MCM5;MELK;MYBL2;NUDT21;NUP107;NUP153;PAN2;RAD21;SMC4;SRSF2;STAG1;SYNCRIP;TMPO;XPO1;ZW10
367	geneSet	transfac_pro__M04905	3.01	0.0667	E2F4 (directAnnotation).		39	4253	ANP32E;ASF1B;BARD1;BRCA1;BUB1B;CCNB2;CDC20;CDCA3;CDK1;CENPE;CENPM;CKS1B;CSE1L;CTCF;DEK;DLGAP5;E2F8;ESPL1;EZH2;HMGA1;HMGB2;HMGB3;HMMR;KIF4A;LMNB1;MCM6;MELK;MKI67;NCAPD2;PLK1;RAD21;RFC2;SMC4;SPC25;SSRP1;SYNCRIP;TACC3;TMPO;USP1
368	geneSet	transfac_pro__M08982	3.01	0.0667	YY1 (directAnnotation).	POLR2A; YY2; ZFP42; ZNF597 (inferredBy_MotifSimilarity).	14	1146	BRCA1;CENPE;CTCF;DEK;HMGB2;HMGB3;ILF3;MCM5;RAD21;SMC4;SRSF2;STAG1;SYNCRIP;XPO1
369	geneSet	elemento__CTGGGATTA	3.01	0.0666			24	1969	ANP32E;ASF1B;ATAD2;CBX5;CDC25A;CDKN1A;CENPM;CSE1L;CTCF;ESPL1;HMGA1;HMGB2;ILF3;LMNB1;MYBL2;NUP107;RACGAP1;RFC2;SHMT1;SPAG5;TIPIN;TMPO;TP53;XPO1
